# Supplementary material for: Mycoplasma hyopneumoniae J elicits an antioxidant response and decreases the expression of ciliary genes in infected swine epithelial cells
Source: Sci Rep. 2020 Aug 13;10:13707. doi: 10.1038/s41598-020-70040-y (PMC7426424; doi:10.1038/s41598-020-70040-y)
Supplement: Supplementary file 2 — Supplementary material 2 [file 41598_2020_70040_MOESM2_ESM.xlsx]

## Sheet: Summary
	Supplementary Material: Tables ARTICLE: Mycoplasma hyopneumoniae J elicits an antioxidant response and decreases the expression of ciliary genes in infected swine epithelial cells Scheila G. Mucha, Mariana G. Ferrarini, Carol C. Moraga, Alex Di Genova, Laurent Guyon, Florence Tardy, Sophie Rome, Marie-France Sagot, Arnaldo Zaha Corresponding authors: Arnaldo Zaha: zaha@cbiot.ufrgs.br Marie-France…
	Table	Description
	S1	S1 - mRNA Trimming and Alignment Info
	S2	S2 - Counts mRNA
	S3	S3 - Complete DE Gene List (P-value <0.05)
	S4	S4 - mRNA Complete GO Enrichment
	S5	S5 - NRF2 Targets Statistics
	S6	S6 - ARE motifs in NRF2 putative targets
	S7	S7 - sRNA Trimming and Alignment Info
	S8	S8 - Novel Putative miRNAs
	S9	S9 - Counts miRNA
	S10	S10 - DE miRNA
	S11	S11 - Permissive/Repressive Interaction Pairs
	S12	S12 - GO Enrichment miRNA
	S13	S13 - RT-qPCR primer information

## Sheet: S1 - mRNA Trimming and Alignmen
Sample	Total Number of Reads (R1+R2)	Total number of Trimmed Read Pairs		Reads Aligned Left	Reads Aligned Right	Read Pairs Aligned		Total Alignments	Secondary Alignments	Non-Unique Alignments	Unmapped Read Pairs		Ambiguous Alignments	No Feature Assigned	Alignments to Genes
mRNA-1	88791632	43426720	0.978171	37666684	37662008	37659633	0.84827	86964046	11635354	17712828	13472366	0.15173	443713	34435182	33813022	0.388816
mRNA-2	88784090	43409632	0.97787	37675978	37670828	37668638	0.848545	86921423	11574617	17630879	13446814	0.151455	440268	35251398	33041365	0.380129
mRNA-3	87578734	43015169	0.98232	37241617	37236499	37234429	0.850308	86164756	11686640	17785255	13109876	0.149692	439663	33951415	33420852	0.387871
mRNA-4	87675314	42542644	0.970459	36246879	36242036	36239757	0.826681	84094240	11605325	17675070	15195800	0.173319	478277	32366300	33005672	0.392484
mRNA-5	84147016	40642408	0.965986	34914105	34909268	34906777	0.829662	80081455	10258082	15822818	14333462	0.170338	479483	31738860	31516727	0.393558
mRNA-6	85290308	41713742	0.978159	36191794	36187102	36184627	0.848505	83290355	10911459	16712505	12921054	0.151495	480276	33114548	32452809	0.389635

## Sheet: S2 -Counts mRNA
GeneID	Associated Gene Name	CTRL_1	CTRL_2	CTRL_3	INF_1	INF_2	INF_3
ENSSSCG00000000001	NA	3807	3478	3582	4125	3608	3713
ENSSSCG00000000002	GTSE1	2226	1992	1988	1910	1679	1795
ENSSSCG00000000003	TTC38	3562	3355	3397	3462	3299	3147
ENSSSCG00000000004	PKDREJ	12	18	20	27	14	30
ENSSSCG00000000005	NA	507	586	570	535	507	448
ENSSSCG00000000006	PPARA	907	925	1069	824	871	749
ENSSSCG00000000007	TRMU	770	760	650	716	662	675
ENSSSCG00000000010	NA	268	317	217	294	262	351
ENSSSCG00000000011	NA	3	1	4	4	10	11
ENSSSCG00000000013	SMC1B	37	48	51	45	46	66
ENSSSCG00000000014	NA	845	796	851	867	733	794
ENSSSCG00000000015	UPK3A	114	95	116	112	114	104
ENSSSCG00000000016	NA	28	38	24	44	30	64
ENSSSCG00000000017	NA	34	28	24	27	33	42
ENSSSCG00000000018	NA	1859	1762	1730	1881	1705	1902
ENSSSCG00000000019	NA	3328	3290	3369	3266	3043	3332
ENSSSCG00000000020	PHF21B	318	286	284	373	290	237
ENSSSCG00000000021	ARHGAP8	1196	1227	1229	1391	1231	1298
ENSSSCG00000000022	LDOC1L	492	475	491	529	428	439
ENSSSCG00000000023	NA	4	0	6	6	11	8
ENSSSCG00000000024	PARVB	644	559	639	701	671	696
ENSSSCG00000000025	PARVG	37	23	13	28	20	17
ENSSSCG00000000026	SULT4A1	4	0	8	0	0	0
ENSSSCG00000000028	EFCAB6	975	954	820	902	736	739
ENSSSCG00000000029	SCUBE1	412	578	493	519	416	409
ENSSSCG00000000031	MCAT	834	789	715	823	717	868
ENSSSCG00000000033	TSPO	11793	11415	10923	11398	11695	11457
ENSSSCG00000000034	NA	14182	13291	13333	14442	13342	14023
ENSSSCG00000000035	TTLL1	2129	2005	1938	2140	1851	2109
ENSSSCG00000000036	PACSIN2	7382	7012	7128	6925	6238	7104
ENSSSCG00000000037	ARFGAP3	8849	8443	8944	8872	8188	8200
ENSSSCG00000000038	CYB5R3	10971	8970	9952	9225	9909	8858
ENSSSCG00000000039	POLDIP3	5095	4698	4850	4732	4150	4390
ENSSSCG00000000040	Sep-03	66	94	107	89	114	86
ENSSSCG00000000041	WBP2NL	5	4	6	9	8	4
ENSSSCG00000000042	NA	3260	3147	2993	3145	3087	2985
ENSSSCG00000000045	NA	2177	1866	2126	1789	1821	2036
ENSSSCG00000000046	CYP2D25	330	324	328	311	322	253
ENSSSCG00000000047	NA	7383	7073	7038	6905	7283	6852
ENSSSCG00000000050	NA	2316	1899	2144	1944	1927	2038
ENSSSCG00000000056	NA	0	1	0	0	0	0
ENSSSCG00000000057	C22orf46	0	1	8	2	0	0
ENSSSCG00000000058	SNU13	6612	6550	6797	6578	6452	6446
ENSSSCG00000000059	XRCC6	3620	3356	3368	3727	3261	3312
ENSSSCG00000000060	DESI1	1353	1287	1406	1415	1204	1193
ENSSSCG00000000061	PMM1	965	956	879	978	986	961
ENSSSCG00000000062	CSDC2	432	453	298	354	471	474
ENSSSCG00000000063	POLR3H	3778	3621	3446	3734	3518	3552
ENSSSCG00000000064	ACO2	14058	13505	12848	13397	13293	13540
ENSSSCG00000000066	L3MBTL2	3535	3346	3241	3621	3318	3477
ENSSSCG00000000067	CHADL	12	10	1	1	6	6
ENSSSCG00000000068	EP300	11033	10846	10980	11186	9367	9818
ENSSSCG00000000071	ST13	21886	22832	23834	21920	21354	21581
ENSSSCG00000000072	SLC25A17	2504	2445	2440	2574	2487	2501
ENSSSCG00000000073	NA	8	9	16	12	8	10
ENSSSCG00000000074	MCHR1	3	2	0	3	0	0
ENSSSCG00000000075	MKL1	4371	4375	4397	4619	3878	4090
ENSSSCG00000000076	SGSM3	1961	1834	1851	1829	1709	1712
ENSSSCG00000000077	ADSL	2000	1857	1967	2091	1885	1901
ENSSSCG00000000078	NA	1425	1437	1529	1533	1185	1294
ENSSSCG00000000079	NA	0	4	0	0	0	0
ENSSSCG00000000080	GRAP2	2	2	6	8	6	1
ENSSSCG00000000081	ENTHD1	8	2	6	5	8	4
ENSSSCG00000000082	CACNA1I	8	19	12	13	9	6
ENSSSCG00000000083	RPS19BP1	1044	1029	946	1075	1014	1037
ENSSSCG00000000084	ATF4	12417	12393	12006	12614	11882	12170
ENSSSCG00000000086	NA	6	7	4	0	2	8
ENSSSCG00000000087	TAB1	2953	2693	2686	2864	2690	2878
ENSSSCG00000000089	RPL3	36662	35159	34977	37591	36781	37252
ENSSSCG00000000090	CBX7	882	922	928	848	758	827
ENSSSCG00000000091	APOBEC3H	611	614	556	709	661	648
ENSSSCG00000000092	NPTXR	45	50	44	40	47	58
ENSSSCG00000000093	DNAL4	1164	1010	1007	1078	1084	956
ENSSSCG00000000094	SUN2	3618	3631	3475	3119	2646	2892
ENSSSCG00000000095	GTPBP1	2499	2509	2430	2505	2333	2445
ENSSSCG00000000096	JOSD1	1238	1227	1215	1272	1105	1074
ENSSSCG00000000097	TOMM22	3898	3803	3873	4035	3756	3919
ENSSSCG00000000103	DMC1	51	82	57	60	35	47
ENSSSCG00000000104	DDX17	26389	25635	25303	24429	20608	22917
ENSSSCG00000000105	KDELR3	2381	2377	2334	2480	2264	2373
ENSSSCG00000000106	KCNJ4	3	2	0	2	0	2
ENSSSCG00000000107	CSNK1E	3409	3218	3152	3208	2820	3193
ENSSSCG00000000108	TMEM184B	3148	3133	2921	2912	2507	2693
ENSSSCG00000000110	PLA2G6	2275	2259	2146	2210	1882	2102
ENSSSCG00000000111	BAIAP2L2	1510	1539	1411	1539	1474	1502
ENSSSCG00000000113	SLC16A8	8	14	6	3	4	6
ENSSSCG00000000114	PICK1	1769	1655	1604	1622	1470	1652
ENSSSCG00000000115	SOX10	4	10	4	10	14	6
ENSSSCG00000000116	POLR2F	2457	2391	2355	2603	2419	2438
ENSSSCG00000000117	NA	1720	1712	1718	1812	1777	1749
ENSSSCG00000000118	MICALL1	8028	7585	7638	7938	6805	7515
ENSSSCG00000000119	EIF3L	11795	11858	11816	12450	11637	11975
ENSSSCG00000000120	ANKRD54	1739	1656	1690	1697	1644	1544
ENSSSCG00000000121	GALR3	176	162	212	177	168	171
ENSSSCG00000000124	NA	400	357	303	304	346	278
ENSSSCG00000000125	LGALS1	17987	18126	17985	20558	20110	20153
ENSSSCG00000000130	CYTH4	112	80	106	75	46	72
ENSSSCG00000000131	ELFN2	12	6	2	8	2	8
ENSSSCG00000000132	TEX33	15	12	24	24	24	25
ENSSSCG00000000133	TST	1877	1810	1736	1866	1817	1922
ENSSSCG00000000134	MPST	95	57	82	120	93	67
ENSSSCG00000000135	KCTD17	1381	1274	1225	1098	1161	1135
ENSSSCG00000000136	CSF2RB	2	7	14	18	21	26
ENSSSCG00000000137	NCF4	86	110	104	111	103	94
ENSSSCG00000000138	PVALB	28	22	27	41	22	30
ENSSSCG00000000139	IFT27	751	605	693	683	682	689
ENSSSCG00000000140	CACNG2	3	5	2	3	5	1
ENSSSCG00000000141	EIF3D	10050	9825	9892	10338	9501	9782
ENSSSCG00000000142	FOXRED2	233	267	197	304	222	219
ENSSSCG00000000144	TXN2	2617	2523	2433	2762	2572	2570
ENSSSCG00000000145	MYH9	27151	27478	27238	28456	23960	26996
ENSSSCG00000000146	NA	4	2	4	1	0	4
ENSSSCG00000000148	NA	202	177	197	166	180	184
ENSSSCG00000000150	NA	12	10	22	18	15	16
ENSSSCG00000000151	APOL6	9	12	4	7	3	17
ENSSSCG00000000152	NA	2996	3159	3244	2958	2408	2616
ENSSSCG00000000153	ISX	2	7	6	5	1	0
ENSSSCG00000000154	NA	4	2	7	4	4	4
ENSSSCG00000000155	TIMP3	2235	2085	2289	1870	1703	1867
ENSSSCG00000000156	FBXO7	2891	2832	2761	2585	2166	2291
ENSSSCG00000000157	BPIFC	26	28	37	30	39	38
ENSSSCG00000000158	RTCB	4282	4340	4189	4254	3997	4176
ENSSSCG00000000159	ASCL4	0	0	0	0	2	0
ENSSSCG00000000160	PRDM4	2165	2184	2140	2092	1915	1973
ENSSSCG00000000161	PWP1	3151	3224	3258	3237	3031	2897
ENSSSCG00000000162	BTBD11	476	474	537	571	442	439
ENSSSCG00000000164	CRY1	1314	1346	1447	1199	1123	1237
ENSSSCG00000000165	MTERF2	455	458	398	444	427	365
ENSSSCG00000000166	TMEM263	1662	1499	1619	1488	1334	1367
ENSSSCG00000000167	RIC8B	3226	3341	3538	3222	2317	2581
ENSSSCG00000000168	RFX4	3	12	14	11	13	6
ENSSSCG00000000169	NA	2272	2115	2336	2138	1694	1930
ENSSSCG00000000170	NA	682	718	651	660	549	657
ENSSSCG00000000171	CKAP4	1199	1083	1069	1122	959	1020
ENSSSCG00000000174	LINC00935	65	115	117	79	62	62
ENSSSCG00000000175	NA	6714	6662	6453	7046	6018	6491
ENSSSCG00000000176	NA	1984	1813	1771	2058	2049	2035
ENSSSCG00000000179	CCDC65	992	877	781	736	756	772
ENSSSCG00000000180	FKBP11	2789	2770	2771	3174	3073	2828
ENSSSCG00000000181	RND1	797	808	828	697	735	687
ENSSSCG00000000182	WNT10B	255	281	227	280	228	213
ENSSSCG00000000183	WNT1	6	9	4	51	2	5
ENSSSCG00000000184	DDN	3	9	6	6	2	0
ENSSSCG00000000185	PRKAG1	6356	6291	6312	6024	5401	5520
ENSSSCG00000000186	RHEBL1	215	213	216	181	26	22
ENSSSCG00000000188	DHH	194	199	202	16	156	15
ENSSSCG00000000189	LMBR1L	1637	1780	1640	1307	1461	1316
ENSSSCG00000000190	TUBA1B	82098	81286	80730	79967	75059	76609
ENSSSCG00000000191	KMT2D	13666	13410	13072	14146	10470	11993
ENSSSCG00000000193	TUBA1A	149516	146200	145154	142849	132072	135736
ENSSSCG00000000194	NA	26800	25735	25496	24946	22669	23934
ENSSSCG00000000195	PRPH	6	7	7	4	2	2
ENSSSCG00000000197	C1QL4	65	60	62	68	41	64
ENSSSCG00000000198	NA	665	665	562	643	650	569
ENSSSCG00000000199	NA	7193	6709	6755	6668	6246	6434
ENSSSCG00000000202	NA	1494	1390	1291	1425	1189	1357
ENSSSCG00000000203	NA	1459	1409	1417	1196	1090	1324
ENSSSCG00000000204	PRPF40B	1714	1704	1620	1666	1571	1512
ENSSSCG00000000205	FAM186B	105	138	124	127	146	132
ENSSSCG00000000206	FAIM2	4392	4077	4260	4564	4446	4371
ENSSSCG00000000207	NA	95943	93116	93359	90989	91513	90378
ENSSSCG00000000209	NCKAP5L	1652	1517	1538	1520	1366	1580
ENSSSCG00000000211	AQP5	124	116	100	125	135	110
ENSSSCG00000000212	AQP6	2	2	4	9	5	6
ENSSSCG00000000214	NA	143	102	125	113	138	141
ENSSSCG00000000215	SMARCD1	2244	2204	2145	2311	2076	2234
ENSSSCG00000000216	NA	73	72	70	53	67	80
ENSSSCG00000000217	NA	3729	3604	3711	3491	3096	3214
ENSSSCG00000000220	NA	280	292	312	325	279	307
ENSSSCG00000000223	NA	99	73	99	90	88	87
ENSSSCG00000000224	SMAGP	634	503	575	604	704	577
ENSSSCG00000000228	SCN8A	46	53	67	53	46	50
ENSSSCG00000000231	ANKRD33	0	0	0	0	2	0
ENSSSCG00000000232	ACVRL1	12	8	14	6	8	6
ENSSSCG00000000233	ACVR1B	3385	3449	3323	3338	2872	2986
ENSSSCG00000000234	GRASP	502	489	528	445	381	430
ENSSSCG00000000235	KRT82	53	48	29	39	32	26
ENSSSCG00000000236	KRT75	63	52	35	43	39	30
ENSSSCG00000000238	NA	0	0	1	2	2	0
ENSSSCG00000000239	NA	7	17	4	10	10	14
ENSSSCG00000000242	CH242-185F9.2	146	161	71	202	262	207
ENSSSCG00000000243	NA	2	33	21	0	25	0
ENSSSCG00000000244	PPBP	55	52	29	36	52	28
ENSSSCG00000000245	NA	892	723	733	693	598	558
ENSSSCG00000000246	NA	194	239	154	337	339	308
ENSSSCG00000000247	KRT72	15	0	1	6	0	2
ENSSSCG00000000248	KRT5	88	21	34	68	13	26
ENSSSCG00000000249	NA	16	1	1	8	1	2
ENSSSCG00000000250	KRT2	19	4	6	8	4	7
ENSSSCG00000000251	KRT1	18	6	0	9	0	1
ENSSSCG00000000252	KRT8	52569	48871	48706	49122	45950	45572
ENSSSCG00000000253	KRT18	5160	4625	4765	5465	4693	4864
ENSSSCG00000000254	NA	846	936	855	901	767	790
ENSSSCG00000000256	ZNF740	708	681	652	661	556	646
ENSSSCG00000000257	ITGB7	28	10	28	4	12	13
ENSSSCG00000000258	RARG	522	453	459	572	468	463
ENSSSCG00000000259	CSAD	1023	1046	1046	1031	1054	1013
ENSSSCG00000000260	SOAT2	500	512	461	493	436	432
ENSSSCG00000000261	IGFBP6	1341	1367	1306	1314	1339	1164
ENSSSCG00000000262	SPRYD3	3064	2939	2944	2770	2565	2563
ENSSSCG00000000263	NA	5306	5113	4707	4678	4683	4714
ENSSSCG00000000264	NA	1139	1049	1050	1126	1223	1133
ENSSSCG00000000265	ESPL1	3982	4362	4186	4093	3326	3912
ENSSSCG00000000266	PFDN5	2447	2351	2344	2374	2315	2453
ENSSSCG00000000267	C12orf10	1160	1173	1282	1273	1132	1100
ENSSSCG00000000268	AAAS	2473	2575	2518	2573	2415	2335
ENSSSCG00000000269	SP7	0	0	0	2	4	2
ENSSSCG00000000271	AMHR2	82	107	86	85	81	104
ENSSSCG00000000272	SP1	4373	4229	4361	4224	3279	3791
ENSSSCG00000000273	PRR13	4470	4133	4413	4533	4238	4320
ENSSSCG00000000274	PCBP2	34894	33500	34000	35679	34609	34703
ENSSSCG00000000275	MAP3K12	994	988	963	1095	967	970
ENSSSCG00000000276	TARBP2	1250	1226	1231	1322	1251	1241
ENSSSCG00000000277	NPFF	30	32	26	35	26	30
ENSSSCG00000000278	NA	17678	17803	17177	19007	17493	17430
ENSSSCG00000000279	HOXC13	7	2	7	16	4	6
ENSSSCG00000000281	HOXC12	0	0	0	0	0	2
ENSSSCG00000000282	NA	3738	3997	4199	3953	2848	3314
ENSSSCG00000000285	HOXC4	29	31	41	32	36	41
ENSSSCG00000000288	HNRNPA1	40620	40155	41303	39942	35088	36299
ENSSSCG00000000289	NFE2	22	39	33	50	38	40
ENSSSCG00000000290	COPZ1	12644	12915	12427	12238	11956	11875
ENSSSCG00000000291	NA	0	0	0	0	0	2
ENSSSCG00000000292	ZNF385A	1663	1567	1511	1751	1576	1678
ENSSSCG00000000293	ITGA5	5967	5865	5599	6014	6054	6064
ENSSSCG00000000295	NA	726	709	691	706	614	707
ENSSSCG00000000296	NA	1	0	0	0	2	3
ENSSSCG00000000297	NA	225	264	225	227	267	202
ENSSSCG00000000298	NA	93	80	81	134	131	119
ENSSSCG00000000299	TESPA1	0	0	2	0	0	0
ENSSSCG00000000312	NA	0	0	1	0	0	0
ENSSSCG00000000318	OR6C4	0	0	1	0	0	0
ENSSSCG00000000320	NA	0	0	1	0	0	0
ENSSSCG00000000352	NA	1	0	0	0	0	0
ENSSSCG00000000353	NA	1	0	0	0	0	0
ENSSSCG00000000359	BLOC1S1	1694	1592	1677	1851	1603	1660
ENSSSCG00000000361	CD63	13645	12921	12899	13666	13620	13473
ENSSSCG00000000362	RDH5	15	35	32	25	33	11
ENSSSCG00000000363	GDF11	1435	1526	1371	1617	1372	1486
ENSSSCG00000000364	SARNP	3167	3367	3569	3333	3205	3105
ENSSSCG00000000365	ORMDL2	2243	2231	2489	2237	2306	2326
ENSSSCG00000000366	NA	4425	4629	4536	4089	4063	3957
ENSSSCG00000000367	NA	377	331	430	354	378	369
ENSSSCG00000000368	MMP19	3211	3148	3009	3108	3008	3041
ENSSSCG00000000369	PYM1	1064	1185	1053	1064	1081	1087
ENSSSCG00000000370	NA	4365	4621	4484	4467	4579	4307
ENSSSCG00000000371	NA	123	165	116	125	135	99
ENSSSCG00000000372	NA	8193	8233	8013	8636	8310	8561
ENSSSCG00000000373	CDK2	2086	2141	2353	2134	2251	2139
ENSSSCG00000000374	RPS26	34691	35594	34903	37321	36519	34777
ENSSSCG00000000376	NA	881	823	829	884	803	849
ENSSSCG00000000377	NA	7404	7315	7390	7899	7923	7947
ENSSSCG00000000379	ESYT1	18527	17850	17186	16108	14812	15937
ENSSSCG00000000382	NA	11576	11565	11252	11264	10104	10777
ENSSSCG00000000383	NA	2578	2579	2427	2487	2450	2456
ENSSSCG00000000384	NABP2	3627	3572	2788	3715	3466	2718
ENSSSCG00000000385	SLC39A5	972	886	104	99	801	803
ENSSSCG00000000386	ANKRD52	4145	3556	3289	4375	3626	3876
ENSSSCG00000000388	NA	2077	2038	2137	2207	2186	2129
ENSSSCG00000000393	PAN2	4621	4785	4673	4677	4343	4776
ENSSSCG00000000394	NA	2236	2255	2175	2232	2212	2258
ENSSSCG00000000396	STAT2	2653	2468	2515	2504	2285	2433
ENSSSCG00000000397	APOF	0	6	0	0	7	0
ENSSSCG00000000398	NA	486	573	498	549	565	545
ENSSSCG00000000399	TIMELESS	2296	2448	2345	2460	2019	2301
ENSSSCG00000000400	MIP	4	2	0	4	6	0
ENSSSCG00000000401	NA	514	523	485	504	448	555
ENSSSCG00000000402	RBMS2	2989	2964	3031	2829	2511	2621
ENSSSCG00000000403	BAZ2A	13903	13662	13776	14906	12728	13777
ENSSSCG00000000404	NA	129	128	116	124	121	99
ENSSSCG00000000405	ATP5B	39310	39698	38219	40281	40264	39092
ENSSSCG00000000406	PTGES3	18453	18415	18607	18230	17963	17618
ENSSSCG00000000408	NA	570	611	657	632	596	665
ENSSSCG00000000411	NA	3860	3844	3513	3797	3955	3731
ENSSSCG00000000413	NA	292	339	329	296	272	314
ENSSSCG00000000414	NA	511	275	520	497	534	449
ENSSSCG00000000415	SDR9C7	2	0	275	230	233	255
ENSSSCG00000000416	GPR182	287	64	342	278	260	289
ENSSSCG00000000417	ZBTB39	713	705	732	684	573	665
ENSSSCG00000000418	TAC3	232	250	276	226	226	258
ENSSSCG00000000419	NA	373	209	465	418	433	393
ENSSSCG00000000420	NA	242	268	58	231	2	267
ENSSSCG00000000423	NA	39739	39142	38104	40606	33412	38001
ENSSSCG00000000424	NA	40	79	55	68	25	51
ENSSSCG00000000426	NA	897	895	943	792	784	775
ENSSSCG00000000429	NA	10	10	5	6	0	0
ENSSSCG00000000430	NA	8939	8928	8486	8640	8316	8534
ENSSSCG00000000431	MBD6	2211	2207	1988	1963	1745	2049
ENSSSCG00000000433	B4GALNT1	421	356	420	405	371	428
ENSSSCG00000000435	NA	659	727	699	715	669	800
ENSSSCG00000000436	NA	5262	5316	5100	5445	4987	5030
ENSSSCG00000000437	NA	73	50	64	60	70	63
ENSSSCG00000000438	NA	24	24	22	27	34	22
ENSSSCG00000000439	KIF5A	17495	17072	17261	17215	15643	16220
ENSSSCG00000000441	NA	330	333	347	316	283	375
ENSSSCG00000000442	INHBE	33	4	2	11	13	33
ENSSSCG00000000443	NA	46	20	29	40	39	41
ENSSSCG00000000444	NA	5144	4783	4379	4746	4794	4845
ENSSSCG00000000449	NA	16020	15377	15715	15802	14067	14502
ENSSSCG00000000451	NA	30	22	14	18	16	32
ENSSSCG00000000453	ATP23	1650	1795	1704	1898	1899	1897
ENSSSCG00000000455	LRIG3	11806	11824	12358	11121	10312	10634
ENSSSCG00000000456	SLC16A7	4601	5145	5638	4875	3446	4096
ENSSSCG00000000457	NA	7226	7402	7837	7282	6980	7306
ENSSSCG00000000458	MON2	5891	5537	5812	5604	5174	5308
ENSSSCG00000000460	NA	2186	2220	2420	2554	2326	2268
ENSSSCG00000000461	POLR2L	0	0	0	0	1	0
ENSSSCG00000000462	TMEM5	832	809	830	719	679	705
ENSSSCG00000000464	C12orf56	436	444	449	464	361	387
ENSSSCG00000000466	NA	7804	8095	8262	7877	6716	7324
ENSSSCG00000000468	NA	987	1031	987	734	677	774
ENSSSCG00000000469	LEMD3	4823	4814	5065	4606	4036	4316
ENSSSCG00000000471	NA	1373	1416	1555	1494	1395	1328
ENSSSCG00000000472	LLPH	1814	1942	1912	1979	1787	1805
ENSSSCG00000000473	NA	3670	3657	3710	3629	2944	3226
ENSSSCG00000000474	NA	0	0	0	4	1	0
ENSSSCG00000000475	IRAK3	1080	1044	1070	1202	832	870
ENSSSCG00000000476	NA	49	55	71	95	56	60
ENSSSCG00000000477	HELB	1255	1217	1429	1179	903	1095
ENSSSCG00000000478	GRIP1	9445	9486	10138	9061	9271	8826
ENSSSCG00000000480	IL26	4	4	4	10	2	8
ENSSSCG00000000481	IFNG	0	0	0	1	0	0
ENSSSCG00000000482	IL22	0	0	0	0	2	0
ENSSSCG00000000483	NA	1429	1616	1388	1292	1241	1212
ENSSSCG00000000484	NA	4	0	4	3	1	0
ENSSSCG00000000486	NA	4092	4322	4291	4036	3751	3819
ENSSSCG00000000487	SLC35E3	236	265	305	273	230	271
ENSSSCG00000000488	MDM2	6052	6256	6375	6164	4931	5091
ENSSSCG00000000490	NA	2282	2374	2519	2212	1749	1916
ENSSSCG00000000491	NA	546	539	539	529	471	459
ENSSSCG00000000492	LYZ	30	38	28	42	35	22
ENSSSCG00000000493	FRS2	17866	18774	19159	19081	17628	18041
ENSSSCG00000000496	CCT2	16477	17318	17734	17728	16559	16881
ENSSSCG00000000499	BEST3	11	15	0	8	12	14
ENSSSCG00000000500	NA	5230	5037	5222	5281	4612	4850
ENSSSCG00000000501	NA	210	168	172	262	197	199
ENSSSCG00000000502	CNOT2	5201	5417	5740	5688	5047	5473
ENSSSCG00000000504	PTPRB	2930	2950	2976	2921	2603	2822
ENSSSCG00000000508	NA	1606	1678	1413	1659	1387	1485
ENSSSCG00000000509	NA	3920	3885	4066	3940	3015	3335
ENSSSCG00000000510	TMEM19	6298	6183	6475	6754	6616	6525
ENSSSCG00000000511	RAB21	4165	4117	4221	3975	3392	3661
ENSSSCG00000000512	TBC1D15	6087	6260	6228	6057	4912	5267
ENSSSCG00000000515	TRHDE	141	125	119	123	140	107
ENSSSCG00000000516	NA	2	0	2	2	0	0
ENSSSCG00000000517	CAPS2	541	557	587	554	381	395
ENSSSCG00000000519	GLIPR1	2574	2840	2895	2977	2674	2863
ENSSSCG00000000520	KRR1	4255	4686	4795	4623	4354	4532
ENSSSCG00000000521	PHLDA1	347	340	340	382	284	292
ENSSSCG00000000522	NAP1L1	33257	33203	34840	32762	32311	33051
ENSSSCG00000000523	BBS10	337	244	267	290	214	214
ENSSSCG00000000524	NA	212	268	240	244	216	256
ENSSSCG00000000527	SYT10	2	0	0	0	2	0
ENSSSCG00000000528	PKP2	4929	4981	5172	4525	4342	4694
ENSSSCG00000000529	NA	6573	6696	7108	6624	6160	6101
ENSSSCG00000000530	NA	2019	2012	2203	1926	1520	1481
ENSSSCG00000000531	NA	1399	1540	1458	1519	1391	1298
ENSSSCG00000000534	IPO8	9382	9848	9764	9393	8607	8828
ENSSSCG00000000536	ERGIC2	6281	6108	6164	6002	5502	5739
ENSSSCG00000000539	NA	1184	1106	1156	1149	1043	1076
ENSSSCG00000000540	NA	16	18	37	53	16	6
ENSSSCG00000000541	FAR2	83	101	107	81	91	93
ENSSSCG00000000543	NA	861	846	1033	916	1080	854
ENSSSCG00000000544	PTHLH	13	15	24	10	17	12
ENSSSCG00000000545	KLHL42	1729	1900	1892	1921	1769	1986
ENSSSCG00000000546	MANSC4	21	38	33	33	16	23
ENSSSCG00000000547	MRPS35	2460	2520	2570	2556	2426	2331
ENSSSCG00000000548	REP15	9	5	23	8	10	6
ENSSSCG00000000549	PPFIBP1	8112	8581	8743	7187	6606	7184
ENSSSCG00000000550	SMCO2	3	6	8	10	5	3
ENSSSCG00000000551	ARNTL2	5365	5452	5336	5205	4406	4971
ENSSSCG00000000552	MED21	1330	1530	1362	1511	1339	1416
ENSSSCG00000000553	TM7SF3	3052	2877	3015	3060	2795	2786
ENSSSCG00000000554	FGFR1OP2	2509	2420	2552	2379	2331	2274
ENSSSCG00000000555	NA	4639	5087	5282	4945	3845	4294
ENSSSCG00000000559	RASSF8	1209	1276	1453	1343	1118	1187
ENSSSCG00000000560	ETFRF1	394	404	443	364	411	380
ENSSSCG00000000563	NA	77	73	73	66	49	72
ENSSSCG00000000566	NA	12	2	16	6	10	12
ENSSSCG00000000567	NA	0	0	2	2	0	0
ENSSSCG00000000570	NA	5817	5682	5940	5374	5065	5036
ENSSSCG00000000571	ABCC9	9	5	3	7	12	4
ENSSSCG00000000572	CMAS	3523	3772	3658	3764	3635	3520
ENSSSCG00000000573	KCNJ8	0	1	1	1	0	1
ENSSSCG00000000574	NA	1	1	1	1	0	1
ENSSSCG00000000576	NA	27903	28249	28105	29278	28184	27491
ENSSSCG00000000577	GYS2	5	2	8	3	6	3
ENSSSCG00000000579	GOLT1B	3864	4040	4161	3822	3563	3670
ENSSSCG00000000580	RECQL	3287	3483	3593	3464	2950	3081
ENSSSCG00000000582	IAPP	3	2	0	0	0	0
ENSSSCG00000000583	PYROXD1	3355	3516	3548	3548	3209	3347
ENSSSCG00000000584	SLCO1A2	24	22	24	24	18	18
ENSSSCG00000000585	SLCO1C1	15	2	2	8	6	20
ENSSSCG00000000587	AEBP2	3538	3756	3753	3630	3132	3388
ENSSSCG00000000588	PLEKHA5	1685	1738	1756	1642	1371	1476
ENSSSCG00000000590	PLCZ1	0	0	0	2	0	2
ENSSSCG00000000591	PIK3C2G	23	14	40	28	20	4
ENSSSCG00000000593	NA	0	0	0	0	2	0
ENSSSCG00000000597	LMO3	68	53	54	31	42	36
ENSSSCG00000000598	SLC15A5	12	9	17	4	17	7
ENSSSCG00000000599	DERA	1956	1944	2023	2003	1898	1892
ENSSSCG00000000600	NA	29160	28576	29591	28421	25885	26517
ENSSSCG00000000601	NA	2	8	16	4	7	8
ENSSSCG00000000602	RERG	3	2	11	8	8	0
ENSSSCG00000000604	ARHGDIB	1164	1207	1344	1190	1145	1265
ENSSSCG00000000605	ERP27	2	2	6	12	3	0
ENSSSCG00000000606	MGP	8	10	6	2	12	11
ENSSSCG00000000607	ART4	10	22	14	12	18	5
ENSSSCG00000000608	NA	2	4	4	0	4	3
ENSSSCG00000000609	C12orf60	0	0	1	0	0	0
ENSSSCG00000000610	SMCO3	0	0	0	1	0	1
ENSSSCG00000000611	WBP11	8230	8078	8248	7847	7162	7232
ENSSSCG00000000612	ATF7IP	5065	5257	5422	4777	4167	4408
ENSSSCG00000000613	NA	8	20	24	40	19	30
ENSSSCG00000000614	GRIN2B	8	8	2	6	2	8
ENSSSCG00000000619	FAM234B	4579	4287	4224	4516	4330	4288
ENSSSCG00000000620	NA	1263	1219	1180	1228	1248	1119
ENSSSCG00000000622	NA	62	96	40	78	100	42
ENSSSCG00000000623	BCL2L14	15	30	13	22	33	39
ENSSSCG00000000625	LRP6	5223	5364	5616	5162	4412	4646
ENSSSCG00000000628	NA	0	0	0	0	2	0
ENSSSCG00000000631	TAS2R9	0	0	0	0	0	2
ENSSSCG00000000633	YBX3	15920	14845	16316	16317	16183	15945
ENSSSCG00000000634	STYK1	63	91	66	59	61	67
ENSSSCG00000000635	MAGOHB	1328	1399	1404	1408	1320	1301
ENSSSCG00000000636	KLRA1	22	20	27	20	14	10
ENSSSCG00000000638	NA	0	1	0	2	4	4
ENSSSCG00000000639	NA	0	1	0	0	0	4
ENSSSCG00000000640	NA	2	1	0	0	0	1
ENSSSCG00000000641	KLRK1	0	1	0	0	0	1
ENSSSCG00000000642	NA	0	1	0	0	3	1
ENSSSCG00000000643	NA	0	0	0	0	3	0
ENSSSCG00000000644	NA	5178	4617	5096	4476	4691	4540
ENSSSCG00000000645	GABARAPL1	8241	7741	8212	7455	7502	7185
ENSSSCG00000000647	OLR1	11	13	21	6	8	22
ENSSSCG00000000648	CLEC7A	5	1	4	1	4	12
ENSSSCG00000000649	CLEC1A	5	0	3	1	2	3
ENSSSCG00000000650	CLEC1B	0	0	0	0	0	2
ENSSSCG00000000651	CLEC12B	0	1	0	0	0	0
ENSSSCG00000000652	CLEC12A	2	1	2	6	0	2
ENSSSCG00000000653	CD69	0	1	0	1	0	0
ENSSSCG00000000654	NA	3	1	0	1	0	0
ENSSSCG00000000655	KLRF1	4	5	0	7	0	4
ENSSSCG00000000656	CLEC2B	10	9	18	26	10	12
ENSSSCG00000000657	CLEC2D	3	2	10	8	8	6
ENSSSCG00000000659	NA	3	4	4	7	7	3
ENSSSCG00000000660	A2M	5	8	12	8	6	12
ENSSSCG00000000661	PHC1	952	996	1019	955	894	986
ENSSSCG00000000662	M6PR	4639	4695	4398	4139	4166	4181
ENSSSCG00000000663	KLRG1	0	1	1	3	2	0
ENSSSCG00000000664	A2ML1	15	6	0	3	2	4
ENSSSCG00000000665	NA	2	4	2	6	4	9
ENSSSCG00000000666	MFAP5	34	18	16	18	16	26
ENSSSCG00000000667	AICDA	0	0	0	0	0	2
ENSSSCG00000000668	APOBEC1	183	193	157	242	146	130
ENSSSCG00000000669	GDF3	0	3	4	0	2	0
ENSSSCG00000000670	NA	20	40	20	34	37	34
ENSSSCG00000000672	CLSTN3	399	384	388	441	399	400
ENSSSCG00000000674	NA	48	55	30	54	46	18
ENSSSCG00000000675	C1R	35	64	57	125	118	129
ENSSSCG00000000679	LRRC23	204	144	134	141	112	125
ENSSSCG00000000680	GPR162	48	76	43	57	58	63
ENSSSCG00000000681	P3H3	2629	2578	2453	2792	2599	2675
ENSSSCG00000000682	GNB3	332	350	313	309	281	339
ENSSSCG00000000683	CDCA3	919	916	898	915	771	871
ENSSSCG00000000684	USP5	6614	6168	6190	6432	6021	6015
ENSSSCG00000000685	TPI1	17047	15378	15348	17727	16802	16915
ENSSSCG00000000687	CD4	57	34	42	52	29	39
ENSSSCG00000000688	LAG3	56	91	81	68	73	66
ENSSSCG00000000690	NA	9644	8926	9063	9282	9048	9167
ENSSSCG00000000691	NA	3624	3732	3567	3750	3724	3771
ENSSSCG00000000692	PIANP	47228	44954	46718	51397	47602	48817
ENSSSCG00000000693	NA	2451	2311	2506	2473	2160	2265
ENSSSCG00000000694	NA	15083	13357	13299	16714	16875	16093
ENSSSCG00000000695	IFFO1	765	743	741	741	762	730
ENSSSCG00000000696	NOP2	2826	2869	2955	3040	2510	2740
ENSSSCG00000000697	CHD4	19106	18949	20213	20555	17932	19953
ENSSSCG00000000699	NA	109	86	82	106	73	93
ENSSSCG00000000700	ACRBP	98	116	84	126	122	156
ENSSSCG00000000701	ING4	1002	936	990	969	953	926
ENSSSCG00000000702	ZNF384	2846	2651	2612	2668	2535	2759
ENSSSCG00000000703	VAMP1	109	118	95	71	91	110
ENSSSCG00000000704	TAPBPL	3201	2970	3021	3027	2757	2925
ENSSSCG00000000705	CD27	142	167	126	132	128	109
ENSSSCG00000000706	LTBR	3261	3080	3074	3102	3331	3046
ENSSSCG00000000707	SCNN1A	1225	1224	1142	1272	1178	1157
ENSSSCG00000000708	TNFRSF1A	2982	2591	2562	2737	2541	2755
ENSSSCG00000000709	PLEKHG6	2285	2267	2161	2404	2114	2242
ENSSSCG00000000710	NA	13321	12302	12251	12270	12551	12506
ENSSSCG00000000712	NA	12	9	10	20	10	10
ENSSSCG00000000713	NA	2	2	4	0	4	3
ENSSSCG00000000716	KCNA1	1	0	0	0	2	0
ENSSSCG00000000717	KCNA6	0	0	0	0	3	2
ENSSSCG00000000718	GALNT8	5	12	2	0	5	12
ENSSSCG00000000719	NA	4804	4768	4715	4887	4602	4582
ENSSSCG00000000720	AKAP3	435	487	477	348	382	319
ENSSSCG00000000721	DYRK4	125	161	136	179	168	156
ENSSSCG00000000722	RAD51AP1	1162	1287	1395	1265	1149	1266
ENSSSCG00000000723	C12orf4	1994	1973	2079	2000	1687	1731
ENSSSCG00000000724	FGF6	0	0	5	0	4	3
ENSSSCG00000000727	NA	684	725	676	671	529	685
ENSSSCG00000000728	PARP11	949	894	886	980	854	929
ENSSSCG00000000730	PRMT8	5	8	2	10	6	8
ENSSSCG00000000732	NA	2	0	0	0	2	0
ENSSSCG00000000734	NA	0	8	10	10	6	0
ENSSSCG00000000735	TSPAN9	4744	4796	4459	4400	4136	4176
ENSSSCG00000000736	TEAD4	2519	2623	2863	2957	2444	2434
ENSSSCG00000000737	TULP3	2558	2368	2267	2316	2332	2245
ENSSSCG00000000738	RHNO1	1738	1631	1655	1553	1419	1617
ENSSSCG00000000739	FOXM1	1460	1553	1481	1465	1270	1570
ENSSSCG00000000740	NA	93	133	113	148	68	93
ENSSSCG00000000741	NRIP2	10	9	8	19	10	8
ENSSSCG00000000742	ITFG2	609	700	591	602	552	588
ENSSSCG00000000743	FKBP4	6149	5970	6092	6190	6211	6288
ENSSSCG00000000744	NA	61	79	42	86	94	55
ENSSSCG00000000745	DDX11	949	959	1056	976	836	973
ENSSSCG00000000746	WASH1	1344	1248	1241	1233	1187	1116
ENSSSCG00000000747	NA	147	211	190	190	156	154
ENSSSCG00000000748	IQSEC3	4	2	6	12	6	6
ENSSSCG00000000749	SLC6A12	13	27	21	20	24	16
ENSSSCG00000000751	CCDC77	975	928	859	920	782	893
ENSSSCG00000000753	WNK1	22268	23955	24032	21778	18785	20476
ENSSSCG00000000754	RAD52	517	485	542	507	482	502
ENSSSCG00000000755	ERC1	2419	2673	2575	2613	1952	2334
ENSSSCG00000000757	ADIPOR2	2321	2262	2297	2117	2135	2206
ENSSSCG00000000758	NA	52	76	64	76	88	93
ENSSSCG00000000759	NA	20	27	36	16	27	19
ENSSSCG00000000760	LRTM2	325	312	353	285	190	230
ENSSSCG00000000763	NA	3	4	12	9	4	8
ENSSSCG00000000764	NA	391	380	403	377	342	305
ENSSSCG00000000765	NA	1105	1071	1053	1043	967	1157
ENSSSCG00000000766	CECR2	412	407	399	384	367	361
ENSSSCG00000000767	ATP6V1E1	9740	10030	9773	10357	9504	9373
ENSSSCG00000000769	BID	1899	2051	2151	1940	1975	1987
ENSSSCG00000000770	MICAL3	1801	1879	1760	1884	1643	1826
ENSSSCG00000000773	NA	13	29	11	14	22	30
ENSSSCG00000000774	USP18	22	36	20	28	25	18
ENSSSCG00000000777	NA	0	3	5	1	1	0
ENSSSCG00000000778	CPNE8	527	651	583	625	559	544
ENSSSCG00000000779	KIF21A	3525	3489	3944	3861	3155	3557
ENSSSCG00000000781	ABCD2	5	4	14	9	9	6
ENSSSCG00000000782	C12orf40	54	66	71	69	81	80
ENSSSCG00000000783	NA	2732	2740	2750	2540	2437	2480
ENSSSCG00000000784	LRRK2	1947	2051	2152	2030	1560	1839
ENSSSCG00000000785	NA	47	39	59	37	28	46
ENSSSCG00000000787	NA	821	610	888	909	853	740
ENSSSCG00000000789	CNTN1	6	40	16	16	28	24
ENSSSCG00000000791	PDZRN4	9	38	19	8	16	18
ENSSSCG00000000793	PPHLN1	5190	5196	5241	4813	4585	4796
ENSSSCG00000000795	ADAMTS20	22	34	31	8	25	22
ENSSSCG00000000798	TWF1	10790	11692	11556	11334	10994	10951
ENSSSCG00000000799	IRAK4	1507	1482	1641	1486	1454	1434
ENSSSCG00000000800	PUS7L	1276	1283	1410	1279	1213	1250
ENSSSCG00000000801	NA	759	789	797	847	946	881
ENSSSCG00000000802	NELL2	20	12	23	38	25	24
ENSSSCG00000000804	ANO6	15149	14581	15541	13560	11952	13080
ENSSSCG00000000806	SCAF11	10822	10928	11684	10625	9851	10429
ENSSSCG00000000807	SLC38A1	3759	4372	4505	4353	3389	3670
ENSSSCG00000000808	NA	13612	14595	15022	14082	11698	13476
ENSSSCG00000000809	NA	10130	10951	11097	10511	8890	10052
ENSSSCG00000000810	AMIGO2	15664	16852	15585	15157	14776	15348
ENSSSCG00000000811	NA	2689	2515	2458	2771	2863	2815
ENSSSCG00000000812	NA	48	62	545	571	30	478
ENSSSCG00000000814	NA	654	601	546	562	698	614
ENSSSCG00000000816	SENP1	868	829	898	803	667	750
ENSSSCG00000000818	NA	0	0	4	0	0	0
ENSSSCG00000000819	OR10AD1	6	0	5	2	2	6
ENSSSCG00000000820	H1FNT	0	0	0	0	2	0
ENSSSCG00000000837	CHST11	659	721	742	935	837	794
ENSSSCG00000000838	SLC41A2	1472	1427	1540	1343	1156	1321
ENSSSCG00000000839	ALDH1L2	6758	6557	7013	6543	5810	6007
ENSSSCG00000000840	NA	3671	3559	3769	3479	3129	3096
ENSSSCG00000000841	APPL2	2471	2362	2581	2605	2399	2354
ENSSSCG00000000842	KANSL2	2472	2464	2311	2365	2207	2029
ENSSSCG00000000843	TXNRD1	1984	2087	2144	2891	2736	2666
ENSSSCG00000000844	NFYB	1149	1164	1206	1248	1167	1165
ENSSSCG00000000846	HCFC2	1018	1019	1019	807	713	818
ENSSSCG00000000847	TDG	1396	1475	1424	1369	1236	1211
ENSSSCG00000000848	GLT8D2	29785	28903	29797	29108	29294	29766
ENSSSCG00000000849	HSP90B1	44347	44250	46577	44414	43479	43659
ENSSSCG00000000852	NA	21	2	2	2	8	5
ENSSSCG00000000853	NA	519	467	456	443	378	409
ENSSSCG00000000854	NA	5	7	4	2	0	0
ENSSSCG00000000857	IGF1	16	16	24	18	26	16
ENSSSCG00000000858	PMCH	66	91	66	71	52	60
ENSSSCG00000000859	PARPBP	237	295	324	270	244	289
ENSSSCG00000000860	NA	511	503	653	480	555	487
ENSSSCG00000000862	NA	18704	19933	19210	20373	19662	20041
ENSSSCG00000000863	SYCP3	193	186	209	151	182	195
ENSSSCG00000000864	NA	872	959	882	915	969	924
ENSSSCG00000000866	MYBPC1	2138	2272	2371	2472	1945	2224
ENSSSCG00000000867	NA	11	16	27	13	28	20
ENSSSCG00000000869	UTP20	3194	3179	3323	3198	2703	2834
ENSSSCG00000000870	ARL1	6238	6349	6556	6162	5852	5758
ENSSSCG00000000871	SLC5A8	0	2	0	1	0	8
ENSSSCG00000000873	ANO4	14	10	10	16	18	8
ENSSSCG00000000874	GAS2L3	769	716	780	625	512	550
ENSSSCG00000000875	NR1H4	9	17	4	12	6	6
ENSSSCG00000000876	NA	6	10	4	2	6	6
ENSSSCG00000000877	NA	2968	3052	3058	3063	2938	2852
ENSSSCG00000000878	DEPDC4	4	11	6	12	8	10
ENSSSCG00000000879	NA	704	672	764	662	681	614
ENSSSCG00000000880	NA	16	22	13	33	22	11
ENSSSCG00000000881	NA	1	0	0	2	3	0
ENSSSCG00000000882	NA	20	18	18	14	24	19
ENSSSCG00000000883	NA	2	4	0	2	2	0
ENSSSCG00000000884	NA	2540	2799	2707	2834	2378	2713
ENSSSCG00000000886	SLC25A3	20102	20103	19368	20310	19506	18946
ENSSSCG00000000887	NA	2962	3291	3603	3076	2625	2756
ENSSSCG00000000890	NA	873	978	929	903	692	805
ENSSSCG00000000891	NA	3437	3346	3370	3735	3499	3590
ENSSSCG00000000892	HAL	51	50	26	26	41	39
ENSSSCG00000000893	AMDHD1	107	134	128	90	103	108
ENSSSCG00000000894	CCDC38	408	442	396	397	284	304
ENSSSCG00000000895	SNRPF	1243	1348	1330	1316	1247	1127
ENSSSCG00000000896	NTN4	2752	2592	2870	2230	2191	2254
ENSSSCG00000000897	NA	0	3	2	0	3	1
ENSSSCG00000000900	NA	1656	1735	1797	1869	1511	1672
ENSSSCG00000000901	FGD6	1586	1707	1725	1612	1365	1304
ENSSSCG00000000902	NR2C1	1056	1001	1174	1100	1010	928
ENSSSCG00000000905	NDUFA12	2226	2418	2232	2295	2136	2140
ENSSSCG00000000906	TMCC3	249	166	222	218	214	191
ENSSSCG00000000907	PLXNC1	222	202	179	208	188	220
ENSSSCG00000000908	NA	3519	3578	3588	3637	3438	3446
ENSSSCG00000000910	SOCS2	23	30	24	30	22	32
ENSSSCG00000000911	NA	116	128	145	145	124	117
ENSSSCG00000000912	EEA1	13211	13624	14264	13796	11845	12681
ENSSSCG00000000914	BTG1	5903	5637	5721	5790	5711	5857
ENSSSCG00000000915	DCN	0	0	0	0	0	2
ENSSSCG00000000918	EPYC	0	2	0	0	2	0
ENSSSCG00000000920	NA	782	813	806	777	746	820
ENSSSCG00000000921	NA	3395	3648	3770	3559	3517	3505
ENSSSCG00000000922	NA	1366	1534	1690	1282	1348	1332
ENSSSCG00000000924	C12orf50	16	32	27	19	36	24
ENSSSCG00000000925	C12orf29	1112	1142	1244	1141	968	972
ENSSSCG00000000926	CEP290	2680	3153	2905	2837	2475	2432
ENSSSCG00000000927	TMTC3	1298	1473	1496	1287	942	1179
ENSSSCG00000000931	MGAT4C	2	16	12	13	2	14
ENSSSCG00000000932	NTS	2	2	0	6	4	2
ENSSSCG00000000933	ALX1	302	287	366	218	224	234
ENSSSCG00000000934	LRRIQ1	1023	953	1141	1000	951	923
ENSSSCG00000000936	SLC6A15	1	2	2	2	2	0
ENSSSCG00000000938	LIN7A	6	12	16	12	12	15
ENSSSCG00000000939	ACSS3	8	26	20	18	18	14
ENSSSCG00000000940	PPFIA2	6	6	4	0	2	6
ENSSSCG00000000941	METTL25	756	739	769	786	751	669
ENSSSCG00000000942	CCDC59	660	626	677	664	714	710
ENSSSCG00000000943	OTOGL	2	4	4	6	6	6
ENSSSCG00000000948	SYT1	40	19	42	20	15	35
ENSSSCG00000000950	E2F7	5653	5500	5662	6040	5172	5499
ENSSSCG00000000951	CSRP2	144	142	150	179	167	191
ENSSSCG00000000952	NA	556	598	588	599	480	507
ENSSSCG00000000953	NA	175	161	200	216	143	173
ENSSSCG00000000955	TBC1D22A	1555	1387	1432	1405	1272	1328
ENSSSCG00000000958	DYRK2	1878	1777	1762	1795	1405	1691
ENSSSCG00000000959	NA	56	36	29	35	40	30
ENSSSCG00000000961	MIOX	18	15	17	18	14	14
ENSSSCG00000000963	SYCE3	2	5	14	4	0	9
ENSSSCG00000000964	LMF2	2868	2734	2644	2704	2589	2759
ENSSSCG00000000965	NCAPH2	2708	2819	2556	2690	2551	2780
ENSSSCG00000000966	SCO2	438	574	417	426	557	530
ENSSSCG00000000967	ODF3B	0	8	0	0	2	3
ENSSSCG00000000968	SBF1	7270	6704	6624	7128	6493	6749
ENSSSCG00000000970	PPP6R2	5468	5209	4897	5464	4937	4980
ENSSSCG00000000971	NA	2017	2110	1850	1881	1858	1894
ENSSSCG00000000972	TUBGCP6	1931	1997	1911	2099	1841	1878
ENSSSCG00000000973	SELO	1725	1690	1603	1684	1658	1713
ENSSSCG00000000974	TRABD	1633	1529	1317	1651	1458	1553
ENSSSCG00000000975	PANX2	1592	1544	1430	1783	1598	1704
ENSSSCG00000000976	MOV10L1	19	56	54	34	45	26
ENSSSCG00000000978	MLC1	3	5	0	5	9	4
ENSSSCG00000000980	ALG12	1379	1308	1144	1221	1198	1266
ENSSSCG00000000981	CRELD2	1420	1275	1248	1284	1278	1235
ENSSSCG00000000982	TTLL8	14	7	8	13	16	5
ENSSSCG00000000983	IL17REL	0	7	8	2	3	9
ENSSSCG00000000985	EXOC2	5319	5512	5441	5364	4621	4965
ENSSSCG00000000990	NA	5334	5615	5673	5414	5254	5503
ENSSSCG00000000992	FOXF2	12	14	6	21	18	10
ENSSSCG00000000994	GMDS	3845	3626	3815	3516	3523	3552
ENSSSCG00000000997	PPP1R3G	267	235	245	315	180	218
ENSSSCG00000000998	RPP40	998	1025	934	958	899	917
ENSSSCG00000000999	NA	1384	1316	1306	1335	1230	1375
ENSSSCG00000001000	ECI2	1394	1246	1286	1383	1222	1243
ENSSSCG00000001001	NA	714	620	596	707	651	645
ENSSSCG00000001002	NA	2803	2633	2776	2748	2413	2376
ENSSSCG00000001004	SLC22A23	2246	2234	2212	2245	1749	2082
ENSSSCG00000001005	PSMG4	619	679	568	716	743	602
ENSSSCG00000001006	TUBB2B	6809	6956	6950	6800	6444	6755
ENSSSCG00000001008	BPHL	1350	1162	1304	1347	1181	1145
ENSSSCG00000001009	RIPK1	4186	3997	4003	4043	3412	3535
ENSSSCG00000001010	WRNIP1	2692	2406	2360	2619	2241	2526
ENSSSCG00000001011	SERPINB1	2519	2466	2380	2419	2282	2278
ENSSSCG00000001016	NA	251	313	304	365	288	285
ENSSSCG00000001021	RREB1	3077	2984	3152	3354	2839	3074
ENSSSCG00000001022	SSR1	3232	3471	3498	3299	3012	3048
ENSSSCG00000001024	RIOK1	985	1179	1181	1099	852	1093
ENSSSCG00000001025	DSP	36685	36436	37071	37283	28413	35169
ENSSSCG00000001026	SNRNP48	1306	1455	1419	1227	1196	1200
ENSSSCG00000001027	BMP6	3185	2957	2852	3053	2835	3069
ENSSSCG00000001030	NA	2504	2561	2513	2397	2328	2305
ENSSSCG00000001032	NA	4446	4151	4221	4416	4167	4205
ENSSSCG00000001033	SLC35B3	1789	1627	1860	1649	1434	1561
ENSSSCG00000001035	OFCC1	0	4	0	0	2	0
ENSSSCG00000001036	TFAP2A	2498	2398	2303	2450	2298	2427
ENSSSCG00000001038	NA	13585	13885	13036	13324	13831	13108
ENSSSCG00000001039	GCNT2	1074	1296	1040	1383	1341	1228
ENSSSCG00000001040	C6orf52	138	120	162	191	212	181
ENSSSCG00000001041	PAK1IP1	1319	1294	1236	1284	1210	1149
ENSSSCG00000001042	MAK	1589	1345	1489	1374	1106	1239
ENSSSCG00000001045	ELOVL2	0	0	2	0	0	0
ENSSSCG00000001046	NA	1708	1552	1634	1407	1236	1320
ENSSSCG00000001047	NA	122	153	150	191	140	104
ENSSSCG00000001048	NA	2	6	4	2	4	6
ENSSSCG00000001049	HIVEP1	1233	1105	1091	1217	1046	1085
ENSSSCG00000001050	EDN1	277	213	192	145	158	210
ENSSSCG00000001052	PHACTR1	42	61	80	90	77	53
ENSSSCG00000001053	TBC1D7	748	736	685	762	702	735
ENSSSCG00000001054	GFOD1	56	73	92	66	58	64
ENSSSCG00000001056	RANBP9	3563	3786	3771	3714	3471	3325
ENSSSCG00000001057	MCUR1	1691	1659	1693	2008	1594	1725
ENSSSCG00000001058	RNF182	9	7	5	6	9	12
ENSSSCG00000001060	NA	0	0	0	1	1	0
ENSSSCG00000001061	JARID2	634	744	717	660	580	608
ENSSSCG00000001062	DTNBP1	1237	1264	1257	1282	1091	1097
ENSSSCG00000001063	MYLIP	268	300	334	234	173	207
ENSSSCG00000001064	GMPR	430	480	470	481	542	515
ENSSSCG00000001065	ATXN1	1251	1314	1386	1375	1031	1204
ENSSSCG00000001066	RBM24	0	1	0	2	0	0
ENSSSCG00000001068	NA	445	527	625	511	476	500
ENSSSCG00000001070	FAM8A1	684	751	698	717	640	587
ENSSSCG00000001071	NA	2362	2326	2420	2353	1976	2213
ENSSSCG00000001072	NA	0	32	2	24	28	19
ENSSSCG00000001073	TPMT	10248	9786	10903	11463	10762	10681
ENSSSCG00000001074	KDM1B	3584	3663	3703	4006	3581	3553
ENSSSCG00000001075	DEK	3584	4048	4115	4114	3610	3801
ENSSSCG00000001076	RNF144B	1224	1177	1169	1332	1161	1068
ENSSSCG00000001078	MBOAT1	4901	4845	5242	5479	4862	4565
ENSSSCG00000001079	E2F3	1085	1148	1141	1335	1115	1250
ENSSSCG00000001080	CDKAL1	1338	1506	1655	1548	1398	1344
ENSSSCG00000001081	SOX4	584	498	468	480	418	511
ENSSSCG00000001082	PRL	3	2	1	3	3	1
ENSSSCG00000001083	HDGFL1	0	0	0	3	0	0
ENSSSCG00000001085	DCDC2	12621	12479	12560	11812	9682	10579
ENSSSCG00000001087	MRS2	2696	2727	2883	2765	2697	2754
ENSSSCG00000001088	ATP6V1G1	104	117	107	99	103	131
ENSSSCG00000001089	GPLD1	410	447	423	434	408	505
ENSSSCG00000001090	ALDH5A1	1254	1200	1247	1407	1261	1331
ENSSSCG00000001091	KIAA0319	584	467	558	527	448	481
ENSSSCG00000001092	TDP2	1639	1754	1829	1633	1678	1482
ENSSSCG00000001093	ACOT13	245	257	239	278	285	274
ENSSSCG00000001094	C6orf62	2735	2811	2824	2448	2474	2316
ENSSSCG00000001095	GMNN	1008	1045	1130	894	1041	944
ENSSSCG00000001096	C6orf229	0	0	0	2	0	0
ENSSSCG00000001097	NA	461	531	504	479	479	443
ENSSSCG00000001098	NA	41	50	49	49	55	41
ENSSSCG00000001099	CMAH	6	11	5	8	10	5
ENSSSCG00000001100	CARMIL1	3794	3513	3625	3729	3306	3530
ENSSSCG00000001101	SCGN	162	192	192	374	340	343
ENSSSCG00000001102	HIST1H2AA	0	0	1	0	0	1
ENSSSCG00000001105	NA	0	0	0	0	0	1
ENSSSCG00000001106	SLC17A4	27	54	49	59	56	58
ENSSSCG00000001107	SLC17A1	8	7	10	14	4	20
ENSSSCG00000001131	NA	268	255	226	222	225	240
ENSSSCG00000001134	HIST1H2BC	65	64	46	40	46	54
ENSSSCG00000001137	HIST1H1D	7679	7023	7250	6107	5499	6200
ENSSSCG00000001138	NA	293	221	246	193	159	263
ENSSSCG00000001147	NA	1	1	0	1	0	0
ENSSSCG00000001156	ZNF322	1326	1369	1340	1254	1333	1338
ENSSSCG00000001161	NA	0	0	0	0	1	0
ENSSSCG00000001164	ZNF184	395	356	474	363	360	367
ENSSSCG00000001177	NA	63	58	63	53	49	65
ENSSSCG00000001180	NA	1	1	0	0	1	0
ENSSSCG00000001182	OR2B6	1	0	0	0	0	0
ENSSSCG00000001197	ZNF165	142	145	100	124	112	131
ENSSSCG00000001198	NA	73	74	55	69	62	95
ENSSSCG00000001200	NA	4	4	5	25	3	0
ENSSSCG00000001201	NA	398	391	418	410	253	322
ENSSSCG00000001202	ZNF389	151	158	166	148	126	138
ENSSSCG00000001203	ZSCAN9	2	2	0	2	1	0
ENSSSCG00000001204	ZKSCAN4	118	129	120	90	120	117
ENSSSCG00000001205	NKAPL	2	2	2	2	4	4
ENSSSCG00000001206	ZSCAN26	315	267	273	289	229	276
ENSSSCG00000001207	PGBD1	159	186	186	188	165	204
ENSSSCG00000001209	ZSCAN12	8	2	2	8	20	4
ENSSSCG00000001213	NA	4	0	0	0	2	0
ENSSSCG00000001214	GPX5	0	0	0	2	0	1
ENSSSCG00000001216	NA	0	0	0	0	0	1
ENSSSCG00000001219	TRIM27	1008	1038	1011	1138	1066	1001
ENSSSCG00000001220	NA	0	7	0	0	0	6
ENSSSCG00000001227	TMP-SLA-3	2562	2689	2495	2698	2788	2747
ENSSSCG00000001228	TMP-CH242-74M17.5	218	624	459	256	637	670
ENSSSCG00000001229	TMP-CH242-74M17.2	6903	6335	6151	6634	6958	6812
ENSSSCG00000001231	SLA-1	895	898	1008	1012	989	1023
ENSSSCG00000001232	CH242-196B23.2	46	26	47	36	41	40
ENSSSCG00000001233	TRIM26	2312	2345	2382	2240	1946	2039
ENSSSCG00000001234	TRIM10	2	5	0	4	3	6
ENSSSCG00000001235	TRIM15	4	10	4	8	6	10
ENSSSCG00000001236	TRIM40	38	30	38	47	51	63
ENSSSCG00000001239	NA	113	107	148	136	134	145
ENSSSCG00000001241	ZFP57	15	56	72	6	44	44
ENSSSCG00000001242	GABBR1	3582	3780	3510	3502	3052	3374
ENSSSCG00000001244	NA	516	490	458	494	580	469
ENSSSCG00000001245	ZNRD1	205	215	234	196	245	244
ENSSSCG00000001247	ZFP57	7	10	9	8	2	5
ENSSSCG00000001248	MOG	3567	3461	3650	3563	3416	3413
ENSSSCG00000001252	UBD	26	42	52	46	70	76
ENSSSCG00000001253	NA	0	0	0	0	1	0
ENSSSCG00000001258	NA	0	0	0	0	0	1
ENSSSCG00000001268	NA	0	0	0	1	0	0
ENSSSCG00000001279	NA	0	0	3	0	1	0
ENSSSCG00000001294	NA	0	0	3	1	4	0
ENSSSCG00000001297	NA	0	0	3	1	4	0
ENSSSCG00000001312	NA	0	2	1	0	0	0
ENSSSCG00000001337	NA	0	0	0	0	1	0
ENSSSCG00000001340	NA	0	2	1	0	2	3
ENSSSCG00000001341	SLA-11	2605	2669	2755	2736	2385	2467
ENSSSCG00000001342	TRIM39	726	695	666	728	548	601
ENSSSCG00000001344	NA	652	744	696	697	597	650
ENSSSCG00000001346	ABCF1	3446	3330	3350	3558	3114	3222
ENSSSCG00000001347	PPP1R10	5369	5076	5406	5164	4583	5104
ENSSSCG00000001362	MDC1	3134	3412	3184	3277	2729	2987
ENSSSCG00000001370	NA	1411	1390	1463	1591	1319	1270
ENSSSCG00000001372	GNL1	1453	1532	1417	1518	1310	1428
ENSSSCG00000001373	NA	399	294	325	352	396	421
ENSSSCG00000001376	DHX16	1242	1317	1201	1224	1132	1144
ENSSSCG00000001377	NA	825	869	901	836	714	858
ENSSSCG00000001379	TUBB	19957	21054	21516	21834	19957	21886
ENSSSCG00000001382	DDR1	9687	8655	8553	9079	8462	8787
ENSSSCG00000001383	GTF2H4	318	292	294	306	256	328
ENSSSCG00000001384	VARS2	1017	972	941	1122	1054	951
ENSSSCG00000001386	DPCR1	3	3	0	0	1	1
ENSSSCG00000001388	C7H6orf15	6	2	2	2	0	2
ENSSSCG00000001389	SBAB-499E6.10	31	24	21	26	35	10
ENSSSCG00000001390	PSORS1C2	30	29	13	33	37	41
ENSSSCG00000001391	CCHCR1	1087	1137	1014	1058	995	1075
ENSSSCG00000001392	TCF19	631	677	652	696	734	680
ENSSSCG00000001393	POU5F1	16	33	36	16	20	44
ENSSSCG00000001394	MIC-2	141	123	143	159	99	125
ENSSSCG00000001395	MIC-1	19	34	44	31	25	36
ENSSSCG00000001396	SLA-8	41368	40526	40686	41433	37913	39740
ENSSSCG00000001397	TMP-CH242-74M17.4	243	445	435	672	475	477
ENSSSCG00000001398	SLA-6	2101	1892	1779	1850	1771	1781
ENSSSCG00000001400	DDX39B	7500	7298	7198	7176	6951	7059
ENSSSCG00000001401	ATP6V1G2	62	44	51	56	52	66
ENSSSCG00000001402	NFKBIL1	607	640	595	653	629	596
ENSSSCG00000001403	LTA	7	0	2	6	0	8
ENSSSCG00000001404	TNF	11	9	5	8	4	8
ENSSSCG00000001405	LTB	5	3	1	2	0	4
ENSSSCG00000001407	NCR3	5	1	0	0	0	4
ENSSSCG00000001408	AIF1	404	430	353	364	447	434
ENSSSCG00000001409	PRRC2A	14124	13433	14190	14340	12211	13456
ENSSSCG00000001410	BAG6	7014	6973	6756	7052	6504	6697
ENSSSCG00000001411	APOM	728	780	757	735	648	725
ENSSSCG00000001412	C6orf47	490	506	467	493	470	483
ENSSSCG00000001413	GPANK1	917	801	863	840	752	762
ENSSSCG00000001414	CSNK2B	2299	2146	2224	2350	2149	2122
ENSSSCG00000001416	LY6G5C	41	56	84	69	50	69
ENSSSCG00000001417	NA	568	594	577	557	505	547
ENSSSCG00000001418	NEU1	1186	1303	1136	1134	1107	1195
ENSSSCG00000001419	SLC44A4	2371	2527	2268	2921	2671	2479
ENSSSCG00000001420	EHMT2	1837	1862	1698	1610	1550	1592
ENSSSCG00000001421	ZBTB12	371	382	394	405	448	295
ENSSSCG00000001422	C2	2117	1959	2209	2108	2146	1872
ENSSSCG00000001423	NELFE	1582	1535	1447	1451	1408	1420
ENSSSCG00000001424	SKIV2L	2246	2265	2288	2306	2145	2272
ENSSSCG00000001425	DXO	534	434	371	462	479	487
ENSSSCG00000001426	STK19	1344	1256	1337	1304	1201	1121
ENSSSCG00000001427	C4A	27	26	28	16	34	29
ENSSSCG00000001428	CYP21A2	37	19	22	34	32	23
ENSSSCG00000001429	NA	184	129	146	167	114	146
ENSSSCG00000001430	ATF6B	2367	2099	2049	2069	1917	1883
ENSSSCG00000001431	FKBPL	99	93	98	80	104	119
ENSSSCG00000001433	PPT2	2564	2460	2375	2275	2348	2258
ENSSSCG00000001434	EGFL8	141	136	128	163	124	138
ENSSSCG00000001435	AGPAT1	2228	2116	2186	2255	2178	2247
ENSSSCG00000001436	RNF5	985	1066	1115	1039	1149	907
ENSSSCG00000001437	AGER	138	129	162	105	85	86
ENSSSCG00000001438	PBX2	2262	2200	2164	2028	1916	2032
ENSSSCG00000001439	GPSM3	10	4	12	16	9	10
ENSSSCG00000001440	NOTCH4	46	58	66	52	78	51
ENSSSCG00000001441	BTNL5	0	0	0	0	0	2
ENSSSCG00000001443	NA	0	6	3	8	4	12
ENSSSCG00000001444	NA	19	6	10	13	12	5
ENSSSCG00000001447	BTNL3	0	3	0	4	2	4
ENSSSCG00000001451	NA	6	21	29	10	9	19
ENSSSCG00000001453	SLA-DRA	6	11	0	6	0	4
ENSSSCG00000001454	SLA-DRB2	9	2	0	8	1	4
ENSSSCG00000001455	SLA-DRB1	1	0	5	13	7	4
ENSSSCG00000001456	SLA-DQA	17	19	32	26	26	32
ENSSSCG00000001457	SLA-DQB1	11	15	19	11	15	24
ENSSSCG00000001458	NA	8	25	18	6	14	10
ENSSSCG00000001459	NA	104	165	119	113	101	109
ENSSSCG00000001463	NA	11725	11267	12092	11917	10678	10519
ENSSSCG00000001464	SLA-DRB5	520	585	581	567	475	481
ENSSSCG00000001465	SLA-DOB	557	626	622	589	500	558
ENSSSCG00000001468	PSMB9	14283	13825	14624	14668	13128	12786
ENSSSCG00000001469	SLA-DMB	159	140	129	139	88	146
ENSSSCG00000001470	HLA-DMA	124	115	157	132	127	162
ENSSSCG00000001471	BRD2	17007	16742	16285	17124	15555	16032
ENSSSCG00000001472	SLA-DOA	11	14	6	12	6	13
ENSSSCG00000001473	COL11A2	46	52	42	70	50	55
ENSSSCG00000001474	RXRB	3340	3338	3289	3421	3199	3285
ENSSSCG00000001475	LOC100155600	8458	9072	8771	8430	8130	8156
ENSSSCG00000001476	HSD17B8	1325	1314	1287	1398	1316	1385
ENSSSCG00000001477	RING1	3042	3103	3043	3068	2855	3098
ENSSSCG00000001478	NA	8	0	2	0	0	0
ENSSSCG00000001479	HMGCLL1	10	6	0	0	3	2
ENSSSCG00000001480	GFRAL	0	0	0	0	0	4
ENSSSCG00000001481	HCRTR2	4	3	1	5	3	1
ENSSSCG00000001483	FAM83B	2406	2577	2697	2354	2304	2346
ENSSSCG00000001484	NA	1517	1429	1633	1533	1377	1428
ENSSSCG00000001485	NA	14	4	14	16	11	8
ENSSSCG00000001486	LRRC1	2345	2385	2243	2150	1962	2121
ENSSSCG00000001487	KLHL31	0	2	0	0	0	0
ENSSSCG00000001488	GCLC	2248	2309	2314	2933	2803	2878
ENSSSCG00000001489	NA	0	0	2	6	0	4
ENSSSCG00000001490	KHDRBS2	38	45	48	46	57	38
ENSSSCG00000001493	NA	1504	1700	1616	1586	1480	1493
ENSSSCG00000001494	BAG2	259	324	272	279	236	279
ENSSSCG00000001497	ZNF451	3068	3050	2949	2716	2460	2594
ENSSSCG00000001498	BEND6	258	240	267	273	179	222
ENSSSCG00000001499	DST	28261	29385	29246	28960	21462	25865
ENSSSCG00000001500	NA	6	16	9	7	10	7
ENSSSCG00000001501	VPS52	2054	2094	1968	2037	1848	1929
ENSSSCG00000001502	RPS18	22743	22515	22683	24620	24238	23751
ENSSSCG00000001503	B3GALT4	18	7	5	13	22	9
ENSSSCG00000001504	WDR46	1080	986	1010	1050	868	1048
ENSSSCG00000001505	PFDN6	1007	1098	990	1098	1095	1066
ENSSSCG00000001506	RGL2	2295	2102	2089	2286	2137	2131
ENSSSCG00000001507	TAPBP	3130	2858	3014	3283	3254	3136
ENSSSCG00000001508	ZBTB22	561	544	545	556	522	484
ENSSSCG00000001509	DAXX	1093	1066	1077	1189	1132	1178
ENSSSCG00000001510	NA	1269	1345	1318	1240	1093	1153
ENSSSCG00000001511	PHF1	637	615	560	591	630	566
ENSSSCG00000001512	CUTA	1065	1066	977	1066	1008	1095
ENSSSCG00000001513	SYNGAP1	1273	1293	1270	1317	1154	1132
ENSSSCG00000001515	ZBTB9	348	332	355	405	328	325
ENSSSCG00000001516	BAK1	2628	2527	2459	2586	2540	2373
ENSSSCG00000001517	NA	110	85	80	110	106	103
ENSSSCG00000001518	ITPR3	7217	7382	7231	8324	6938	7818
ENSSSCG00000001520	LEMD2	2840	2967	2629	2801	2481	2661
ENSSSCG00000001523	GRM4	2	3	2	0	1	1
ENSSSCG00000001526	HMGA1	1614	1608	1536	1785	1658	1733
ENSSSCG00000001527	NA	1057	1051	1234	1045	890	1161
ENSSSCG00000001528	NA	16573	16563	16358	17422	17033	16721
ENSSSCG00000001531	SNRPC	1877	1600	1742	1696	1647	1524
ENSSSCG00000001532	UHRF1BP1	1753	1795	1974	1796	1345	1667
ENSSSCG00000001533	TAF11	774	848	901	820	876	866
ENSSSCG00000001534	ANKS1A	2097	2278	2238	2156	1860	1923
ENSSSCG00000001535	TCP11	1159	999	1094	856	782	883
ENSSSCG00000001536	NA	4689	4546	4943	4458	3679	4135
ENSSSCG00000001537	NA	993	973	967	1075	951	949
ENSSSCG00000001538	DEF6	125	152	132	184	151	163
ENSSSCG00000001539	PPARD	2339	1923	2038	2160	1928	2049
ENSSSCG00000001541	CH242-3L20.1	6	0	4	6	0	0
ENSSSCG00000001543	NA	15443	14992	14730	16415	16156	15881
ENSSSCG00000001544	TEAD3	3291	3004	2958	3249	2810	2886
ENSSSCG00000001546	FANCE	392	409	412	419	418	421
ENSSSCG00000001549	NA	8346	8917	9606	9592	8263	8489
ENSSSCG00000001550	ARMC12	59	60	56	79	72	80
ENSSSCG00000001551	NA	85	76	68	116	89	110
ENSSSCG00000001552	CLPS	0	2	0	6	3	11
ENSSSCG00000001553	LHFPL5	8	4	0	3	3	4
ENSSSCG00000001554	SRPK1	6115	6335	6916	6734	5309	6079
ENSSSCG00000001555	SLC26A8	5	9	13	12	14	6
ENSSSCG00000001556	MAPK14	4007	3949	4111	3927	3653	3926
ENSSSCG00000001559	PNPLA1	91	93	84	98	100	107
ENSSSCG00000001560	C6orf222	69	55	102	56	79	62
ENSSSCG00000001561	ETV7	1605	1589	1620	1703	1527	1484
ENSSSCG00000001562	KCTD20	1224	1267	1278	1341	1160	1177
ENSSSCG00000001563	STK38	1283	1282	1457	1401	1233	1442
ENSSSCG00000001564	SRSF3	10491	10896	11313	11081	9937	9845
ENSSSCG00000001565	NA	1372	1185	1233	1123	917	991
ENSSSCG00000001566	RAB44	4	17	19	14	14	9
ENSSSCG00000001567	CPNE5	57	61	72	56	44	71
ENSSSCG00000001569	C6orf89	1526	1609	1502	1632	1380	1550
ENSSSCG00000001570	PI16	2	2	2	3	0	0
ENSSSCG00000001571	MTCH1	4574	4734	4345	4525	4651	4533
ENSSSCG00000001572	FGD2	176	110	144	176	150	134
ENSSSCG00000001573	PIM1	1190	967	1089	1117	920	990
ENSSSCG00000001576	TMEM217	0	1	0	0	0	0
ENSSSCG00000001577	NA	1285	1247	1189	1327	1127	1215
ENSSSCG00000001578	RNF8	1168	1176	1170	1147	936	1114
ENSSSCG00000001579	NA	6806	6869	6800	6618	6619	6530
ENSSSCG00000001582	MDGA1	103	101	116	101	64	117
ENSSSCG00000001583	NA	0	0	0	1	0	0
ENSSSCG00000001584	NA	702	651	803	688	632	638
ENSSSCG00000001588	DNAH8	35	53	38	34	24	40
ENSSSCG00000001589	GLP1R	2	3	0	1	1	2
ENSSSCG00000001592	KCNK17	14	16	26	18	16	20
ENSSSCG00000001594	NA	6	9	10	4	14	6
ENSSSCG00000001595	DAAM2	14	24	14	12	14	20
ENSSSCG00000001596	NA	456	526	384	444	416	448
ENSSSCG00000001597	LRFN2	16	9	5	0	4	10
ENSSSCG00000001598	NA	299	317	310	299	295	297
ENSSSCG00000001600	NA	1985	2196	2139	1909	1648	1775
ENSSSCG00000001605	TSPO2	46	32	15	19	28	15
ENSSSCG00000001611	NA	2922	3036	2915	2716	2621	2534
ENSSSCG00000001612	NA	163	141	123	142	106	123
ENSSSCG00000001613	TREML1	1	0	0	0	2	0
ENSSSCG00000001616	TREML-2	2	6	0	0	2	0
ENSSSCG00000001617	TREM1	2	1	0	0	0	0
ENSSSCG00000001618	NCR2	2	0	3	0	0	0
ENSSSCG00000001619	FOXP4	1892	1687	1761	1925	1699	1815
ENSSSCG00000001620	MDFI	289	292	241	361	295	288
ENSSSCG00000001621	TFEB	521	568	507	589	537	548
ENSSSCG00000001624	NA	201	249	268	222	197	218
ENSSSCG00000001625	PGC	5	2	4	0	2	4
ENSSSCG00000001626	NA	83	82	58	81	64	75
ENSSSCG00000001629	NA	173	187	173	149	140	146
ENSSSCG00000001630	MED20	247	209	192	182	133	188
ENSSSCG00000001631	BYSL	1009	1083	1065	1091	1010	1111
ENSSSCG00000001633	NA	7	3	10	5	8	10
ENSSSCG00000001634	NA	1692	1484	1573	1705	1437	1507
ENSSSCG00000001636	GUCA1A	6	12	11	12	18	13
ENSSSCG00000001637	GUCA1B	6	0	10	8	7	0
ENSSSCG00000001638	MRPS10	3427	3171	3341	3338	3008	3150
ENSSSCG00000001639	TRERF1	1468	1484	1477	1644	1240	1330
ENSSSCG00000001641	NA	4720	5149	5254	5013	3962	4154
ENSSSCG00000001646	GLTSCR1L	1814	1840	2039	1934	1622	1774
ENSSSCG00000001650	PTCRA	0	2	2	0	2	0
ENSSSCG00000001651	CNPY3	890	848	882	893	816	813
ENSSSCG00000001652	GNMT	106	161	123	119	102	88
ENSSSCG00000001653	PEX6	1748	1663	1629	1604	1452	1682
ENSSSCG00000001654	PPP2R5D	5674	5478	5523	5527	5570	5696
ENSSSCG00000001655	MEA1	2545	2383	2432	2344	2477	2530
ENSSSCG00000001656	RRP36	1762	1750	1836	1707	1733	1762
ENSSSCG00000001657	CUL7	1451	1588	1480	1501	1222	1452
ENSSSCG00000001658	MRPL2	1499	1464	1471	1544	1573	1612
ENSSSCG00000001659	KLC4	2489	2310	2265	2504	2275	2292
ENSSSCG00000001660	PTK7	3692	3692	3333	3663	3540	3636
ENSSSCG00000001661	SRF	3276	3206	3161	3269	2950	2976
ENSSSCG00000001664	TTBK1	1040	1008	980	872	728	839
ENSSSCG00000001667	ZNF318	3098	3163	3263	3176	2645	2966
ENSSSCG00000001672	CRIP3	91	131	90	91	89	69
ENSSSCG00000001675	NA	961	1041	956	980	942	1024
ENSSSCG00000001676	LRRC73	259	292	277	275	225	252
ENSSSCG00000001679	NA	12716	13109	12981	13670	12629	12759
ENSSSCG00000001680	NA	2772	2547	2519	2726	2324	2438
ENSSSCG00000001681	NA	1028	972	941	1008	989	1009
ENSSSCG00000001682	NA	13	17	10	16	14	8
ENSSSCG00000001683	POLH	2728	3091	2887	2685	2387	2520
ENSSSCG00000001686	YIPF3	3708	3619	3590	3497	3574	3422
ENSSSCG00000001688	NA	1166	1019	981	1006	1035	1120
ENSSSCG00000001689	NA	876	808	1398	1319	679	1315
ENSSSCG00000001691	NA	332	329	339	372	295	307
ENSSSCG00000001692	NA	7404	7678	7461	7401	6952	7228
ENSSSCG00000001694	NA	789	366	371	308	772	760
ENSSSCG00000001695	NA	5525	5934	5634	5604	4966	5282
ENSSSCG00000001696	MRPL14	1506	1481	1441	1538	1555	1500
ENSSSCG00000001697	TMEM63B	2618	2708	2507	2673	2385	2565
ENSSSCG00000001698	CAPN11	2	22	15	30	28	14
ENSSSCG00000001699	NA	2	0	4	9	2	5
ENSSSCG00000001700	SLC29A1	2254	2351	2219	2529	2366	2427
ENSSSCG00000001701	HSP90AB1	57153	59182	60191	63793	61762	62752
ENSSSCG00000001702	SLC35B2	1615	1613	1605	1635	1568	1576
ENSSSCG00000001703	NFKBIE	1359	1309	1343	1199	1167	1327
ENSSSCG00000001705	TCTE1	14	13	10	6	5	13
ENSSSCG00000001706	AARS2	898	869	805	940	878	934
ENSSSCG00000001708	CDC5L	6654	6656	6894	6675	6099	6344
ENSSSCG00000001709	NA	554	579	517	610	608	566
ENSSSCG00000001710	NA	17	19	21	12	14	21
ENSSSCG00000001711	NA	18	26	15	20	30	13
ENSSSCG00000001715	ENPP5	3955	4184	4143	4588	4747	4424
ENSSSCG00000001716	NA	3639	4076	4391	4224	4158	3871
ENSSSCG00000001718	NA	2844	2714	2736	2536	2545	2612
ENSSSCG00000001719	NA	2218	2149	2172	1952	1921	2034
ENSSSCG00000001720	NA	2297	2049	2111	1856	1844	1796
ENSSSCG00000001723	PLA2G7	1612	1589	1520	1866	1799	1862
ENSSSCG00000001724	MEP1A	4	0	0	2	0	1
ENSSSCG00000001725	ADGRF5	207	242	260	242	209	267
ENSSSCG00000001726	ADGRF1	2157	1988	1979	2110	2094	1836
ENSSSCG00000001727	TNFRSF21	10086	9113	9216	9769	8898	9025
ENSSSCG00000001728	NA	9919	10922	11631	8886	7095	8141
ENSSSCG00000001729	NA	28	31	17	4	18	1
ENSSSCG00000001731	CENPQ	1178	1237	1390	1146	1046	1154
ENSSSCG00000001732	NA	2199	2100	2268	2147	1930	2118
ENSSSCG00000001734	C6orf141	120	175	147	125	106	142
ENSSSCG00000001735	RHAG	220	152	145	182	167	152
ENSSSCG00000001736	CRISP2	7	8	6	8	4	6
ENSSSCG00000001738	NA	0	3	0	0	3	0
ENSSSCG00000001739	CRISP1	0	3	2	0	3	1
ENSSSCG00000001741	DEFB114	2	0	0	0	0	6
ENSSSCG00000001744	TFAP2D	6	0	2	0	2	0
ENSSSCG00000001745	NA	229	226	229	240	182	199
ENSSSCG00000001746	NA	3025	3105	3122	2862	2316	2524
ENSSSCG00000001748	IL17A	2	0	0	0	0	0
ENSSSCG00000001749	IL17F	1	0	1	0	0	0
ENSSSCG00000001750	PAQR8	1362	1384	1418	1525	1327	1385
ENSSSCG00000001751	CHRNA5	14	16	2	7	7	5
ENSSSCG00000001752	CHRNA3	344	345	402	388	303	310
ENSSSCG00000001753	CHRNB4	53	81	73	58	52	66
ENSSSCG00000001754	PSMA4	5055	5030	4884	4998	4952	5009
ENSSSCG00000001755	HYKK	1028	1086	1036	1068	970	1018
ENSSSCG00000001756	NA	9224	8855	9426	8539	7430	7789
ENSSSCG00000001757	WDR61	3633	3563	3494	3652	3608	3408
ENSSSCG00000001758	NA	270	179	238	247	206	248
ENSSSCG00000001759	DNAJA4	14	21	29	21	26	14
ENSSSCG00000001760	ACSBG1	2192	2180	2160	2163	2329	2095
ENSSSCG00000001761	IDH3A	6003	5935	5965	5946	5711	5493
ENSSSCG00000001762	CIB2	529	519	504	542	540	626
ENSSSCG00000001764	SH2D7	2	0	2	0	0	0
ENSSSCG00000001765	ADAMTS7	76	37	56	36	34	30
ENSSSCG00000001767	NA	12	4	11	6	5	6
ENSSSCG00000001769	MORF4L1	17661	18045	18824	17717	15922	16531
ENSSSCG00000001770	CTSH	4919	4937	4796	5207	5232	5400
ENSSSCG00000001771	RASGRF1	115	138	78	96	97	103
ENSSSCG00000001772	ANKRD34C	6	3	7	11	3	4
ENSSSCG00000001773	NA	663	656	752	646	704	720
ENSSSCG00000001774	NA	310	232	217	232	241	248
ENSSSCG00000001776	NA	14	8	2	25	12	6
ENSSSCG00000001778	NA	5	7	3	11	2	6
ENSSSCG00000001779	ZFAND6	7229	7213	7144	7262	6756	7026
ENSSSCG00000001780	FAH	2510	2406	2255	2545	2710	2432
ENSSSCG00000001781	NA	886	1044	993	1018	679	800
ENSSSCG00000001782	ABHD17C	3880	3890	3939	4104	4329	4162
ENSSSCG00000001783	NA	217	217	229	170	151	239
ENSSSCG00000001785	MESDC1	1939	1963	1927	1867	1598	1791
ENSSSCG00000001786	CFAP161	0	2	0	0	1	2
ENSSSCG00000001787	NA	21	16	29	30	7	22
ENSSSCG00000001788	STARD5	580	654	612	580	492	522
ENSSSCG00000001789	TMC3	6	2	4	12	0	8
ENSSSCG00000001791	NA	366	416	426	293	246	252
ENSSSCG00000001792	NA	2143	2068	2177	2042	1869	1912
ENSSSCG00000001793	NA	2	5	16	7	8	6
ENSSSCG00000001794	NA	0	0	0	5	2	2
ENSSSCG00000001795	SH3GL3	14	16	18	6	22	18
ENSSSCG00000001798	BNC1	6	2	2	4	2	6
ENSSSCG00000001799	NA	859	890	873	876	718	864
ENSSSCG00000001800	TM6SF1	3670	3937	3858	3912	3576	3732
ENSSSCG00000001801	BTBD1	1600	1714	1943	1912	1803	1661
ENSSSCG00000001804	HOMER2	113	146	102	116	103	118
ENSSSCG00000001805	WHAMM	1528	1453	1519	1645	1310	1396
ENSSSCG00000001806	FSD2	65	119	74	59	70	67
ENSSSCG00000001807	NA	26	22	50	32	30	24
ENSSSCG00000001808	CPEB1	6	8	12	13	3	0
ENSSSCG00000001810	PDE8A	3594	3904	3902	4014	3466	3590
ENSSSCG00000001811	NA	2	4	6	2	0	0
ENSSSCG00000001814	NA	23363	23032	23996	22027	21257	21632
ENSSSCG00000001815	NA	296	338	295	331	314	388
ENSSSCG00000001816	NA	599	572	659	663	518	618
ENSSSCG00000001817	FURIN	5008	4861	4631	4611	4401	4806
ENSSSCG00000001818	FES	2486	2365	2252	2370	2417	2506
ENSSSCG00000001819	MAN2A2	7665	7575	7369	7129	6450	7170
ENSSSCG00000001820	HDDC3	992	903	992	940	846	886
ENSSSCG00000001821	UNC45A	2706	2499	2724	2780	2628	2749
ENSSSCG00000001822	RCCD1	277	235	266	221	205	197
ENSSSCG00000001823	UROC1	941	1081	969	1002	999	964
ENSSSCG00000001824	ZXDC	3425	3312	3158	3229	3036	3157
ENSSSCG00000001825	SLC41A3	1497	1555	1484	1606	1588	1605
ENSSSCG00000001826	CFAP100	3828	4014	4032	3656	3282	3236
ENSSSCG00000001827	NA	0	4	0	0	0	2
ENSSSCG00000001828	NA	1	5	0	0	0	2
ENSSSCG00000001829	NA	0	2	1	1	0	0
ENSSSCG00000001830	NA	0	1	0	0	0	0
ENSSSCG00000001831	NA	0	2	1	1	0	0
ENSSSCG00000001832	ACAN	4	4	1	2	4	1
ENSSSCG00000001834	MFGE8	3414	3287	3037	3067	2985	3005
ENSSSCG00000001835	ABHD2	3402	3607	3535	3368	2547	2896
ENSSSCG00000001836	RLBP1	20	6	18	28	8	9
ENSSSCG00000001837	FANCI	1812	2054	2073	2092	1723	1871
ENSSSCG00000001838	POLG	4063	3952	3821	4078	3673	3877
ENSSSCG00000001840	NA	2066	1992	1910	2047	1750	1955
ENSSSCG00000001841	RHCG	0	2	7	7	4	8
ENSSSCG00000001842	NA	291	385	350	411	335	388
ENSSSCG00000001846	WDR93	396	458	508	417	401	435
ENSSSCG00000001847	MESP1	26	20	18	23	16	46
ENSSSCG00000001848	MESP2	118	144	134	171	192	174
ENSSSCG00000001849	ANPEP	402	502	497	590	598	605
ENSSSCG00000001850	ARPIN	1277	1309	1290	1268	1284	1294
ENSSSCG00000001852	IDH2	15060	14161	13776	14881	14974	14363
ENSSSCG00000001855	NA	0	0	0	6	0	0
ENSSSCG00000001858	CIB1	4365	4347	4086	4156	4273	3969
ENSSSCG00000001859	GDPGP1	804	673	733	816	830	781
ENSSSCG00000001860	NRG4	259	238	258	282	254	293
ENSSSCG00000001861	NA	584	593	633	575	538	583
ENSSSCG00000001862	ETFA	8360	8566	8023	8118	7612	7514
ENSSSCG00000001863	NA	779	753	680	842	681	747
ENSSSCG00000001864	NA	388	372	323	439	322	344
ENSSSCG00000001865	NA	1053	1175	1265	1044	966	925
ENSSSCG00000001866	RCN2	6133	6250	6827	6020	5676	5554
ENSSSCG00000001867	PSTPIP1	639	564	654	712	731	635
ENSSSCG00000001868	TSPAN3	11140	10869	10830	10423	10269	10411
ENSSSCG00000001869	PEAK1	1468	1551	1718	1368	1174	1267
ENSSSCG00000001871	NA	4752	4424	4641	4436	4302	4684
ENSSSCG00000001872	LINGO1	3	10	3	0	0	4
ENSSSCG00000001873	NA	4	3	4	4	0	0
ENSSSCG00000001875	NA	795	884	850	903	724	820
ENSSSCG00000001876	IMP3	1372	1216	1227	1331	1091	1169
ENSSSCG00000001877	SNUPN	1058	1148	1075	1219	1157	1155
ENSSSCG00000001878	PTPN9	2443	2499	2497	2740	2277	2444
ENSSSCG00000001879	NA	2	1	0	0	0	0
ENSSSCG00000001880	SIN3A	4475	4660	4298	4341	3849	4385
ENSSSCG00000001881	MAN2C1	4590	4777	4451	4725	4406	4347
ENSSSCG00000001882	NEIL1	795	753	716	879	704	823
ENSSSCG00000001883	NA	6	2	2	6	6	4
ENSSSCG00000001884	COMMD4	1475	1522	1411	1439	1420	1374
ENSSSCG00000001885	C15orf39	1177	1007	1010	1029	1025	1059
ENSSSCG00000001887	SCAMP5	3616	3495	3460	3471	3409	3361
ENSSSCG00000001888	RPP25	2	2	0	0	0	0
ENSSSCG00000001892	SCAMP2	7808	7398	7394	7431	7255	6965
ENSSSCG00000001895	CPLX3	6	2	2	0	2	1
ENSSSCG00000001898	ULK3	1953	1816	1683	1873	1876	1961
ENSSSCG00000001899	LMAN1L	17	14	16	18	10	19
ENSSSCG00000001900	CSK	1730	1682	1619	1822	1796	1758
ENSSSCG00000001901	CYP1A2	0	7	10	2	0	8
ENSSSCG00000001903	EDC3	1802	1798	1565	1638	1589	1665
ENSSSCG00000001904	CLK3	2540	2299	2261	2227	2125	2092
ENSSSCG00000001905	NA	78	101	90	89	59	81
ENSSSCG00000001906	CYP1A1	171	210	148	216	179	176
ENSSSCG00000001907	NA	1896	1793	1685	1772	1661	1759
ENSSSCG00000001908	CCDC33	272	310	379	372	358	336
ENSSSCG00000001909	NA	4833	4659	4503	4877	4674	4696
ENSSSCG00000001910	ISLR	8123	7868	7484	7824	7968	7827
ENSSSCG00000001912	PML	5792	5613	5382	5805	4694	5466
ENSSSCG00000001913	STOML1	553	498	613	500	512	478
ENSSSCG00000001914	NA	692	617	698	547	533	567
ENSSSCG00000001915	NA	1	0	2	6	1	0
ENSSSCG00000001916	C15orf59	20	8	27	11	10	14
ENSSSCG00000001917	NA	6210	5803	5957	5933	5485	5768
ENSSSCG00000001918	NPTN	14330	13812	13890	13260	12505	12287
ENSSSCG00000001919	NA	3	14	12	12	9	6
ENSSSCG00000001920	HCN4	2	0	6	6	5	0
ENSSSCG00000001921	NEO1	3232	3297	3218	3039	2910	3102
ENSSSCG00000001922	NA	2324	2737	2627	2567	2098	2263
ENSSSCG00000001924	BBS4	8692	9259	9327	9520	8353	8605
ENSSSCG00000001925	NA	993	864	981	939	886	913
ENSSSCG00000001926	TMEM202	8	20	14	10	4	11
ENSSSCG00000001927	HEXA	9837	9996	9893	9073	9258	9229
ENSSSCG00000001928	NA	27	20	34	45	25	18
ENSSSCG00000001929	PARP6	1870	1960	1663	1748	1545	1615
ENSSSCG00000001930	PKM	61697	57944	58065	71032	66970	68544
ENSSSCG00000001931	NA	273	182	228	240	241	258
ENSSSCG00000001932	NA	2314	2440	2599	2232	2302	2429
ENSSSCG00000001934	SEC23A	2892	3070	3043	3003	2778	2893
ENSSSCG00000001938	SSTR1	1	2	0	0	0	0
ENSSSCG00000001939	TTC6	6	14	19	5	10	6
ENSSSCG00000001940	FOXA1	333	381	353	385	309	348
ENSSSCG00000001941	NA	216	261	195	275	182	197
ENSSSCG00000001942	SLC25A21	1112	1064	1082	1001	971	1038
ENSSSCG00000001943	PAX9	753	790	807	698	655	720
ENSSSCG00000001944	NKX2-8	1	6	8	6	0	0
ENSSSCG00000001946	MBIP	3066	3050	3072	2897	2774	2588
ENSSSCG00000001947	BRMS1L	1468	1581	1575	1455	1507	1324
ENSSSCG00000001948	NA	1346	1180	1205	1116	809	882
ENSSSCG00000001949	INSM2	0	0	2	0	10	1
ENSSSCG00000001950	NA	139	110	111	98	131	110
ENSSSCG00000001951	PSMA6	5883	5809	5849	5818	5690	5537
ENSSSCG00000001952	NFKBIA	5041	4473	4504	4619	4562	4413
ENSSSCG00000001955	SRP54	6427	6832	7039	6872	6941	6723
ENSSSCG00000001956	NA	803	821	729	821	781	727
ENSSSCG00000001958	BAZ1A	5279	4966	5134	5529	5252	5231
ENSSSCG00000001959	CFL2	13977	13938	14367	13744	13368	13324
ENSSSCG00000001960	EAPP	2187	2194	2239	2170	2189	2113
ENSSSCG00000001963	EGLN3	998	842	921	1131	1015	1156
ENSSSCG00000001964	NA	16	16	23	18	22	10
ENSSSCG00000001965	NA	283	294	286	294	238	282
ENSSSCG00000001966	NA	2458	2568	2715	2593	1977	2369
ENSSSCG00000001968	NA	302	314	325	272	268	249
ENSSSCG00000001970	HEATR5A	3801	3890	4094	3783	3413	3644
ENSSSCG00000001971	HECTD1	13359	13595	14559	13587	11531	12428
ENSSSCG00000001972	AP4S1	274	264	341	252	217	288
ENSSSCG00000001973	SCFD1	2715	2932	2936	2655	2547	2403
ENSSSCG00000001974	G2E3	1988	2156	2469	2072	1799	1750
ENSSSCG00000001975	NA	38	31	24	20	20	24
ENSSSCG00000001977	STXBP6	99	77	70	107	63	81
ENSSSCG00000001979	NA	0	1	2	0	0	0
ENSSSCG00000001983	SDR39U1	183	184	158	234	199	197
ENSSSCG00000001984	KHNYN	5125	5190	5118	5133	4835	4687
ENSSSCG00000001985	CBLN3	12	9	14	10	15	8
ENSSSCG00000001986	NFATC4	82	78	112	121	109	89
ENSSSCG00000001987	RIPK3	6	16	15	8	6	8
ENSSSCG00000001988	ADCY4	52	58	83	93	54	49
ENSSSCG00000001989	CIDEB	1085	1002	1023	1014	1029	957
ENSSSCG00000001990	NOP9	1781	1668	1641	1697	1591	1518
ENSSSCG00000001991	DHRS1	1547	1465	1448	1411	1403	1234
ENSSSCG00000001992	RABGGTA	984	991	910	1078	926	1012
ENSSSCG00000001993	TGM1	282	252	267	312	242	245
ENSSSCG00000001994	TINF2	801	695	825	810	780	797
ENSSSCG00000001997	NA	146	167	135	167	181	173
ENSSSCG00000001999	NA	6995	6817	6702	6330	6233	6130
ENSSSCG00000002000	IPO4	1785	1859	1718	2024	1793	1874
ENSSSCG00000002001	REC8	1074	1138	1020	1230	1139	1097
ENSSSCG00000002002	IRF9	566	512	522	532	527	595
ENSSSCG00000002003	NA	1823	1758	1702	1861	1681	1612
ENSSSCG00000002004	PSME2	2528	2430	2506	2687	2632	2479
ENSSSCG00000002005	EMC9	5297	5127	5228	5596	5591	5551
ENSSSCG00000002006	PSME1	4795	4610	4726	5049	5046	4999
ENSSSCG00000002007	FITM1	23	23	28	37	26	27
ENSSSCG00000002008	DCAF11	9749	9294	9555	9048	8610	8823
ENSSSCG00000002009	PCK2	1591	1527	1462	1661	1713	1676
ENSSSCG00000002010	NRL	3	4	2	10	4	5
ENSSSCG00000002011	CPNE6	3	4	0	8	6	5
ENSSSCG00000002012	CARMIL3	7	8	4	14	10	11
ENSSSCG00000002013	DHRS4	4	0	6	6	1	2
ENSSSCG00000002014	JPH4	4	3	6	8	8	4
ENSSSCG00000002015	NA	3678	3559	3578	3761	3485	3338
ENSSSCG00000002016	THTPA	1142	1074	1084	1137	1000	1042
ENSSSCG00000002017	NA	90	81	70	88	68	62
ENSSSCG00000002020	NGDN	1006	989	1009	940	914	900
ENSSSCG00000002021	PPP1R3E	168	177	170	144	136	180
ENSSSCG00000002022	BCL2L2	560	546	573	586	433	480
ENSSSCG00000002023	PABPN1	4962	5012	4722	4587	4567	4648
ENSSSCG00000002025	NA	6	6	2	2	2	2
ENSSSCG00000002026	EFS	6	0	2	0	4	0
ENSSSCG00000002028	CMTM5	32	38	36	44	46	34
ENSSSCG00000002029	MYH7	424	249	289	282	291	284
ENSSSCG00000002032	SLC7A8	1299	1199	1222	1402	1393	1336
ENSSSCG00000002033	CEBPE	4	8	7	10	3	10
ENSSSCG00000002034	ACIN1	16169	15642	15886	15840	13772	14274
ENSSSCG00000002035	C14orf119	751	786	783	777	646	689
ENSSSCG00000002036	NA	4958	4653	4618	4973	4785	4632
ENSSSCG00000002037	CDH24	6973	6547	6583	6770	6480	6443
ENSSSCG00000002039	MMP14	13	13	11	7	10	23
ENSSSCG00000002040	MRPL52	730	708	712	710	808	813
ENSSSCG00000002041	SLC7A7	8924	8744	8587	8709	8804	8647
ENSSSCG00000002042	OXA1L	4611	4740	4560	4846	4895	4777
ENSSSCG00000002045	NA	1300	1474	1353	1701	1815	1496
ENSSSCG00000002046	NA	0	0	0	0	0	4
ENSSSCG00000002047	NA	0	0	0	0	0	4
ENSSSCG00000002048	NA	0	0	0	0	0	4
ENSSSCG00000002049	NA	0	0	0	0	0	4
ENSSSCG00000002050	DAD1	5424	5840	5651	5751	5398	5248
ENSSSCG00000002051	ABHD4	4104	4069	3926	3880	4040	3891
ENSSSCG00000002052	OR6J1	0	4	2	2	0	0
ENSSSCG00000002055	NA	0	3	0	0	0	0
ENSSSCG00000002056	TRAV41	1	3	0	0	0	0
ENSSSCG00000002057	NA	3	4	4	3	0	0
ENSSSCG00000002063	NA	1	0	0	0	0	0
ENSSSCG00000002069	NA	0	0	3	0	2	0
ENSSSCG00000002072	NA	0	2	0	0	0	1
ENSSSCG00000002078	NA	0	0	3	0	2	0
ENSSSCG00000002105	NA	1	0	4	4	0	0
ENSSSCG00000002106	OR4E2	1	0	0	0	0	0
ENSSSCG00000002127	CHD8	9717	9628	9927	10093	8615	9295
ENSSSCG00000002129	NA	2	8	7	2	1	0
ENSSSCG00000002130	NA	0	0	0	6	0	0
ENSSSCG00000002134	NA	0	1	0	1	0	0
ENSSSCG00000002135	PNP	1541	1413	1587	1576	1278	1305
ENSSSCG00000002136	TMEM55B	3921	3602	3573	3868	3541	3657
ENSSSCG00000002137	APEX1	2609	2439	2478	2616	2457	2506
ENSSSCG00000002138	OSGEP	705	722	789	825	654	641
ENSSSCG00000002139	NA	4	6	2	8	0	0
ENSSSCG00000002140	KLHL33	1	5	4	0	2	0
ENSSSCG00000002141	NA	1206	1282	1291	1157	999	1242
ENSSSCG00000002142	TEP1	10330	10681	10181	11066	10597	10814
ENSSSCG00000002143	PARP2	1579	1558	1684	1494	1597	1477
ENSSSCG00000002144	CCNB1IP1	11	8	4	6	4	14
ENSSSCG00000002145	TTC5	926	944	863	860	735	805
ENSSSCG00000002161	NA	0	0	1	4	0	0
ENSSSCG00000002170	NA	0	0	0	6	0	2
ENSSSCG00000002172	NA	2	0	0	0	0	0
ENSSSCG00000002173	NA	2	0	0	0	0	0
ENSSSCG00000002180	NA	0	2	1	1	3	0
ENSSSCG00000002184	NA	5	2	0	1	0	0
ENSSSCG00000002186	NA	1	0	0	1	0	0
ENSSSCG00000002187	OR4K17	1	0	1	1	0	0
ENSSSCG00000002188	NA	0	0	1	0	0	0
ENSSSCG00000002190	NA	0	0	4	1	0	0
ENSSSCG00000002191	NA	2	2	0	6	0	2
ENSSSCG00000002196	NA	0	2	0	2	0	0
ENSSSCG00000002199	NA	0	0	0	1	0	0
ENSSSCG00000002202	NA	0	2	2	0	1	0
ENSSSCG00000002210	CU468857.3	4	2	2	0	0	2
ENSSSCG00000002235	LPCAT4	1698	1625	1593	1769	1651	1600
ENSSSCG00000002241	NUTM1	44	35	19	54	32	31
ENSSSCG00000002243	NA	1776	1734	1755	1824	1384	1638
ENSSSCG00000002245	KATNBL1	2571	2531	2946	2355	2484	2375
ENSSSCG00000002246	CHRM5	2	6	8	2	1	3
ENSSSCG00000002247	NA	260	267	324	336	266	283
ENSSSCG00000002252	ARRDC4	5540	5806	5375	4898	4256	4934
ENSSSCG00000002254	NR2F2	2627	2533	2516	2524	2204	2327
ENSSSCG00000002257	NA	167	136	161	136	175	172
ENSSSCG00000002258	KLHL25	96	84	96	83	117	106
ENSSSCG00000002259	NA	3418	3353	3395	3170	2576	2834
ENSSSCG00000002260	NA	530	541	537	470	350	395
ENSSSCG00000002261	NA	70	77	52	64	94	87
ENSSSCG00000002262	SV2B	5	15	8	16	12	14
ENSSSCG00000002263	SLCO3A1	8	1	14	22	21	10
ENSSSCG00000002264	ST8SIA2	0	0	2	0	2	0
ENSSSCG00000002265	FAM174B	378	373	401	384	406	335
ENSSSCG00000002266	CHD2	5978	6054	6741	6563	5208	5932
ENSSSCG00000002267	RGMA	12	20	28	10	22	8
ENSSSCG00000002268	AKAP5	179	214	173	174	202	214
ENSSSCG00000002269	MTHFD1	8806	7794	8055	8734	8034	8459
ENSSSCG00000002270	NA	12	17	10	6	6	8
ENSSSCG00000002274	HSPA2	642	547	539	700	640	638
ENSSSCG00000002275	PPP1R36	874	784	773	924	830	840
ENSSSCG00000002276	PLEKHG3	6748	6542	6409	6388	6081	6374
ENSSSCG00000002277	SPTB	103	135	129	129	109	108
ENSSSCG00000002279	GPX2	20	40	18	24	28	16
ENSSSCG00000002280	RAB15	608	593	601	599	593	604
ENSSSCG00000002281	NA	1265	1103	1135	1222	1070	1028
ENSSSCG00000002282	MAX	1249	1164	1230	1202	1004	1032
ENSSSCG00000002283	FUT8	4737	4632	5147	4333	4153	4369
ENSSSCG00000002284	LINC00238	0	2	0	2	2	4
ENSSSCG00000002285	GPHN	2675	2786	2793	2890	2697	2502
ENSSSCG00000002286	FAM71D	14	12	18	22	15	9
ENSSSCG00000002287	MPP5	2355	2484	2669	2441	2031	2105
ENSSSCG00000002288	ATP6V1D	4098	4037	3981	3983	3867	3821
ENSSSCG00000002290	PLEK2	3683	3603	4061	3816	3702	3582
ENSSSCG00000002292	PLEKHH1	2549	2415	2492	2594	2340	2371
ENSSSCG00000002294	ARG2	5861	5887	5894	5734	4987	5191
ENSSSCG00000002295	VTI1B	1849	1802	1826	1801	1693	1780
ENSSSCG00000002296	RDH11	3457	3152	3381	3449	3308	3298
ENSSSCG00000002297	RDH12	32	31	19	33	34	22
ENSSSCG00000002298	ZFYVE26	3514	3377	3527	3514	3077	3512
ENSSSCG00000002299	NA	533	555	588	513	463	498
ENSSSCG00000002303	NA	663	681	643	531	560	566
ENSSSCG00000002305	EXD2	1348	1375	1171	1382	1299	1432
ENSSSCG00000002306	GALNT16	780	820	774	763	673	785
ENSSSCG00000002307	ERH	5383	5306	5287	5538	5353	5314
ENSSSCG00000002309	PLEKHD1	473	491	523	629	586	598
ENSSSCG00000002310	CCDC177	0	0	1	1	1	2
ENSSSCG00000002311	SUSD6	3642	3681	3357	3743	3172	3553
ENSSSCG00000002312	SRSF5	6075	6408	6293	5931	5770	5678
ENSSSCG00000002313	NA	309	295	326	245	191	231
ENSSSCG00000002314	NA	3568	3632	3622	3597	3198	3330
ENSSSCG00000002315	SLC8A3	16	27	30	36	39	19
ENSSSCG00000002316	COX16	443	416	441	433	357	299
ENSSSCG00000002317	NA	3	7	18	11	24	8
ENSSSCG00000002321	NA	0	4	8	0	0	2
ENSSSCG00000002322	ADAM21	0	2	0	0	3	0
ENSSSCG00000002326	NA	0	4	8	0	0	2
ENSSSCG00000002328	MED6	1490	1612	1480	1467	1569	1259
ENSSSCG00000002329	NA	350	404	326	388	312	322
ENSSSCG00000002330	PCNX1	5175	5184	5196	4989	4160	4503
ENSSSCG00000002332	SIPA1L1	6167	5884	5884	6037	5313	5403
ENSSSCG00000002333	NA	28	44	49	35	45	39
ENSSSCG00000002337	ZFYVE1	3312	3218	3339	3313	3236	3106
ENSSSCG00000002340	PSEN1	5828	5785	5953	5744	5356	5160
ENSSSCG00000002341	NA	7012	7221	7070	6364	5215	5949
ENSSSCG00000002342	NA	596	609	586	687	620	582
ENSSSCG00000002344	NA	1687	1643	1618	1548	1425	1590
ENSSSCG00000002345	NA	5104	4943	5133	4523	4153	4207
ENSSSCG00000002346	PNMA1	248	242	274	255	196	204
ENSSSCG00000002347	DNAL1	1021	1242	1069	933	737	785
ENSSSCG00000002348	NA	681	640	646	716	698	696
ENSSSCG00000002349	ACOT4	1020	999	1036	1049	1176	1179
ENSSSCG00000002350	NA	1421	1474	1532	1363	1110	1248
ENSSSCG00000002351	NA	3737	4060	3897	4209	3916	3865
ENSSSCG00000002352	ZNF410	3051	2941	3230	3083	2935	2868
ENSSSCG00000002353	FAM161B	1683	1552	1656	1671	1581	1515
ENSSSCG00000002354	COQ6	2337	2264	2130	2272	2055	2108
ENSSSCG00000002355	ENTPD5	819	797	890	858	704	793
ENSSSCG00000002356	BBOF1	291	323	280	303	250	235
ENSSSCG00000002357	ALDH6A1	1798	1658	1536	1740	1417	1472
ENSSSCG00000002359	NA	2648	2386	2298	2269	2235	2320
ENSSSCG00000002362	NA	2989	2623	2613	2573	2552	2579
ENSSSCG00000002363	VSX2	2	9	11	13	0	4
ENSSSCG00000002366	NPC2	10349	9741	9848	8969	9340	9276
ENSSSCG00000002367	ISCA2	449	489	424	456	436	383
ENSSSCG00000002368	LTBP2	143	135	121	161	111	120
ENSSSCG00000002370	AREL1	3309	3129	2981	3093	2802	2941
ENSSSCG00000002372	NA	6138	6171	6363	6335	5468	5853
ENSSSCG00000002373	PROX2	57	69	54	82	70	88
ENSSSCG00000002374	DLST	14875	14464	14649	15202	13911	14042
ENSSSCG00000002375	RPS6KL1	5054	4596	4677	4755	4074	4124
ENSSSCG00000002376	PGF	519	440	417	534	507	443
ENSSSCG00000002377	EIF2B2	2170	2097	2088	2238	2219	2194
ENSSSCG00000002378	MLH3	3629	3602	3720	3742	3739	3665
ENSSSCG00000002379	ACYP1	4881	4934	4926	5295	4518	4460
ENSSSCG00000002380	ZC2HC1C	805	772	750	675	769	821
ENSSSCG00000002381	NEK9	11008	11296	11944	11541	10350	11196
ENSSSCG00000002382	TMED10	13957	13665	14364	13424	12098	12343
ENSSSCG00000002383	FOS	8523	7909	7732	9388	8866	9538
ENSSSCG00000002384	NA	3077	2974	2936	2842	2461	2672
ENSSSCG00000002385	TGFB3	404	374	356	378	356	296
ENSSSCG00000002386	NA	337	357	295	364	332	298
ENSSSCG00000002387	GPATCH2L	1232	1371	1493	1265	994	1052
ENSSSCG00000002388	ESRRB	14	14	16	28	10	13
ENSSSCG00000002389	VASH1	1570	1690	1721	1730	1568	1679
ENSSSCG00000002390	NA	333	351	336	303	270	268
ENSSSCG00000002391	LRRC74A	5	0	4	8	8	4
ENSSSCG00000002392	IRF2BPL	1778	1689	1580	1822	1644	1629
ENSSSCG00000002395	TMED8	665	688	668	658	421	597
ENSSSCG00000002396	GSTZ1	1528	1495	1436	1445	1410	1441
ENSSSCG00000002397	POMT2	902	964	945	940	762	823
ENSSSCG00000002398	TMEM63C	333	392	300	383	318	395
ENSSSCG00000002399	NGB	0	0	0	6	0	8
ENSSSCG00000002400	NA	380	323	267	337	308	334
ENSSSCG00000002403	VIPAS39	1788	1704	1963	1615	1743	1690
ENSSSCG00000002404	SPTLC2	9040	8956	9303	9556	8528	9288
ENSSSCG00000002405	ISM2	2	8	16	18	11	4
ENSSSCG00000002406	NA	6617	6273	6283	6472	6088	6244
ENSSSCG00000002408	ADCK1	588	591	708	635	491	596
ENSSSCG00000002409	NA	2	2	3	6	7	0
ENSSSCG00000002410	NA	338	377	328	320	261	262
ENSSSCG00000002411	GTF2A1	4400	4571	5020	3958	3867	3851
ENSSSCG00000002412	STON2	2436	2418	2533	2262	1974	1987
ENSSSCG00000002414	NA	4189	4338	4539	4058	3264	3459
ENSSSCG00000002418	FLRT2	1438	1391	1413	1208	1101	1225
ENSSSCG00000002423	KCNK10	6	3	4	1	11	2
ENSSSCG00000002424	SPATA7	1519	1561	1632	1618	1423	1393
ENSSSCG00000002425	PTPN21	5283	5304	5293	4666	4133	4542
ENSSSCG00000002426	ZC3H14	6363	6038	6703	6491	6031	6046
ENSSSCG00000002427	EML5	4854	5140	5497	4846	4540	4531
ENSSSCG00000002428	TTC8	1060	999	988	972	910	932
ENSSSCG00000002429	FOXN3	1571	1628	1969	1684	1375	1529
ENSSSCG00000002430	EFCAB11	1082	1127	1096	1136	905	952
ENSSSCG00000002431	NA	797	890	857	875	800	756
ENSSSCG00000002432	KCNK13	14	22	13	13	20	18
ENSSSCG00000002433	PSMC1	7668	7794	7705	7567	7521	7342
ENSSSCG00000002434	NRDE2	934	1000	876	1020	763	931
ENSSSCG00000002436	NA	3720	3992	3964	3915	3230	3607
ENSSSCG00000002437	NA	195	227	200	209	156	206
ENSSSCG00000002438	C14orf159	64	83	74	89	66	81
ENSSSCG00000002439	GPR68	1673	1719	1582	1605	1555	1712
ENSSSCG00000002440	CCDC88C	3164	3457	3259	3445	2667	3115
ENSSSCG00000002441	PPP4R3A	9438	9456	9912	9381	8123	8687
ENSSSCG00000002442	NA	17	43	22	18	31	24
ENSSSCG00000002443	TC2N	22915	21525	23085	21566	19968	20060
ENSSSCG00000002444	FBLN5	594	538	548	451	422	481
ENSSSCG00000002445	TRIP11	4023	4014	4331	4040	3500	3657
ENSSSCG00000002446	ATXN3	6924	6921	7042	6601	5665	6269
ENSSSCG00000002447	NA	2055	2122	2158	2186	1676	1980
ENSSSCG00000002448	NA	1388	1333	1356	1493	1334	1400
ENSSSCG00000002449	NA	828	950	915	907	820	804
ENSSSCG00000002450	SLC24A4	14	25	28	21	24	15
ENSSSCG00000002451	NA	792	728	727	863	762	854
ENSSSCG00000002452	NA	12369	12042	11807	12831	12432	12950
ENSSSCG00000002453	NA	2720	2770	2590	2936	2820	3041
ENSSSCG00000002455	GOLGA5	2796	2533	2636	2384	2176	2390
ENSSSCG00000002456	CHGA	0	4	0	4	2	0
ENSSSCG00000002457	ITPK1	1205	1145	1197	1177	1154	1272
ENSSSCG00000002458	TMEM251	953	857	805	873	861	841
ENSSSCG00000002459	GON7	1069	1256	1184	1079	1243	1171
ENSSSCG00000002460	UBR7	4373	4703	4615	4488	4324	4420
ENSSSCG00000002461	BTBD7	4481	4908	4835	4306	3905	4106
ENSSSCG00000002462	COX8C	0	1	0	0	0	0
ENSSSCG00000002464	PRIMA1	2	5	0	3	1	0
ENSSSCG00000002467	ASB2	1	0	0	2	3	0
ENSSSCG00000002469	OTUB2	989	847	969	972	807	946
ENSSSCG00000002470	NA	7394	7291	7435	7148	6854	7158
ENSSSCG00000002471	ISG12(A)	18279	17362	17658	17480	18323	17034
ENSSSCG00000002472	NA	1216	1001	1084	1228	1247	1041
ENSSSCG00000002474	PPP4R4	1360	1381	1289	1433	1144	1204
ENSSSCG00000002475	SERPINA6	2	2	2	0	2	0
ENSSSCG00000002478	SERPINA12	2	0	0	0	0	0
ENSSSCG00000002479	NA	0	2	6	0	5	2
ENSSSCG00000002484	NA	0	0	2	0	0	0
ENSSSCG00000002494	CLMN	1421	1482	1342	1594	1259	1503
ENSSSCG00000002495	SYNE3	1768	1756	1693	1808	1253	1495
ENSSSCG00000002496	GLRX5	978	1024	1040	1027	1064	1147
ENSSSCG00000002499	NA	579	631	577	512	550	569
ENSSSCG00000002501	BDKRB1	0	0	2	0	0	0
ENSSSCG00000002502	ATG2B	4372	4083	4164	3930	3364	3713
ENSSSCG00000002504	AK7	3213	3112	3052	2755	2266	2625
ENSSSCG00000002505	PAPOLA	12647	13027	13513	13491	12635	12594
ENSSSCG00000002506	VRK1	1369	1564	1558	1514	1476	1482
ENSSSCG00000002507	BCL11B	0	1	0	0	0	1
ENSSSCG00000002508	SETD3	2955	3157	3055	3009	2765	2871
ENSSSCG00000002509	CCNK	5747	5713	5757	6037	5492	5776
ENSSSCG00000002510	CYP46A1	103	73	109	70	82	87
ENSSSCG00000002511	NA	2523	2388	2291	2121	2061	2319
ENSSSCG00000002512	DEGS2	32	47	24	60	19	56
ENSSSCG00000002515	SLC25A47	73	40	44	67	46	55
ENSSSCG00000002516	WARS	2563	2656	2846	2685	2503	2590
ENSSSCG00000002517	NA	135	125	136	158	168	128
ENSSSCG00000002520	SLC25A29	464	434	422	391	357	424
ENSSSCG00000002523	CDC42BPB	8692	8267	7792	8389	7198	7981
ENSSSCG00000002524	AMN	68	62	104	79	90	70
ENSSSCG00000002525	TRAF3	2861	2847	2742	3083	2604	2806
ENSSSCG00000002526	RCOR1	1814	1959	2008	2102	1603	1779
ENSSSCG00000002527	ANKRD9	304	280	293	404	328	321
ENSSSCG00000002528	NA	1333	1510	1504	1329	1216	1287
ENSSSCG00000002529	NA	8172	8433	8208	8495	8034	7888
ENSSSCG00000002530	CINP	1479	1559	1606	1609	1353	1443
ENSSSCG00000002531	MOK	1485	1396	1394	1330	1107	1132
ENSSSCG00000002532	ZNF839	1043	1052	964	992	918	985
ENSSSCG00000002533	NA	2474	2587	2369	2760	2423	2394
ENSSSCG00000002534	NA	25	11	12	16	12	18
ENSSSCG00000002535	NA	21250	21085	21262	22125	22306	22144
ENSSSCG00000002536	NA	27	27	28	24	22	22
ENSSSCG00000002538	NA	4991	5128	4993	5000	3516	4638
ENSSSCG00000002539	NA	1165	1235	1187	1307	1113	1349
ENSSSCG00000002540	PPP2R5C	12678	12601	12250	13068	11467	12188
ENSSSCG00000002541	NA	342	332	1	0	6	333
ENSSSCG00000002544	PPP1R13B	3342	3125	3023	3267	2877	2960
ENSSSCG00000002545	ZFYVE21	1107	1095	1080	965	823	872
ENSSSCG00000002546	XRCC3	1135	1116	1163	1334	1131	1165
ENSSSCG00000002547	NA	4355	4104	4284	4463	3499	3969
ENSSSCG00000002550	C14orf2	4884	4816	4459	4826	4964	4536
ENSSSCG00000002551	NA	1922	1894	1923	2107	1531	1895
ENSSSCG00000002552	TDRD9	11	7	8	5	1	7
ENSSSCG00000002553	RD3L	1	0	3	0	0	0
ENSSSCG00000002554	PLD4	6	6	6	2	6	4
ENSSSCG00000002555	JAG2	17516	16885	16272	16529	14743	15429
ENSSSCG00000002557	NUDT14	5716	5228	4965	5324	5178	4957
ENSSSCG00000002558	CEP170B	4065	3739	3721	3620	3136	3639
ENSSSCG00000002559	CDCA4	493	449	526	456	382	481
ENSSSCG00000002560	GPR132	2	0	0	2	3	0
ENSSSCG00000002563	NA	0	0	0	2	6	5
ENSSSCG00000002572	NA	0	2	0	2	0	0
ENSSSCG00000002579	NA	2	0	0	2	1	0
ENSSSCG00000002581	NA	0	0	0	1	0	0
ENSSSCG00000002585	NA	2	4	0	3	6	0
ENSSSCG00000002586	OR4K13	0	0	1	0	0	1
ENSSSCG00000002594	OR4K5	25	8	5	1	6	4
ENSSSCG00000002599	NA	3	0	3	3	4	1
ENSSSCG00000002600	NA	0	0	2	6	2	2
ENSSSCG00000002601	NA	0	3	0	4	0	0
ENSSSCG00000002602	NA	0	3	0	10	0	2
ENSSSCG00000002605	NA	3	4	3	0	7	4
ENSSSCG00000002607	NA	0	0	2	4	3	5
ENSSSCG00000002608	NA	8	5	13	7	5	4
ENSSSCG00000002613	NA	0	0	2	0	0	0
ENSSSCG00000002614	NA	12	7	0	13	2	0
ENSSSCG00000002615	NA	0	0	3	4	0	0
ENSSSCG00000002618	NA	0	2	3	0	0	0
ENSSSCG00000002619	NA	245	250	245	321	273	286
ENSSSCG00000002620	EFHC1	6985	6427	6570	6649	6185	6076
ENSSSCG00000002621	TRAM2	1437	1478	1449	1405	1246	1463
ENSSSCG00000002622	TMEM14A	2086	2011	1884	1942	1846	1846
ENSSSCG00000002623	NA	161926	160047	159347	204039	200667	185347
ENSSSCG00000002624	NA	27050	26453	25764	33926	34194	31110
ENSSSCG00000002625	GCSH	19	34	12	4	20	18
ENSSSCG00000002626	NA	11289	10435	9572	13803	14314	12978
ENSSSCG00000002627	GSTA4	6583	6478	6593	6835	6235	6728
ENSSSCG00000002628	ICK	3519	3401	3688	3506	3048	3212
ENSSSCG00000002629	FBXO9	5143	4869	4945	5042	4901	5150
ENSSSCG00000002630	GCM1	2	2	8	10	14	8
ENSSSCG00000002632	SLC28A1	10	4	4	4	6	4
ENSSSCG00000002633	NA	1601	1499	1488	1457	1271	1371
ENSSSCG00000002635	SPIRE2	16987	16418	16907	17813	16222	17032
ENSSSCG00000002636	NA	1914	1972	1692	1853	1763	1935
ENSSSCG00000002637	NA	4534	4455	4165	4331	3740	4085
ENSSSCG00000002639	TUBB3	2677	2633	2509	2607	2551	2828
ENSSSCG00000002640	DEF8	2601	2630	3360	3545	3023	3530
ENSSSCG00000002642	CDH15	141	154	122	112	197	213
ENSSSCG00000002645	NA	4737	4692	4395	4407	4237	4463
ENSSSCG00000002646	TRAPPC2L	3617	3466	3343	3937	3628	3514
ENSSSCG00000002648	CBFA2T3	325	324	295	326	244	415
ENSSSCG00000002650	NA	1811	1635	1478	1848	1813	1676
ENSSSCG00000002651	CDT1	1261	1234	1150	1368	1370	1351
ENSSSCG00000002652	KLHDC4	956	907	934	981	769	811
ENSSSCG00000002653	JPH3	210	253	220	212	221	277
ENSSSCG00000002654	NA	1145	1155	1103	1284	1108	1059
ENSSSCG00000002655	MAP1LC3B	4691	4682	4763	4800	4650	4554
ENSSSCG00000002656	NA	3648	3575	3576	3662	2821	3277
ENSSSCG00000002657	NA	4	0	6	0	2	6
ENSSSCG00000002658	FOXL1	1	0	0	0	0	0
ENSSSCG00000002660	MTHFSD	975	929	879	860	718	851
ENSSSCG00000002662	C16orf74	80	102	118	105	95	167
ENSSSCG00000002663	GINS2	992	995	963	1033	1047	999
ENSSSCG00000002664	GSE1	1800	1727	1687	1824	1527	1754
ENSSSCG00000002666	KIAA0513	1779	1764	1724	1646	1463	1694
ENSSSCG00000002667	ZDHHC7	9003	8640	8334	8362	8091	8376
ENSSSCG00000002668	FAM92B	13	18	8	24	11	13
ENSSSCG00000002669	CRISPLD2	17	28	20	22	11	18
ENSSSCG00000002670	NA	3197	3032	3187	3622	3268	3202
ENSSSCG00000002671	ATP2C2	0	12	4	11	4	10
ENSSSCG00000002672	TLDC1	1416	1486	1448	1379	1103	1316
ENSSSCG00000002675	NA	244	189	245	202	208	199
ENSSSCG00000002677	NA	60	57	0	64	58	59
ENSSSCG00000002680	TAF1C	791	715	631	673	682	637
ENSSSCG00000002681	HSDL1	1670	1658	1684	1484	1462	1472
ENSSSCG00000002682	MBTPS1	8741	8536	8519	8344	7958	8085
ENSSSCG00000002684	NA	12	15	12	6	12	9
ENSSSCG00000002686	NA	1430	1418	1240	1491	1417	1473
ENSSSCG00000002688	NA	1386	1553	1646	1389	1292	1360
ENSSSCG00000002689	CMIP	6529	5867	5909	6298	5654	5840
ENSSSCG00000002690	NA	1236	1242	1205	1210	926	977
ENSSSCG00000002694	CLEC3A	8	4	0	4	6	4
ENSSSCG00000002696	VAT1L	12	8	28	11	8	11
ENSSSCG00000002697	NA	397	367	355	382	330	346
ENSSSCG00000002699	NA	6	9	21	14	19	9
ENSSSCG00000002700	SYCE1L	143	121	182	131	157	122
ENSSSCG00000002701	MON1B	1178	1241	1148	1098	867	1093
ENSSSCG00000002702	NA	10	13	24	2	6	6
ENSSSCG00000002703	TERF2IP	3423	3278	3104	3064	2912	2992
ENSSSCG00000002704	KARS	18708	18189	17922	18989	18577	18559
ENSSSCG00000002705	NA	2332	2298	2258	2368	2429	2398
ENSSSCG00000002706	ADAT1	296	326	300	347	329	296
ENSSSCG00000002707	GABARAPL2	3880	3928	3849	3842	3697	3638
ENSSSCG00000002708	NA	1482	1545	1432	1631	1402	1315
ENSSSCG00000002709	NA	2	7	4	4	7	3
ENSSSCG00000002712	LDHD	1148	1242	1148	1280	1255	1217
ENSSSCG00000002714	NA	920	949	880	1058	851	964
ENSSSCG00000002715	RFWD3	2987	3060	3122	3027	2751	2978
ENSSSCG00000002716	NA	299	306	320	277	230	265
ENSSSCG00000002718	FA2H	495	560	566	616	555	620
ENSSSCG00000002719	EXOSC6	296	340	307	335	304	314
ENSSSCG00000002720	CLEC18A	70	88	85	95	128	102
ENSSSCG00000002721	NA	5414	5504	5247	5421	5013	5259
ENSSSCG00000002722	DDX19B	2610	2566	2563	2604	2470	2493
ENSSSCG00000002723	AARS	5412	5255	5522	5694	5169	5908
ENSSSCG00000002724	NA	847	1012	923	902	787	781
ENSSSCG00000002725	NA	2244	2034	2243	2196	2134	2087
ENSSSCG00000002726	NA	404	414	357	390	328	398
ENSSSCG00000002727	NA	280	292	261	285	259	225
ENSSSCG00000002729	NA	2297	2296	2171	2398	2137	2198
ENSSSCG00000002730	CALB2	11	0	2	3	0	2
ENSSSCG00000002731	NA	2	0	1	0	0	2
ENSSSCG00000002734	MARVELD3	11	4	4	13	5	5
ENSSSCG00000002736	TAT	0	2	0	4	0	7
ENSSSCG00000002737	CHST4	1	0	5	2	0	3
ENSSSCG00000002738	ZNF23	12	6	4	14	12	22
ENSSSCG00000002739	NA	536	594	585	610	506	557
ENSSSCG00000002740	AP1G1	12571	12301	12775	12674	11251	12360
ENSSSCG00000002741	NA	205	211	268	293	222	263
ENSSSCG00000002742	NA	965	929	960	1049	830	957
ENSSSCG00000002743	NA	3751	3987	3963	3382	3197	3259
ENSSSCG00000002745	NA	0	0	1	1	3	0
ENSSSCG00000002746	NA	249	265	298	305	251	228
ENSSSCG00000002747	PMFBP1	288	306	339	382	301	272
ENSSSCG00000002748	NA	2002	1748	1947	1738	1756	1809
ENSSSCG00000002749	HP	255	223	215	243	237	261
ENSSSCG00000002752	ZFHX3	1732	1732	1809	1831	1547	1726
ENSSSCG00000002753	NOB1	3093	2972	2874	3306	3234	3223
ENSSSCG00000002754	NQO1	11567	10998	10818	14141	14916	14602
ENSSSCG00000002755	NFAT5	4144	4389	4332	4058	3282	3341
ENSSSCG00000002756	CYB5B	5143	5115	5106	5301	4850	4809
ENSSSCG00000002758	PDF	192	167	199	200	207	204
ENSSSCG00000002759	NA	1434	1433	1401	1599	1424	1358
ENSSSCG00000002760	NIP7	1955	2006	2193	2015	1945	1845
ENSSSCG00000002761	NA	267	283	326	306	266	289
ENSSSCG00000002762	TERF2	2764	2852	3078	2952	2835	2836
ENSSSCG00000002763	NA	1110	1112	1108	1240	1109	1112
ENSSSCG00000002764	SMPD3	375	333	267	355	380	359
ENSSSCG00000002767	TSNAXIP1	1816	1666	1709	1511	1296	1282
ENSSSCG00000002768	CENPT	1283	1373	1269	1337	1348	1236
ENSSSCG00000002769	THAP11	1041	1114	1011	1071	983	1138
ENSSSCG00000002771	NA	3816	3793	3659	3729	3433	3735
ENSSSCG00000002773	NA	447	466	522	525	417	446
ENSSSCG00000002774	NA	4372	4289	4299	4485	3862	3963
ENSSSCG00000002775	AGRP	8	7	2	9	19	9
ENSSSCG00000002776	ATP6V0D1	3580	3347	3399	3364	3277	3482
ENSSSCG00000002777	HSD11B2	55	78	66	55	60	55
ENSSSCG00000002778	ZDHHC1	3526	3499	3642	3667	3161	3138
ENSSSCG00000002779	LRRC36	286	337	330	250	278	223
ENSSSCG00000002780	TPPP3	2066	1917	1779	1623	1459	1410
ENSSSCG00000002781	KCTD19	569	673	756	680	571	681
ENSSSCG00000002782	PLEKHG4	3894	4170	3766	3940	3856	4071
ENSSSCG00000002783	SLC9A5	903	936	921	1012	874	956
ENSSSCG00000002786	ELMO3	2359	2241	2012	2261	2093	2332
ENSSSCG00000002787	E2F4	2365	2364	2399	2476	2114	2261
ENSSSCG00000002788	EXOC3L1	112	90	75	88	146	99
ENSSSCG00000002790	TMEM208	2469	2292	2439	2427	2419	2308
ENSSSCG00000002792	HSF4	1904	1849	1946	1852	1734	1703
ENSSSCG00000002793	NA	201	176	193	202	209	209
ENSSSCG00000002795	CDH11	4	0	0	2	5	4
ENSSSCG00000002797	NA	13145	12227	11871	12262	11656	11822
ENSSSCG00000002799	CNOT1	23510	23094	23709	24605	21586	22578
ENSSSCG00000002800	NA	897	847	796	863	771	896
ENSSSCG00000002801	NDRG4	2545	2576	2346	2607	2410	2650
ENSSSCG00000002802	GINS3	602	675	655	660	580	564
ENSSSCG00000002803	CCDC113	195	174	213	203	192	163
ENSSSCG00000002804	CSNK2A2	7843	8026	8172	7892	7498	7244
ENSSSCG00000002805	CFAP20	2156	2278	2279	1966	1915	1982
ENSSSCG00000002806	MMP15	1471	1460	1635	1503	1435	1521
ENSSSCG00000002807	NA	880	837	738	815	797	834
ENSSSCG00000002808	NA	290	210	255	196	241	247
ENSSSCG00000002809	TEPP	1	2	0	7	4	0
ENSSSCG00000002810	NA	1	0	2	2	0	0
ENSSSCG00000002811	CNGB1	571	527	546	596	500	573
ENSSSCG00000002812	KIFC3	3708	3626	3689	3543	3078	3339
ENSSSCG00000002813	KATNB1	1304	1204	1091	1151	1193	1186
ENSSSCG00000002814	ADGRG3	2	0	5	0	2	1
ENSSSCG00000002815	ADGRG1	6221	5941	5974	5888	5167	6087
ENSSSCG00000002817	NA	274	253	263	211	263	209
ENSSSCG00000002818	PLLP	3335	3473	3251	3445	3247	3290
ENSSSCG00000002819	ARL2BP	3901	3884	3910	3784	3570	3550
ENSSSCG00000002820	RSPRY1	1665	1645	1647	1650	1457	1538
ENSSSCG00000002821	CCL22	11	12	8	8	7	10
ENSSSCG00000002822	NA	8425	8727	8466	7787	7301	7693
ENSSSCG00000002823	GNAO1	0	0	0	0	0	4
ENSSSCG00000002824	NA	7412	8586	8102	10111	10024	8560
ENSSSCG00000002825	NA	9851	8730	9173	11506	11725	11324
ENSSSCG00000002826	NA	25711	26017	24968	30558	30296	29700
ENSSSCG00000002827	SLC6A2	2	10	5	3	5	6
ENSSSCG00000002828	LPCAT2	321	301	347	284	254	304
ENSSSCG00000002829	MMP2	612	627	601	630	593	668
ENSSSCG00000002830	IRX6	61	53	80	68	49	56
ENSSSCG00000002831	IRX3	1565	1457	1397	1480	1283	1291
ENSSSCG00000002834	NA	39	38	49	39	41	58
ENSSSCG00000002835	TOX3	6	18	16	8	14	6
ENSSSCG00000002836	SALL1	4240	3926	3656	4244	3868	4072
ENSSSCG00000002837	NA	2295	2083	2288	2263	2045	2046
ENSSSCG00000002838	ZNF423	0	0	0	2	0	0
ENSSSCG00000002841	N4BP1	7180	6630	6821	6963	6011	6227
ENSSSCG00000002843	NA	1825	1790	1728	1734	1792	1714
ENSSSCG00000002844	NA	5930	5888	5795	5977	5496	5654
ENSSSCG00000002846	DNAJA2	3794	3778	3871	3716	3538	3759
ENSSSCG00000002847	GPT2	1449	1343	1456	1526	1417	1401
ENSSSCG00000002849	NA	786	829	904	722	609	736
ENSSSCG00000002850	RPLP2	6	8	2	14	12	4
ENSSSCG00000002852	PLEKHF1	790	740	692	644	695	693
ENSSSCG00000002853	NA	61	73	59	57	76	66
ENSSSCG00000002854	POP4	928	878	787	906	749	728
ENSSSCG00000002855	CCNE1	446	447	489	423	368	423
ENSSSCG00000002857	NA	73	78	75	64	66	73
ENSSSCG00000002859	ANKRD27	4780	4715	4787	5197	4525	4781
ENSSSCG00000002860	PDCD5	2449	2557	2508	2487	2223	2365
ENSSSCG00000002861	NA	862	831	726	766	789	831
ENSSSCG00000002862	WDR88	1	4	2	0	6	4
ENSSSCG00000002863	LRP3	4	0	0	0	4	0
ENSSSCG00000002865	GPATCH1	2292	2234	2511	2375	2053	2187
ENSSSCG00000002866	CEBPA	4	1	0	0	2	2
ENSSSCG00000002867	CEBPG	1094	1081	1178	1146	986	1049
ENSSSCG00000002868	NA	1002	937	936	978	1006	964
ENSSSCG00000002869	LSM14A	3499	3273	3650	3387	3019	3321
ENSSSCG00000002872	KIAA0355	3722	3591	3566	3502	3157	3368
ENSSSCG00000002873	GPI	14893	13752	13989	15812	13965	14197
ENSSSCG00000002875	NA	395	297	380	396	338	343
ENSSSCG00000002876	NA	1916	1995	1895	2072	1478	1825
ENSSSCG00000002877	NA	2	0	0	2	0	6
ENSSSCG00000002879	GRAMD1A	2027	2001	1933	2150	1857	1903
ENSSSCG00000002880	ZNF792	0	0	0	0	0	2
ENSSSCG00000002881	FFAR2	2	0	0	0	1	0
ENSSSCG00000002882	KRTDAP	2	4	0	0	0	0
ENSSSCG00000002883	DMKN	2	0	4	6	8	6
ENSSSCG00000002884	NA	2505	2456	2528	2654	2234	2182
ENSSSCG00000002885	USF2	2348	2335	2243	2562	2294	2502
ENSSSCG00000002886	HAMP	18	6	2	15	16	11
ENSSSCG00000002887	NA	2	0	2	0	0	0
ENSSSCG00000002888	GAPDHS	582	585	547	499	437	527
ENSSSCG00000002889	NA	127	197	169	116	157	201
ENSSSCG00000002891	NA	2	2	0	0	1	0
ENSSSCG00000002892	FFAR1	2	0	0	0	3	0
ENSSSCG00000002893	NA	907	978	944	827	809	904
ENSSSCG00000002895	KMT2B	3575	3390	3367	3488	2904	3155
ENSSSCG00000002896	NA	404	372	349	377	414	384
ENSSSCG00000002898	NA	1646	1623	1530	1617	1467	1469
ENSSSCG00000002900	PROSER3	284	292	290	332	230	262
ENSSSCG00000002901	UPK1A	4	3	4	8	11	4
ENSSSCG00000002902	NA	36	28	18	22	30	14
ENSSSCG00000002903	NA	1	7	4	5	8	1
ENSSSCG00000002904	HAUS5	998	1004	1058	984	926	944
ENSSSCG00000002905	RBM42	3650	3257	3405	3382	3135	3266
ENSSSCG00000002906	ETV2	41	40	24	31	31	45
ENSSSCG00000002907	NA	5820	5794	5781	6138	5864	5715
ENSSSCG00000002908	ZBTB32	0	2	6	2	1	6
ENSSSCG00000002910	ALKBH6	1471	1484	1396	1450	1339	1310
ENSSSCG00000002913	PRODH2	1	3	3	6	5	3
ENSSSCG00000002914	NA	0	1	0	0	0	1
ENSSSCG00000002915	KIRREL2	0	5	2	2	0	1
ENSSSCG00000002916	NA	7	2	8	2	8	8
ENSSSCG00000002917	NFKBID	401	426	347	322	262	319
ENSSSCG00000002918	HCST	26	23	28	17	22	29
ENSSSCG00000002919	TYROBP	6	4	8	3	8	25
ENSSSCG00000002921	CLIP3	914	928	872	964	956	880
ENSSSCG00000002922	THAP8	200	195	139	188	179	127
ENSSSCG00000002923	WDR62	1420	1494	1348	1349	1222	1263
ENSSSCG00000002925	POLR2I	1176	1245	1148	1235	1180	1276
ENSSSCG00000002926	TBCB	1572	1703	1732	1712	1564	1656
ENSSSCG00000002927	LRFN3	19	17	17	16	10	31
ENSSSCG00000002929	SYNE4	7	0	0	6	8	11
ENSSSCG00000002930	ZNF260	368	402	454	408	346	459
ENSSSCG00000002931	ZNF565	167	159	152	173	169	138
ENSSSCG00000002932	ZNF567	2	8	5	7	10	2
ENSSSCG00000002933	ZNF382	122	120	153	117	136	119
ENSSSCG00000002935	ZNF568	4	5	14	11	8	9
ENSSSCG00000002936	ZNF829	2	1	10	2	10	4
ENSSSCG00000002937	ZNF420	1496	1532	1576	1504	1362	1360
ENSSSCG00000002938	ZNF585A	288	296	260	276	224	256
ENSSSCG00000002941	NA	0	4	6	2	2	0
ENSSSCG00000002950	NA	1976	2054	2058	2199	1778	1888
ENSSSCG00000002952	YIF1B	3158	3164	3228	3118	3167	3026
ENSSSCG00000002953	NA	2243	2245	2414	2325	2370	2212
ENSSSCG00000002954	SPINT2	4991	4894	4797	5206	4393	4494
ENSSSCG00000002955	CATSPERG	2894	2898	2862	3302	2915	2912
ENSSSCG00000002956	PSMD8	7354	7238	7240	7304	6701	7151
ENSSSCG00000002957	GGN	86	78	60	73	59	56
ENSSSCG00000002959	FAM98C	370	287	379	324	368	276
ENSSSCG00000002960	RASGRP4	189	218	173	191	166	123
ENSSSCG00000002961	RYR1	54	71	53	74	85	78
ENSSSCG00000002962	MAP4K1	860	951	946	1038	985	936
ENSSSCG00000002963	EIF3K	5644	5389	5236	5581	5260	5316
ENSSSCG00000002965	ACTN4	36564	34236	34468	33648	29493	31723
ENSSSCG00000002967	CAPN12	632	603	696	641	581	641
ENSSSCG00000002968	NA	2	0	2	20	0	0
ENSSSCG00000002969	NA	6	0	0	12	4	2
ENSSSCG00000002971	ACP7	6	2	0	1	6	2
ENSSSCG00000002972	NA	535	559	556	635	564	532
ENSSSCG00000002977	SPMI	2	1	3	2	0	0
ENSSSCG00000002978	NA	2	1	3	2	0	0
ENSSSCG00000002979	PSP-II	3	1	3	0	0	0
ENSSSCG00000002980	NA	1	0	2	3	1	0
ENSSSCG00000002981	DMBT1	1	1	4	1	0	0
ENSSSCG00000002983	LGALS13	4	0	0	2	2	6
ENSSSCG00000002984	NA	2	2	1	0	0	2
ENSSSCG00000002985	LEUTX	0	0	0	0	2	0
ENSSSCG00000002986	SELV	2	9	2	4	4	0
ENSSSCG00000002987	NA	7	1	5	3	3	3
ENSSSCG00000002988	NA	434	392	433	358	394	412
ENSSSCG00000002989	AKT2	4841	4783	4590	4907	4672	4620
ENSSSCG00000002990	CNTD2	4	2	4	9	8	6
ENSSSCG00000002991	TTC9B	1	10	1	2	10	12
ENSSSCG00000002994	CYP2F1	80	97	120	118	128	85
ENSSSCG00000002995	NA	1694	1673	1625	1842	1655	1662
ENSSSCG00000002996	NA	1329	1363	1498	1383	1322	1277
ENSSSCG00000002997	NA	8	12	16	10	10	7
ENSSSCG00000002998	SNRPA	1771	1804	1792	2030	1810	1769
ENSSSCG00000002999	C19orf54	1897	1736	1796	1860	1968	1876
ENSSSCG00000003000	ITPKC	2163	1977	2251	2029	1695	1731
ENSSSCG00000003005	NA	1888	1978	1989	1910	1782	1819
ENSSSCG00000003006	CYP2B6	906	902	828	967	926	1013
ENSSSCG00000003007	NA	2159	1977	2003	2410	2073	2220
ENSSSCG00000003011	NA	2112	1968	2054	2173	1937	1675
ENSSSCG00000003012	NA	3	11	6	11	10	65
ENSSSCG00000003013	B9D2	16060	15077	14673	16070	14407	14149
ENSSSCG00000003014	TMEM91	323	270	263	214	191	219
ENSSSCG00000003015	NA	689	774	717	714	594	629
ENSSSCG00000003016	NA	2551	2425	2273	2277	2151	2172
ENSSSCG00000003017	TGFB1	1168	1100	1224	1306	1139	1043
ENSSSCG00000003018	LIPE	609	649	569	686	530	587
ENSSSCG00000003021	MEGF8	3445	3366	3186	3259	2763	3103
ENSSSCG00000003022	TMEM145	49	65	66	50	48	64
ENSSSCG00000003024	PRR19	63	39	31	39	26	20
ENSSSCG00000003030	CIC	4507	4138	3963	4198	3795	3888
ENSSSCG00000003035	NA	3358	3268	3058	3194	2934	3201
ENSSSCG00000003037	NA	976	1014	970	904	990	973
ENSSSCG00000003038	NA	805	874	803	856	758	912
ENSSSCG00000003039	NA	1082	1269	1032	1273	1084	1212
ENSSSCG00000003040	ARHGEF1	3381	3262	3018	3099	2767	3076
ENSSSCG00000003041	CD79A	33230	32143	32071	33293	33043	32366
ENSSSCG00000003042	NA	33158	32076	32004	33194	32984	32307
ENSSSCG00000003043	DMRTC2	3	2	8	9	7	9
ENSSSCG00000003044	LYPD4	11	6	8	17	23	10
ENSSSCG00000003045	ATP1A3	5	122	1	118	1	116
ENSSSCG00000003046	RABAC1	5768	5325	5239	5266	5227	5293
ENSSSCG00000003047	CH242-183C8.3	7	9	10	12	93	5
ENSSSCG00000003048	CXCL17	36887	35654	35548	36630	36220	35738
ENSSSCG00000003049	NA	172	168	191	159	113	32
ENSSSCG00000003051	CD177	9	14	9	15	11	8
ENSSSCG00000003052	TEX101	0	0	2	3	1	0
ENSSSCG00000003053	BSP1	6	2	4	7	6	4
ENSSSCG00000003054	ZNF575	448	371	398	514	418	448
ENSSSCG00000003055	XRCC1	1376	1225	1142	1337	1074	1227
ENSSSCG00000003058	ZNF576	235	209	178	219	182	214
ENSSSCG00000003059	ZNF428	604	532	516	567	599	560
ENSSSCG00000003061	CADM4	2575	2536	2431	2637	2395	2543
ENSSSCG00000003062	LYPD3	22	27	14	30	35	40
ENSSSCG00000003063	PHLDB3	424	490	454	471	367	370
ENSSSCG00000003064	NA	466	435	370	375	436	431
ENSSSCG00000003065	PLAUR	2190	2054	2310	2025	1686	1799
ENSSSCG00000003066	IRGC	15	13	10	0	8	18
ENSSSCG00000003067	NA	7	35	17	20	14	14
ENSSSCG00000003068	SMG9	1294	1416	1374	1438	1285	1427
ENSSSCG00000003069	KCNN4	229	218	221	238	238	189
ENSSSCG00000003070	ZNF45	584	557	553	533	465	533
ENSSSCG00000003071	ZNF404	51	28	32	24	34	16
ENSSSCG00000003072	ZNF283	1131	1217	1422	1447	1195	1154
ENSSSCG00000003073	LYPD5	59	51	45	72	54	54
ENSSSCG00000003076	NA	83	70	68	91	67	58
ENSSSCG00000003077	ZNF112	390	374	375	374	339	339
ENSSSCG00000003078	CEACAM19	149	142	154	228	164	185
ENSSSCG00000003079	PVR	1186	1123	1014	1020	896	975
ENSSSCG00000003080	IGSF23	5	10	18	8	6	13
ENSSSCG00000003081	CEACAM16	65	63	64	120	77	64
ENSSSCG00000003083	NA	522	520	430	474	461	486
ENSSSCG00000003085	CLPTM1	8132	7639	7426	7525	7526	7594
ENSSSCG00000003086	NA	130	0	136	128	0	138
ENSSSCG00000003087	APOC4	0	2	0	0	0	138
ENSSSCG00000003088	APOE	136	4	137	139	4	137
ENSSSCG00000003089	TOMM40	2178	2184	2224	2361	2298	2035
ENSSSCG00000003090	NECTIN2	16640	15761	15659	16212	15580	15617
ENSSSCG00000003091	IRF2BP1	1596	1616	1505	1461	1477	1380
ENSSSCG00000003092	FOXA3	16	53	38	48	36	38
ENSSSCG00000003093	SYMPK	3298	3176	3186	3691	2976	3190
ENSSSCG00000003095	NOVA2	211	196	225	227	232	208
ENSSSCG00000003096	NANOS2	0	3	1	2	1	0
ENSSSCG00000003097	MYPOP	204	245	228	232	219	248
ENSSSCG00000003098	PPP5C	2855	3011	2818	2804	2766	2842
ENSSSCG00000003099	PGLYRP1	73	71	67	51	41	50
ENSSSCG00000003100	CCDC61	1917	1821	1862	1680	1645	1867
ENSSSCG00000003101	HIF3A	224	267	217	277	214	248
ENSSSCG00000003102	PNMAL1	15	30	30	20	16	20
ENSSSCG00000003103	FKRP	306	338	323	301	367	310
ENSSSCG00000003104	STRN4	5081	4449	4626	4851	4145	4556
ENSSSCG00000003105	SLC1A5	18493	18870	17897	21051	21418	21652
ENSSSCG00000003106	AP2S1	4090	3906	3875	3986	4085	4001
ENSSSCG00000003107	ARHGAP35	13048	13288	13156	13741	11406	12761
ENSSSCG00000003108	NPAS1	552	413	486	473	502	454
ENSSSCG00000003109	TMEM160	927	837	875	862	864	838
ENSSSCG00000003110	NA	2175	2350	2423	2284	1830	2064
ENSSSCG00000003111	SAE1	4184	4246	4185	3983	3667	4017
ENSSSCG00000003112	NA	2009	1955	1927	1657	1618	1586
ENSSSCG00000003113	C5AR2	29	15	31	24	34	31
ENSSSCG00000003114	DHX34	1880	1913	1940	1904	1795	1791
ENSSSCG00000003115	MEIS3	968	1015	1006	1060	971	955
ENSSSCG00000003119	ZNF541	46	42	36	46	68	30
ENSSSCG00000003120	NAPA	3199	3013	3037	3178	2744	2917
ENSSSCG00000003121	KPTN	896	970	944	1020	965	966
ENSSSCG00000003123	NA	58	40	42	56	62	25
ENSSSCG00000003124	CRX	2	0	2	0	0	0
ENSSSCG00000003125	ELSPBP1	2	2	2	2	0	0
ENSSSCG00000003126	CABP5	0	8	1	2	4	2
ENSSSCG00000003128	LIG1	3053	2791	3019	2866	2536	2835
ENSSSCG00000003129	C19orf68	368	364	429	369	366	343
ENSSSCG00000003130	SULT2A1	211	223	207	238	308	205
ENSSSCG00000003131	SYNGR4	10	12	10	15	4	6
ENSSSCG00000003132	KDELR1	11024	10080	10384	10950	10477	11107
ENSSSCG00000003133	GRIN2D	34	47	45	41	44	24
ENSSSCG00000003134	GRWD1	1553	1456	1496	1483	1363	1540
ENSSSCG00000003135	KCNJ14	124	160	135	96	129	118
ENSSSCG00000003136	CYTH2	5130	4996	4887	4524	4426	4526
ENSSSCG00000003137	PLEKHA4	1234	1176	1117	1000	1006	986
[truncated: 21,216 more rows]

## Sheet: S3 - Complete DE Gene List (P-v
Ensembl Gene Information - DE Genes			DESeq2			EdgeR			Validated by both methods
GeneID	Associated Gene Name	Description	LogFC	P-value	padj	LogFC	P-value	FDR
ENSSSCG00000030385	C3	complement C3 precursor [Source:RefSeq peptide;Acc:NP_999174]	1.427	1.41e-66	4.69e-63	2.698	8.24e-47	2.6e-43	TRUE
ENSSSCG00000013551	C3	complement C3 [Source:HGNC Symbol;Acc:HGNC:1318]	1.33	2.03e-66	5.41e-63	1.961	2.84e-60	2.25e-56	TRUE
ENSSSCG00000028982	AKR1C4	Aldo-keto reductase (Prostaglandin F synthase) (Putative aldo-keto reductase family 1 member C4)	0.869	3.92e-80	2.61e-76	0.953	8.68e-58	4.61e-54	TRUE
ENSSSCG00000025277	AKR1CL1	Aldo-keto reductase (Prostaglandin F synthase) aldo-keto reductase family 1, member C-like 1 [Sus scrofa]	0.866	8.92e-80	3.96e-76	0.949	1.37e-57	5.46e-54	TRUE
ENSSSCG00000028525	SAA3	Serum amyloid A3 protein	0.841	2.81e-28	4.67e-25	1.211	1.28e-24	2.88e-21	TRUE
ENSSSCG00000003402	PGD	phosphogluconate dehydrogenase [Source:HGNC Symbol;Acc:HGNC:8891]	0.611	1.63e-64	3.62e-61	0.647	1.03e-39	2.71e-36	TRUE
ENSSSCG00000001101	SCGN	secretagogin, EF-hand calcium binding protein [Source:HGNC Symbol;Acc:HGNC:16941]	0.554	2.23e-11	6.74e-09	1.018	4.67e-07	9.0583e-05	TRUE
ENSSSCG00000004678	DUOX2	dual oxidase 2 precursor [Source:RefSeq peptide;Acc:NP_999164]	0.515	5.84e-12	1.99e-09	0.721	1.45e-11	6.93e-09	TRUE
ENSSSCG00000025273	CYP11A1	cytochrome P450 family 11 subfamily A member 1 [Source:HGNC Symbol;Acc:HGNC:2590]	0.51	3.65e-14	1.39e-11	0.648	5.07e-14	3.8e-11	TRUE
ENSSSCG00000008959	CXCL2	C-X-C motif chemokine 2 precursor [Source:RefSeq peptide;Acc:NP_001001861]	0.491	1.16e-15	5.15e-13	0.59	1.37e-14	1.1e-11	TRUE
ENSSSCG00000010146	LGALS8	galectin 8 [Source:HGNC Symbol;Acc:HGNC:6569]	0.453	8.77e-09	1.41e-06	0.691	1.67e-18	2.39e-15	TRUE
ENSSSCG00000010853	EPHX1	epoxide hydrolase 1 [Source:HGNC Symbol;Acc:HGNC:3401]	0.444	7.81e-18	5.2e-15	0.503	5.39e-09	1.76e-06	TRUE
ENSSSCG00000014540	NA	NA	0.436	1.49e-27	1.81e-24	0.47	1.51e-17	1.85e-14	TRUE
ENSSSCG00000007435	NA	NA	0.436	2.59e-11	7.49e-09	0.544	8.67e-11	3.54e-08	TRUE
ENSSSCG00000003153	FTL	NA	0.427	8.46e-28	1.25e-24	0.459	4.7e-17	5.31203e-14	TRUE
ENSSSCG00000000843	TXNRD1	thioredoxin reductase 1, cytoplasmic [Source:RefSeq peptide;Acc:NP_999319]	0.426	1.46e-16	7.45e-14	0.482	7.46e-16	7.33e-13	TRUE
ENSSSCG00000021406	NA	NA	0.42	1.08e-07	1.23e-05	0.646	1.52e-06	0.000246349	TRUE
ENSSSCG00000003154	GYS1	glycogen synthase 1 [Source:HGNC Symbol;Acc:HGNC:4706]	0.419	1.27e-27	1.69e-24	0.45	9.56e-17	1.00799e-13	TRUE
ENSSSCG00000002754	NQO1	NAD(P)H dehydrogenase, quinone 1 [Source:HGNC Symbol;Acc:HGNC:2874]	0.415	8.9e-21	7.89e-18	0.456	1.88e-15	1.64462e-12	TRUE
ENSSSCG00000002626	GSTA1	Glutathione S-Transferase A1	0.407	2.38e-15	1.02e-12	0.461	7.63e-12	4.17605e-09	TRUE
ENSSSCG00000014982	MMP7	matrix metallopeptidase 7 [Source:HGNC Symbol;Acc:HGNC:7174]	0.401	1.2e-17	7.28e-15	0.444	2.34e-13	1.60459e-10	TRUE
ENSSSCG00000000246	LOC100525528	C-X-C motif chemokine [RuleBase:RU361149]	0.386	3.57e-06	0.00021991	0.811	0.00033842	0.0157819	TRUE
ENSSSCG00000021968	SLC19A3	solute carrier family 19 member 3 [Source:HGNC Symbol;Acc:HGNC:16266]	0.383	9.8e-29	1.86e-25	0.407	7.31e-19	1.15e-15	TRUE
ENSSSCG00000016312	NA	NA	0.367	1.97e-21	1.88e-18	0.394	9.02e-15	7.49241e-12	TRUE
ENSSSCG00000017508	STAC2	SH3 and cysteine rich domain 2 [Source:HGNC Symbol;Acc:HGNC:23990]	0.367	9.02e-08	1.05e-05	0.475	4.15e-08	1.15e-05	TRUE
ENSSSCG00000002624	NA	NA	0.362	2.3e-19	1.8e-16	0.391	9.63e-14	6.91e-11	TRUE
ENSSSCG00000011147	AKR1C1	Sus scrofa aldo-keto reductase family 1, member C1 (AKR1C1), mRNA. [Source:RefSeq mRNA;Acc:NM_001044569]	0.36	1.79e-06	0.000127977	0.511	1.08e-05	0.0012017	TRUE
ENSSSCG00000021386	NA	NA	0.358	1.54e-14	6.02e-12	0.397	8.87e-07	0.000155	TRUE
ENSSSCG00000011862	MUC13	mucin-13 [Source:RefSeq peptide;Acc:NP_001098763]	0.353	7.42e-07	6.08e-05	0.472	5.38e-07	0.000102612	TRUE
ENSSSCG00000001488	GCLC	glutamate-cysteine ligase catalytic subunit [Source:HGNC Symbol;Acc:HGNC:4311]	0.35	7.94e-13	2.78e-10	0.392	4.78e-12	2.89e-09	TRUE
ENSSSCG00000002825	CES1	Carboxylesterase 1	0.348	1.38e-14	5.58e-12	0.384	6.77868e-11	2.92766e-08	TRUE
ENSSSCG00000016254	CCL20	C-C motif chemokine ligand 20 [Source:HGNC Symbol;Acc:HGNC:10619]	0.341	7.79e-06	0.000412819	0.493	4.7e-05	0.00389216	TRUE
ENSSSCG00000002623	GSTA1	glutathione S-transferase alpha M14 [Source:RefSeq peptide;Acc:NP_999554]	0.338	9.18e-22	1.02e-18	0.36	2.14621e-12	1.35113e-09	TRUE
ENSSSCG00000025240	DDIT4L	DNA damage inducible transcript 4 like [Source:HGNC Symbol;Acc:HGNC:30555]	0.337	6.08e-17	3.52e-14	0.365	2.19e-05	0.00212218	TRUE
ENSSSCG00000012136	PIR	pirin [Source:HGNC Symbol;Acc:HGNC:30048]	0.334	5.2e-09	9.34e-07	0.392	2.39e-08	7.21e-06	TRUE
ENSSSCG00000015864	NA	NA	0.332	7.86e-07	6.38e-05	0.423	4.26e-07	8.59e-05	TRUE
ENSSSCG00000024388	BNIP3	BCL2 interacting protein 3 [Source:HGNC Symbol;Acc:HGNC:1084]	0.326	6.19e-09	1.06e-06	0.38	6.43e-05	0.00490174	TRUE
ENSSSCG00000014100	TBCA	tubulin folding cofactor A [Source:HGNC Symbol;Acc:HGNC:11579]	0.325	1e-09	1.99e-07	0.373	2.45e-09	8.48e-07	TRUE
ENSSSCG00000013311	KIAA1549L	KIAA1549 like [Source:HGNC Symbol;Acc:HGNC:24836]	0.319	9.12e-07	7.02e-05	0.397	1.91e-07	4.26818e-05	TRUE
ENSSSCG00000027097	LOC100621276	Protein S100 (S100 calcium-binding protein) [RuleBase:RU361184]	0.316	9.49e-05	0.00291553	0.52	0.000955257	0.0317017	TRUE
ENSSSCG00000029852	WNT5A	Wnt family member 5A [Source:HGNC Symbol;Acc:HGNC:12784]	0.314	3.88e-10	8.33e-08	0.354	5.47949e-06	0.000699566	TRUE
ENSSSCG00000025762	NA	NA	0.314	7.65e-05	0.00246494	0.489	0.000706199	0.0257112	TRUE
ENSSSCG00000015651	PIGR	polymeric immunoglobulin receptor precursor [Source:RefSeq peptide;Acc:NP_999324]	0.311	5.53e-08	7.01e-06	0.366	0.000403489	0.0180249	TRUE
ENSSSCG00000029144	SRXN1	Sulfiredoxin 1	0.309	2.34e-08	3.31e-06	0.359	4e-08	1.12e-05	TRUE
ENSSSCG00000024018	SLC16A3	solute carrier family 16 member 3 [Source:HGNC Symbol;Acc:HGNC:10924]	0.306	1.09e-05	0.000529604	0.401	2.71e-05	0.00257868	TRUE
ENSSSCG00000010055	GGT5	gamma-glutamyltransferase 5 [Source:HGNC Symbol;Acc:HGNC:4260]	0.305	3.59e-05	0.00137797	0.421	3.81e-05	0.00332864	TRUE
ENSSSCG00000025528	NA	NA	0.305	0.000143236	0.00393058	0.487	0.000276234	0.0138913	TRUE
ENSSSCG00000014833	UCP2	uncoupling protein 2 [Source:HGNC Symbol;Acc:HGNC:12518]	0.303	0.000204835	0.0050956	0.509	0.00163043	0.0452308	TRUE
ENSSSCG00000016308	NA	NA	0.296	9.64e-18	6.11e-15	0.315	7.66e-12	4.18e-09	TRUE
ENSSSCG00000028099	NA	NA	0.295	7.2e-05	0.00235524	0.412	7.55794e-05	0.00550327	TRUE
ENSSSCG00000029714	BPIFB2	BPI fold containing family B member 2 [Source:HGNC Symbol;Acc:HGNC:16177]	0.288	1.46e-05	0.000664456	0.365	7.29e-06	0.000871278	TRUE
ENSSSCG00000002826	CES1	Carboxylesterase 1	0.287	1.94e-16	9.54e-14	0.307	5.38e-11	2.39e-08	TRUE
ENSSSCG00000000694	NA	NA	0.287	3.7e-10	8.06e-08	0.319	7.16194e-08	1.84836e-05	TRUE
ENSSSCG00000014357	CXXC5	CXXC finger protein 5 [Source:HGNC Symbol;Acc:HGNC:26943]	0.287	1.12e-06	8.41e-05	0.342	1.81e-06	0.000286567	TRUE
ENSSSCG00000015657	NA	NA	0.285	1.58e-07	1.67e-05	0.33	0.00101018	0.0328993	TRUE
ENSSSCG00000016306	NA	NA	0.284	3e-19	2.22e-16	0.301	1.2e-11	5.94e-09	TRUE
ENSSSCG00000010184	NA	NA	0.278	0.00022696	0.00557308	0.397	0.000302493	0.01468	TRUE
ENSSSCG00000001849	ANPEP	alanyl aminopeptidase, membrane [Source:HGNC Symbol;Acc:HGNC:500]	0.278	0.000412629	0.00895026	0.423	0.00133503	0.0394174	TRUE
ENSSSCG00000009133	NA	NA	0.277	0.000176513	0.00452642	0.385	0.000462754	0.0195413	TRUE
ENSSSCG00000024957	NA	NA	0.275	4.68e-06	0.000271097	0.33	2.18744e-06	0.000332268	TRUE
ENSSSCG00000002824	CES1	Carboxylesterase 1	0.275	4.23e-07	4.02e-05	0.318	3.03121e-05	0.00278755	TRUE
ENSSSCG00000005339	NA	NA	0.274	1.22e-07	1.36e-05	0.313	2.56e-08	7.4514e-06	TRUE
ENSSSCG00000006589	S100A12	Protein S100-A12 [Source:UniProtKB/Swiss-Prot;Acc:P80310]	0.273	7.13e-07	5.92e-05	0.318	7.46e-07	0.000135065	TRUE
ENSSSCG00000030938	NA	NA	0.273	1.63e-05	0.000729992	0.337	3.01e-05	0.00278755	TRUE
ENSSSCG00000026759	HMOX1	heme oxygenase 1 [Source:HGNC Symbol;Acc:HGNC:5013]	0.272	0.00044158	0.00934624	0.402	0.00154249	0.0436247	TRUE
ENSSSCG00000002045	NA	NA	0.271	6.41e-05	0.00218187	0.348	7.65e-05	0.0055385	TRUE
ENSSSCG00000015126	TRIM29	tripartite motif containing 29 [Source:HGNC Symbol;Acc:HGNC:17274]	0.271	0.000426796	0.00914691	0.396	0.000556954	0.0223343	TRUE
ENSSSCG00000001930	PKM	pyruvate kinase, muscle [Source:HGNC Symbol;Acc:HGNC:9021]	0.267	7.19e-17	3.99e-14	0.283	7.87e-10	2.92e-07	TRUE
ENSSSCG00000008311	CYP26B1	cytochrome P450 family 26 subfamily B member 1 [Source:HGNC Symbol;Acc:HGNC:20581]	0.267	0.000191905	0.00481898	0.359	0.000129274	0.00821545	TRUE
ENSSSCG00000028996	NA	NA	0.261	1.43e-21	1.47e-18	0.274	7.83e-10	2.92e-07	TRUE
ENSSSCG00000003105	SLC1A5	solute carrier family 1 member 5 [Source:HGNC Symbol;Acc:HGNC:10943]	0.26	5.24e-11	1.48e-08	0.282	2.34e-08	7.16794e-06	TRUE
ENSSSCG00000006717	PHGDH	D-3-phosphoglycerate dehydrogenase [Source:UniProtKB/Swiss-Prot;Acc:A5GFY8]	0.26	5.84e-10	1.2e-07	0.285	2.09644e-07	4.61512e-05	TRUE
ENSSSCG00000021067	BLVRB	biliverdin reductase B [Source:HGNC Symbol;Acc:HGNC:1063]	0.259	3.07e-06	0.000200174	0.302	1.1e-05	0.00121809	TRUE
ENSSSCG00000023018	MCCD1	mitochondrial coiled-coil domain 1 [Source:HGNC Symbol;Acc:HGNC:20668]	0.257	0.000466979	0.00971097	0.354	0.000570236	0.022525	TRUE
ENSSSCG00000022033	SLC46A1	NA	0.255	0.000120657	0.00348336	0.324	7.06e-05	0.00530406	TRUE
ENSSSCG00000025848	MMACHC	methylmalonic aciduria (cobalamin deficiency) cblC type, with homocystinuria [Source:HGNC Symbol;Acc:HGNC:24525]	0.255	5.88e-07	5.05e-05	0.291	0.000670736	0.025062	TRUE
ENSSSCG00000013366	LDHA	lactate dehydrogenase A [Source:HGNC Symbol;Acc:HGNC:6535]	0.255	4.97e-09	9.07e-07	0.281	4.01e-07	8.19341e-05	TRUE
ENSSSCG00000007748	PSPH	phosphoserine phosphatase [Source:HGNC Symbol;Acc:HGNC:9577]	0.253	2.85e-05	0.00115439	0.306	4.42e-05	0.00375902	TRUE
ENSSSCG00000000837	CHST11	carbohydrate sulfotransferase 11 [Source:HGNC Symbol;Acc:HGNC:17422]	0.253	0.000391038	0.00862117	0.339	0.000335029	0.0157024	TRUE
ENSSSCG00000001723	PLA2G7	phospholipase A2 group VII [Source:HGNC Symbol;Acc:HGNC:9040]	0.25	8.94e-06	0.000457684	0.294	2.21e-05	0.00212841	TRUE
ENSSSCG00000004093	IYD	iodotyrosine deiodinase [Source:HGNC Symbol;Acc:HGNC:21071]	0.25	0.000548573	0.0109132	0.339	0.000415439	0.0183207	TRUE
ENSSSCG00000001963	EGLN3	egl-9 family hypoxia inducible factor 3 [Source:HGNC Symbol;Acc:HGNC:14661]	0.248	0.000317721	0.0073581	0.324	0.000170108	0.00968967	TRUE
ENSSSCG00000016735	NA	NA	0.248	0.000402189	0.00877498	0.327	0.000310034	0.0148509	TRUE
ENSSSCG00000030473	NA	NA	0.248	0.000265798	0.00640575	0.32	0.000453147	0.0193328	TRUE
ENSSSCG00000028399	NA	NA	0.247	0.0001067	0.00318401	0.306	9.45e-05	0.00651292	TRUE
ENSSSCG00000016303	NA	NA	0.245	7.57e-11	1.99e-08	0.264	5.7464e-05	0.00451008	TRUE
ENSSSCG00000002383	FOS	FBJ murine osteosarcoma viral oncogene homolog [Source:HGNC Symbol;Acc:HGNC:3796]	0.244	1.5e-08	2.27e-06	0.268	7.97402e-06	0.000939287	TRUE
ENSSSCG00000012103	GPR143	G protein-coupled receptor 143 [Source:HGNC Symbol;Acc:HGNC:20145]	0.244	7.63e-08	9.49e-06	0.271	0.000655516	0.0247387	TRUE
ENSSSCG00000015894	DPP4	Dipeptidyl peptidase 4 Dipeptidyl peptidase 4 membrane form Dipeptidyl peptidase 4 soluble form [Source:UniProtKB/Swiss-Prot;Acc:P22411]	0.243	8.31e-11	2.13e-08	0.262	1.7174e-07	3.92082e-05	TRUE
ENSSSCG00000013408	ADM	ADM Adrenomedullin Proadrenomedullin N-20 terminal peptide [Source:UniProtKB/Swiss-Prot;Acc:P53366]	0.242	3.43e-05	0.00134303	0.288	6.44e-05	0.00490174	TRUE
ENSSSCG00000027476	SNORD12	Small nucleolar SNORD12/SNORD106 [Source:RFAM;Acc:RF00581]	0.242	0.000785281	0.0141618	0.327	0.000821183	0.0287533	TRUE
ENSSSCG00000004415	NA	NA	0.24	0.000699199	0.0129687	0.321	0.000448027	0.0192846	TRUE
ENSSSCG00000011600	NA	NA	0.238	0.00138638	0.0210604	0.334	0.00144975	0.041703	TRUE
ENSSSCG00000028760	NA	NA	0.236	0.000184375	0.00466511	0.291	0.000136167	0.00852891	TRUE
ENSSSCG00000023913	NA	NA	0.236	0.00130915	0.0202599	0.326	0.00137551	0.0403452	TRUE
ENSSSCG00000002640	DEF8	differentially expressed in FDCP 8 homolog [Source:HGNC Symbol;Acc:HGNC:25969]	0.236	0.000317898	0.0073581	0.298	0.00143352	0.0415567	TRUE
ENSSSCG00000031028	CH242-15C8.2	NA	0.236	0.000941809	0.0160905	0.316	0.00179935	0.048315	TRUE
ENSSSCG00000008645	ID2	DNA-binding protein inhibitor ID-2 [Source:UniProtKB/Swiss-Prot;Acc:Q2VIU1]	0.235	2.82e-05	0.00115201	0.276	1.44117e-05	0.00155858	TRUE
ENSSSCG00000023298	SRXN1	Sulfiredoxin 1	0.234	9.65e-09	1.53e-06	0.256	0.000165589	0.0096429	TRUE
ENSSSCG00000004528	MBD2	methyl-CpG binding domain protein 2 [Source:HGNC Symbol;Acc:HGNC:6917]	0.233	5.88e-07	5.05e-05	0.26	5.71826e-05	0.00450738	TRUE
ENSSSCG00000003470	FAM131C	family with sequence similarity 131 member C [Source:HGNC Symbol;Acc:HGNC:26717]	0.233	0.000105955	0.00317603	0.28	0.000152	0.00913906	TRUE
ENSSSCG00000003914	PRDX1	peroxiredoxin 1 [Source:HGNC Symbol;Acc:HGNC:9352]	0.231	4.88e-10	1.02e-07	0.249	6.7611e-07	0.000126695	TRUE
ENSSSCG00000006276	CEBPD	CCAAT/enhancer binding protein delta [Source:HGNC Symbol;Acc:HGNC:1835]	0.23	3.08e-07	3.03e-05	0.256	6.57004e-06	0.000824086	TRUE
ENSSSCG00000005998	DEPTOR	DEP domain containing MTOR-interacting protein [Source:HGNC Symbol;Acc:HGNC:22953]	0.23	3.22e-05	0.00128486	0.268	4.61e-05	0.00384873	TRUE
ENSSSCG00000024163	ZMYM3	NA	0.228	0.00107995	0.0176356	0.299	0.000448134	0.0192846	TRUE
ENSSSCG00000025171	NA	NA	0.227	0.000831341	0.0147721	0.293	0.000667177	0.025008	TRUE
ENSSSCG00000017540	HOXB5	homeobox B5 [Source:HGNC Symbol;Acc:HGNC:5116]	0.226	0.000289384	0.00681928	0.277	0.000356697	0.0164462	TRUE
ENSSSCG00000026951	NA	NA	0.226	0.000731832	0.013454	0.289	0.000484754	0.0203838	TRUE
ENSSSCG00000004703	NA	NA	0.225	7.09e-05	0.00232979	0.266	7.22853e-05	0.0053732	TRUE
ENSSSCG00000017092	GPX3	NA	0.224	1.01e-06	7.69e-05	0.25	1.85077e-05	0.0018902	TRUE
ENSSSCG00000005587	NEK6	NIMA related kinase 6 [Source:HGNC Symbol;Acc:HGNC:7749]	0.224	3.89e-05	0.00147588	0.26	4.23e-05	0.00363451	TRUE
ENSSSCG00000000125	LGALS1	lectin, galactoside-binding, soluble, 1 [Source:HGNC Symbol;Acc:HGNC:6561]	0.221	2.44e-11	7.22e-09	0.236	1.31204e-07	3.18754e-05	TRUE
ENSSSCG00000006277	NA	NA	0.219	4.59e-08	6.18e-06	0.239	3.00541e-06	0.000426588	TRUE
ENSSSCG00000015633	NA	NA	0.219	1.43e-07	1.54e-05	0.24	4.39492e-05	0.003757	TRUE
ENSSSCG00000006624	SELENBP1	selenium binding protein 1 [Source:HGNC Symbol;Acc:HGNC:10719]	0.216	8.97e-05	0.00278825	0.252	0.000206	0.0109912	TRUE
ENSSSCG00000028743	NA	NA	0.215	0.00157473	0.0231326	0.278	0.00157562	0.0440906	TRUE
ENSSSCG00000018048	NA	NA	0.215	0.000108287	0.00320942	0.251	0.000150918	0.00912781	TRUE
ENSSSCG00000016267	ITM2C	Integral membrane protein 2C CT-BRI3 [Source:UniProtKB/Swiss-Prot;Acc:Q06AV4]	0.212	7.39e-09	1.24e-06	0.229	2.72e-06	0.000394	TRUE
ENSSSCG00000004091	AKAP12	A-kinase anchoring protein 12 [Source:HGNC Symbol;Acc:HGNC:370]	0.211	2.32e-06	0.000157894	0.234	0.00103616	0.0332132	TRUE
ENSSSCG00000010479	RBP4	retinol binding protein 4 [Source:HGNC Symbol;Acc:HGNC:9922]	0.21	3.48e-07	3.38e-05	0.23	3.26861e-05	0.00297422	TRUE
ENSSSCG00000023478	NA	NA	0.208	2.29e-05	0.00097585	0.236	5.49543e-06	0.000699566	TRUE
ENSSSCG00000012440	PGK1	phosphoglycerate kinase 1 [Source:RefSeq peptide;Acc:NP_001093402]	0.207	5.28e-08	6.76e-06	0.225	4.96277e-06	0.000660646	TRUE
ENSSSCG00000010568	NPM3	nucleophosmin/nucleoplasmin 3 [Source:HGNC Symbol;Acc:HGNC:7931]	0.206	0.00149489	0.0224049	0.259	0.000889229	0.0306124	TRUE
ENSSSCG00000004303	NA	NA	0.206	0.00116048	0.0186531	0.255	0.000985353	0.0323746	TRUE
ENSSSCG00000003491	AKR7A2	aldo-keto reductase family 7, member A2 [Source:HGNC Symbol;Acc:HGNC:389]	0.205	0.00101069	0.0168773	0.252	0.000910535	0.0310184	TRUE
ENSSSCG00000011850	NA	NA	0.204	5.95e-13	2.14e-10	0.215	3.83e-07	7.94e-05	TRUE
ENSSSCG00000007995	MCRIP2	MAPK regulated corepressor interacting protein 2 [Source:HGNC Symbol;Acc:HGNC:14142]	0.204	0.000570363	0.0112626	0.245	0.000405527	0.018072	TRUE
ENSSSCG00000007278	AHCY	adenosylhomocysteinase [Source:HGNC Symbol;Acc:HGNC:343]	0.203	3.22e-07	3.15e-05	0.222	0.000300346	0.01468	TRUE
ENSSSCG00000014055	CDHR2	cadherin related family member 2 [Source:HGNC Symbol;Acc:HGNC:18231]	0.202	0.00151381	0.0225362	0.252	0.00137139	0.0402996	TRUE
ENSSSCG00000008963	AREG	amphiregulin [Source:HGNC Symbol;Acc:HGNC:651]	0.202	0.00179498	0.0256323	0.253	0.00159293	0.0444575	TRUE
ENSSSCG00000001419	SLC44A4	solute carrier family 44 member 4 [Source:HGNC Symbol;Acc:HGNC:13941]	0.201	0.000331859	0.00757583	0.236	0.0004144	0.0183207	TRUE
ENSSSCG00000011145	ASB13	ankyrin repeat and SOCS box containing 13 [Source:HGNC Symbol;Acc:HGNC:19765]	0.201	0.00111021	0.0179755	0.246	0.0014574	0.0418112	TRUE
ENSSSCG00000005650	CERCAM	cerebral endothelial cell adhesion molecule [Source:HGNC Symbol;Acc:HGNC:23723]	0.201	0.00269318	0.0342673	0.257	0.00149381	0.0424682	TRUE
ENSSSCG00000023769	S100A2	S100 calcium binding protein A2 [Source:HGNC Symbol;Acc:HGNC:10492]	0.198	1.21e-10	2.92e-08	0.211	1.42e-06	0.000234163	TRUE
ENSSSCG00000021059	ADORA1	adenosine A1 receptor [Source:HGNC Symbol;Acc:HGNC:262]	0.198	0.00231869	0.0306449	0.248	0.00110852	0.0349251	TRUE
ENSSSCG00000006693	PDZK1	PDZ domain containing 1 [Source:HGNC Symbol;Acc:HGNC:8821]	0.197	4.68e-06	0.000271097	0.218	0.000308977	0.0148509	TRUE
ENSSSCG00000006580	S100A2	NA	0.196	2.23e-10	5.2e-08	0.209	1.99e-06	0.000305996	TRUE
ENSSSCG00000030668	UQCC2	ubiquinol-cytochrome c reductase complex assembly factor 2 [Source:HGNC Symbol;Acc:HGNC:21237]	0.195	0.000157979	0.00421352	0.224	0.000164176	0.0096429	TRUE
ENSSSCG00000030269	B4GALNT2	beta-1,4-N-acetyl-galactosaminyltransferase 2 [Source:HGNC Symbol;Acc:HGNC:24136]	0.195	0.000130119	0.00368457	0.223	0.00175574	0.0477683	TRUE
ENSSSCG00000017538	HOXB7	homeobox B7 [Source:HGNC Symbol;Acc:HGNC:5118]	0.193	0.000392146	0.00862117	0.226	0.000392805	0.0176695	TRUE
ENSSSCG00000005965	MYC	myc proto-oncogene protein [Source:RefSeq peptide;Acc:NP_001005154]	0.192	8.89e-07	6.92e-05	0.209	0.001747	0.047683	TRUE
ENSSSCG00000003694	EMILIN2	elastin microfibril interfacer 2 [Source:HGNC Symbol;Acc:HGNC:19881]	0.191	1.47e-08	2.27e-06	0.205	1.98e-05	0.00198485	TRUE
ENSSSCG00000021408	TKT	transketolase [Source:HGNC Symbol;Acc:HGNC:11834]	0.19	1.6e-08	2.39e-06	0.204	1.35808e-05	0.00149059	TRUE
ENSSSCG00000009216	SPP1	secreted phosphoprotein 1 [Source:HGNC Symbol;Acc:HGNC:11255]	0.19	1.04e-05	0.000513157	0.211	0.000127566	0.00816204	TRUE
ENSSSCG00000021084	S100A6	S100 calcium binding protein A6 [Source:HGNC Symbol;Acc:HGNC:10496]	0.19	6.14e-06	0.000343108	0.209	0.000130983	0.00829687	TRUE
ENSSSCG00000017622	NA	NA	0.19	1.2e-05	0.000568577	0.211	0.00120448	0.0371385	TRUE
ENSSSCG00000017539	HOXB6	homeobox B6 [Source:HGNC Symbol;Acc:HGNC:5117]	0.19	1.34e-05	0.000621812	0.211	0.000612761	0.0236987	TRUE
ENSSSCG00000004092	NA	NA	0.189	0.0017459	0.0251202	0.228	0.00130047	0.0389064	TRUE
ENSSSCG00000026962	A4GALT	alpha 1,4-galactosyltransferase [Source:HGNC Symbol;Acc:HGNC:18149]	0.185	0.00184392	0.0259898	0.224	0.00177775	0.0480221	TRUE
ENSSSCG00000010340	FAM213A	family with sequence similarity 213 member A [Source:HGNC Symbol;Acc:HGNC:28651]	0.184	1.53e-07	1.62e-05	0.198	5.19549e-05	0.00419645	TRUE
ENSSSCG00000025499	FXYD5	FXYD domain containing ion transport regulator 5 [Source:HGNC Symbol;Acc:HGNC:4029]	0.182	0.000777728	0.0140643	0.212	0.000780537	0.0276509	TRUE
ENSSSCG00000012880	NA	NA	0.181	0.000393196	0.00862117	0.208	0.00018232	0.0100926	TRUE
ENSSSCG00000000811	NA	NA	0.179	0.000950663	0.0161792	0.209	0.000514607	0.021218	TRUE
ENSSSCG00000010056	GGT1	NA	0.178	0.00123656	0.0194531	0.209	0.000665674	0.0250069	TRUE
ENSSSCG00000013381	RPS13	ribosomal protein S13 [Source:RefSeq peptide;Acc:NP_001231758]	0.177	5.15e-08	6.66e-06	0.189	1.87312e-05	0.00189079	TRUE
ENSSSCG00000013030	PRDX5	peroxiredoxin 5 [Source:HGNC Symbol;Acc:HGNC:9355]	0.177	0.000512076	0.0104071	0.204	0.000552886	0.0222467	TRUE
ENSSSCG00000006610	S100A11	Protein S100-A11 [Source:UniProtKB/Swiss-Prot;Acc:P31950]	0.176	7.78e-06	0.000412819	0.193	0.00018328	0.0100926	TRUE
ENSSSCG00000003546	NA	NA	0.176	0.00152602	0.0226493	0.206	0.00129953	0.0389064	TRUE
ENSSSCG00000027168	NA	NA	0.175	0.0005272	0.0106634	0.2	0.000684047	0.0252744	TRUE
ENSSSCG00000006579	S100A3	NA	0.174	3.35e-06	0.000212089	0.189	9.95439e-05	0.0067456	TRUE
ENSSSCG00000008450	NA	NA	0.174	0.0015079	0.0224922	0.204	0.000814626	0.0286513	TRUE
ENSSSCG00000021443	SGK1	serum/glucocorticoid regulated kinase 1 [Source:HGNC Symbol;Acc:HGNC:10810]	0.173	3.93e-06	0.0002387	0.188	0.000127	0.00816	TRUE
ENSSSCG00000006578	S100A4	S100 calcium binding protein A4 [Source:HGNC Symbol;Acc:HGNC:10494]	0.173	8.48e-06	0.000442388	0.189	0.000177353	0.00999759	TRUE
ENSSSCG00000005240	DOCK8	dedicator of cytokinesis 8 [Source:HGNC Symbol;Acc:HGNC:19191]	0.173	8.8e-06	0.00045237	0.189	0.00020195	0.0108659	TRUE
ENSSSCG00000023690	PTMA	prothymosin, alpha [Source:HGNC Symbol;Acc:HGNC:9623]	0.17	6.53e-05	0.00219108	0.188	0.000737134	0.0265852	TRUE
ENSSSCG00000028231	NA	NA	0.169	5.14e-06	0.000293432	0.184	0.000201484	0.0108659	TRUE
ENSSSCG00000026763	NA	NA	0.169	0.00136573	0.0208208	0.195	0.00058252	0.0227783	TRUE
ENSSSCG00000025527	NA	NA	0.169	0.00119069	0.0190011	0.195	0.00101585	0.0328993	TRUE
ENSSSCG00000021677	NA	NA	0.168	0.00236335	0.0310808	0.198	0.00130724	0.0389388	TRUE
ENSSSCG00000005599	RABEPK	Rab9 effector protein with kelch motifs [Source:HGNC Symbol;Acc:HGNC:16896]	0.168	0.00186068	0.0260742	0.195	0.00183806	0.0490197	TRUE
ENSSSCG00000014393	GNPDA1	glucosamine-6-phosphate deaminase 1 [Source:HGNC Symbol;Acc:HGNC:4417]	0.168	0.00319602	0.038881	0.2	0.00186143	0.0495589	TRUE
ENSSSCG00000016078	HSPE1	10 kDa heat shock protein, mitochondrial [Source:RefSeq peptide;Acc:NP_999472]	0.167	2.48e-05	0.00103433	0.183	0.00138574	0.0404567	TRUE
ENSSSCG00000006063	PABPC1	poly(A) binding protein cytoplasmic 1 [Source:HGNC Symbol;Acc:HGNC:8554]	0.166	7.82e-08	9.63e-06	0.178	8.49644e-05	0.00602149	TRUE
ENSSSCG00000024462	NA	NA	0.166	1.13e-05	0.000542502	0.181	0.000311503	0.0148532	TRUE
ENSSSCG00000018084	ND3	NADH-ubiquinone oxidoreductase chain 3 [Source:UniProtKB/Swiss-Prot;Acc:O79880]	0.166	6.48e-05	0.00218803	0.183	0.000783	0.0276509	TRUE
ENSSSCG00000000180	FKBP11	FK506 binding protein 11 [Source:HGNC Symbol;Acc:HGNC:18624]	0.166	0.000981671	0.0165638	0.19	0.000412574	0.018297	TRUE
ENSSSCG00000008449	NA	NA	0.165	7.29e-05	0.00236374	0.182	0.000539683	0.0219524	TRUE
ENSSSCG00000012327	HSD17B10	hydroxysteroid 17-beta dehydrogenase 10 [Source:HGNC Symbol;Acc:HGNC:4800]	0.164	0.000981158	0.0165638	0.188	0.000458106	0.0193933	TRUE
ENSSSCG00000002453	NA	NA	0.164	0.00142998	0.0216023	0.189	0.00058583	0.0227783	TRUE
ENSSSCG00000010928	KDM5B	lysine demethylase 5B [Source:HGNC Symbol;Acc:HGNC:18039]	0.161	3.86e-06	0.000235898	0.174	0.000339153	0.0157819	TRUE
ENSSSCG00000014336	EGR1	early growth response 1 [Source:HGNC Symbol;Acc:HGNC:3238]	0.159	4.19e-06	0.000252319	0.172	0.000287	0.0142	TRUE
ENSSSCG00000026714	TAF9B	TATA-box binding protein associated factor 9b [Source:HGNC Symbol;Acc:HGNC:17306]	0.158	4.84e-06	0.000277775	0.171	0.000193245	0.0105124	TRUE
ENSSSCG00000009019	RPS3A	ribosomal protein S3A [Source:HGNC Symbol;Acc:HGNC:10421]	0.158	2.94e-06	0.000194807	0.171	0.000279	0.014	TRUE
ENSSSCG00000024953	NA	NA	0.157	0.00136834	0.0208366	0.179	0.00055376	0.0222467	TRUE
ENSSSCG00000000685	TPI1	triosephosphate isomerase 1 [Source:HGNC Symbol;Acc:HGNC:12009]	0.157	8.81e-05	0.00275796	0.173	0.000649758	0.0246907	TRUE
ENSSSCG00000006324	ALDH9A1	aldehyde dehydrogenase 9 family member A1 [Source:HGNC Symbol;Acc:HGNC:412]	0.155	1.49e-05	0.00067102	0.168	0.000493737	0.020661	TRUE
ENSSSCG00000001543	NA	60S ribosomal protein L10a [Source:RefSeq peptide;Acc:NP_001090946]	0.155	1.62e-05	0.000728893	0.168	0.000504748	0.0209083	TRUE
ENSSSCG00000008550	SLC5A6	solute carrier family 5 member 6 [Source:HGNC Symbol;Acc:HGNC:11041]	0.155	7.3e-05	0.00236374	0.17	0.000636519	0.0244266	TRUE
ENSSSCG00000025460	SPSB2	splA/ryanodine receptor domain and SOCS box containing 2 [Source:HGNC Symbol;Acc:HGNC:29522]	0.155	0.000106524	0.00318401	0.17	0.000758756	0.027196	TRUE
ENSSSCG00000021590	RPL23	60S ribosomal protein L23 [Source:UniProtKB/Swiss-Prot;Acc:P62831]	0.154	1.87e-06	0.000132348	0.166	0.000263	0.0133	TRUE
ENSSSCG00000004579	NA	NA	0.153	0.000216362	0.00533252	0.169	0.00129176	0.0388102	TRUE
ENSSSCG00000029245	NA	NA	0.152	6.81e-07	5.7e-05	0.163	0.000175207	0.0099439	TRUE
ENSSSCG00000025269	NA	Protein S100-A11 [Source:UniProtKB/Swiss-Prot;Acc:P31950]	0.152	9.27e-06	0.000470372	0.164	0.000332976	0.0156968	TRUE
ENSSSCG00000025675	EEF2	eukaryotic translation elongation factor 2 [Source:HGNC Symbol;Acc:HGNC:3214]	0.152	7.96e-07	6.42e-05	0.163	0.000358528	0.0164462	TRUE
ENSSSCG00000030368	HSP70.2	Sus scrofa heat shock protein 70.2 (HSP70.2), mRNA. [Source:RefSeq mRNA;Acc:NM_213766]	0.152	0.000103988	0.00313118	0.167	0.00103872	0.0332132	TRUE
ENSSSCG00000001502	RPS18	40S ribosomal protein S18 [Source:UniProtKB/Swiss-Prot;Acc:P62272]	0.151	4.76e-06	0.000274255	0.163	0.000303486	0.01468	TRUE
ENSSSCG00000022742	PRDX6	Peroxiredoxin-6 [Source:UniProtKB/Swiss-Prot;Acc:Q9TSX9]	0.151	3.94e-05	0.00149111	0.164	0.000583982	0.0227783	TRUE
ENSSSCG00000022080	RHOA	ras homolog family member A [Source:HGNC Symbol;Acc:HGNC:667]	0.15	1.05e-05	0.000515594	0.162	0.000385295	0.017457	TRUE
ENSSSCG00000022343	ENO1	enolase 1 [Source:HGNC Symbol;Acc:HGNC:3350]	0.15	0.000182875	0.00464482	0.166	0.0010169	0.0328993	TRUE
ENSSSCG00000001701	HSP90AB1	heat shock protein 90 alpha family class B member 1 [Source:HGNC Symbol;Acc:HGNC:5258]	0.149	3.31e-06	0.000210912	0.16	0.000525	0.0215	TRUE
ENSSSCG00000010253	HK1	hexokinase 1 [Source:HGNC Symbol;Acc:HGNC:4922]	0.147	7.42e-06	0.000399819	0.158	0.000558815	0.0223485	TRUE
ENSSSCG00000017239	RPL38	ribosomal protein L38 [Source:HGNC Symbol;Acc:HGNC:10349]	0.147	3.56e-05	0.00136888	0.16	0.000646363	0.0246347	TRUE
ENSSSCG00000023467	NA	NA	0.147	0.000117593	0.00342461	0.162	0.00165233	0.0455338	TRUE
ENSSSCG00000025883	RPL37	ribosomal protein L37 [Source:RefSeq peptide;Acc:NP_001230532]	0.146	2.12e-05	0.000911109	0.158	0.000561554	0.0224054	TRUE
ENSSSCG00000023013	SNORA21	Small nucleolar RNA SNORA21 [Source:RFAM;Acc:RF00412]	0.146	6.52e-05	0.00219108	0.159	0.00125844	0.0382634	TRUE
ENSSSCG00000000692	PIANP	PILR alpha associated neural protein [Source:HGNC Symbol;Acc:HGNC:25338]	0.145	6.62e-07	5.61e-05	0.156	0.000303421	0.01468	TRUE
ENSSSCG00000013889	RPL18A	ribosomal protein L18a [Source:HGNC Symbol;Acc:HGNC:10311]	0.145	6.12e-05	0.00210655	0.158	0.000954785	0.0317017	TRUE
ENSSSCG00000014855	RPS3	ribosomal protein S3 [Source:HGNC Symbol;Acc:HGNC:10420]	0.145	8.19e-05	0.00260237	0.158	0.00116988	0.0365652	TRUE
ENSSSCG00000025645	NA	NA	0.144	0.00326112	0.039385	0.164	0.00147889	0.0421668	TRUE
ENSSSCG00000008486	GALM	Aldose 1-epimerase [Source:UniProtKB/Swiss-Prot;Acc:Q9GKX6]	0.144	3.75e-05	0.00142825	0.156	0.00132648	0.0393203	TRUE
ENSSSCG00000005595	RPL35	60S ribosomal protein L35 [Source:UniProtKB/Swiss-Prot;Acc:Q29361]	0.143	5.18e-06	0.000294384	0.154	0.000421346	0.0185102	TRUE
ENSSSCG00000030374	SNORA21	Small nucleolar RNA SNORA21 [Source:RFAM;Acc:RF00412]	0.141	4.62e-05	0.00168043	0.153	0.000933358	0.0314103	TRUE
ENSSSCG00000021283	NA	NA	0.139	0.0032668	0.0394118	0.158	0.00122089	0.0375253	TRUE
ENSSSCG00000004945	RPL4	ribosomal protein L4 [Source:HGNC Symbol;Acc:HGNC:10353]	0.138	5.65e-06	0.000318566	0.149	0.000892	0.0306	TRUE
ENSSSCG00000015103	RPS25	ribosomal protein S25 [Source:HGNC Symbol;Acc:HGNC:10413]	0.137	1.29e-05	0.000604204	0.147	0.000839	0.0293	TRUE
ENSSSCG00000024352	NA	NA	0.135	7.01e-05	0.00230994	0.146	0.00178205	0.0480921	TRUE
ENSSSCG00000006899	RPL5	NA	0.129	3.13e-06	0.000202235	0.138	0.00181	0.0484294	TRUE
ENSSSCG00000017906	RNF167	ring finger protein 167 [Source:HGNC Symbol;Acc:HGNC:24544]	0.128	0.000131891	0.00371107	0.139	0.00187256	0.0497709	TRUE
ENSSSCG00000012583	NA	NA	-0.14	7.95e-06	0.000418063	-0.14	0.00139807	0.0407034	TRUE
ENSSSCG00000008503	FEZ2	fasciculation and elongation protein zeta 2 [Source:HGNC Symbol;Acc:HGNC:3660]	-0.143	2.32e-05	0.000979362	-0.144	0.00159	0.0445	TRUE
ENSSSCG00000010607	NA	NA	-0.146	1.65e-06	0.000120724	-0.146	0.000904	0.0309	TRUE
ENSSSCG00000001497	ZNF451	zinc finger protein 451 [Source:HGNC Symbol;Acc:HGNC:21091]	-0.148	0.0019762	0.027227	-0.157	0.00148107	0.0421824	TRUE
ENSSSCG00000012731	NA	NA	-0.154	0.00163103	0.0237145	-0.165	0.00119293	0.0369913	TRUE
ENSSSCG00000015097	DDX6	DEAD-box helicase 6 [Source:HGNC Symbol;Acc:HGNC:2747]	-0.156	2.64e-06	0.000176588	-0.158	0.000440079	0.0190813	TRUE
ENSSSCG00000006369	F11R	F11 receptor [Source:HGNC Symbol;Acc:HGNC:14685]	-0.157	1.46e-05	0.000664456	-0.16	0.000784422	0.0276509	TRUE
ENSSSCG00000010313	VCL	vinculin [Source:HGNC Symbol;Acc:HGNC:12665]	-0.159	1.3e-07	1.43e-05	-0.159	0.000229	0.011979	TRUE
ENSSSCG00000030839	JUN	jun proto-oncogene [Source:HGNC Symbol;Acc:HGNC:6204]	-0.159	2.68e-05	0.00110306	-0.163	0.000969906	0.0319587	TRUE
ENSSSCG00000022461	NA	NA	-0.159	0.0019145	0.0264779	-0.173	0.00154559	0.0436464	TRUE
ENSSSCG00000009125	ANK2	ankyrin 2 [Source:HGNC Symbol;Acc:HGNC:493]	-0.159	0.000179062	0.00456539	-0.166	0.0016421	0.045406	TRUE
ENSSSCG00000000804	ANO6	anoctamin 6 [Source:HGNC Symbol;Acc:HGNC:25240]	-0.162	1.07e-05	0.000523494	-0.165	0.00068357	0.0252744	TRUE
ENSSSCG00000001085	DCDC2	doublecortin domain containing 2 [Source:HGNC Symbol;Acc:HGNC:18141]	-0.162	6.47e-05	0.00218803	-0.168	0.00133783	0.0394534	TRUE
ENSSSCG00000009094	CCNA2	cyclin A2 [Source:HGNC Symbol;Acc:HGNC:1578]	-0.163	0.000915199	0.0157974	-0.176	0.000640968	0.0245172	TRUE
ENSSSCG00000027857	DMXL1	Dmx like 1 [Source:HGNC Symbol;Acc:HGNC:2937]	-0.163	3.5e-05	0.00135967	-0.168	0.00103665	0.0332132	TRUE
ENSSSCG00000010606	SLK	STE20 like kinase [Source:HGNC Symbol;Acc:HGNC:11088]	-0.163	8.97e-05	0.00278825	-0.169	0.00144973	0.041703	TRUE
ENSSSCG00000004441	DSE	dermatan sulfate epimerase [Source:HGNC Symbol;Acc:HGNC:21144]	-0.164	7.61e-06	0.000408398	-0.167	0.000746187	0.0268469	TRUE
ENSSSCG00000004124	NA	NA	-0.165	0.00127434	0.019883	-0.179	0.000998603	0.0326825	TRUE
ENSSSCG00000006071	NA	NA	-0.168	2.84e-07	2.82e-05	-0.17	0.000267682	0.0135317	TRUE
ENSSSCG00000010465	TNKS2	tankyrase 2 [Source:HGNC Symbol;Acc:HGNC:15677]	-0.169	1.71e-07	1.77e-05	-0.17	9.74021e-05	0.00669386	TRUE
ENSSSCG00000030197	NA	NA	-0.17	1.43e-07	1.54e-05	-0.172	0.000105936	0.00706974	TRUE
ENSSSCG00000008504	CRIM1	cysteine rich transmembrane BMP regulator 1 [Source:HGNC Symbol;Acc:HGNC:2359]	-0.171	1.71e-08	2.52e-06	-0.172	0.000165	0.0096429	TRUE
ENSSSCG00000007232	NA	NA	-0.173	5.23e-05	0.00185549	-0.181	0.000926287	0.0312764	TRUE
ENSSSCG00000009793	CLIP1	CAP-Gly domain containing linker protein 1 [Source:HGNC Symbol;Acc:HGNC:10461]	-0.174	1.62e-06	0.000119399	-0.178	0.000165	0.00964	TRUE
ENSSSCG00000010440	PTEN	phosphatase and tensin homolog [Source:HGNC Symbol;Acc:HGNC:9588]	-0.174	1.9e-06	0.000133829	-0.178	0.000272507	0.0137492	TRUE
ENSSSCG00000009348	NA	NA	-0.174	9.19e-06	0.000468511	-0.18	0.000500047	0.0208749	TRUE
ENSSSCG00000016781	NA	NA	-0.174	4e-05	0.00150928	-0.182	0.000819398	0.0287443	TRUE
ENSSSCG00000023409	NA	NA	-0.175	0.000641835	0.0123264	-0.191	0.000448753	0.0192846	TRUE
ENSSSCG00000003702	GATA6	GATA binding protein 6 [Source:HGNC Symbol;Acc:HGNC:4174]	-0.177	0.000183758	0.00465836	-0.189	0.000107699	0.00714426	TRUE
ENSSSCG00000021380	UBXN7	UBX domain protein 7 [Source:HGNC Symbol;Acc:HGNC:29119]	-0.177	0.000804135	0.0144235	-0.195	0.00154865	0.0436464	TRUE
ENSSSCG00000009422	TSC22D1	TSC22 domain family member 1 [Source:HGNC Symbol;Acc:HGNC:16826]	-0.178	1.62e-06	0.000119399	-0.182	0.000283123	0.0140963	TRUE
ENSSSCG00000016056	GLS	glutaminase [Source:HGNC Symbol;Acc:HGNC:4331]	-0.178	6.13e-05	0.00210655	-0.188	0.00101748	0.0328993	TRUE
ENSSSCG00000027882	C1orf115	chromosome 1 open reading frame 115 [Source:HGNC Symbol;Acc:HGNC:25873]	-0.178	0.00108144	0.0176384	-0.197	0.00167649	0.0460092	TRUE
ENSSSCG00000015326	COL1A2	NA	-0.179	4.56e-07	4.21e-05	-0.183	7.55079e-05	0.00550327	TRUE
ENSSSCG00000010471	KIF11	kinesin family member 11 [Source:HGNC Symbol;Acc:HGNC:6388]	-0.179	1.2e-05	0.000568577	-0.186	0.000504475	0.0209083	TRUE
ENSSSCG00000030413	NA	NA	-0.179	0.000629332	0.0121741	-0.197	0.000541638	0.0219751	TRUE
ENSSSCG00000011980	CLDND1	claudin domain containing 1 [Source:HGNC Symbol;Acc:HGNC:1322]	-0.179	0.000208064	0.00515665	-0.192	0.000564477	0.0224385	TRUE
ENSSSCG00000030470	NA	NA	-0.18	0.000149772	0.00405971	-0.192	0.00144536	0.0416941	TRUE
ENSSSCG00000001746	NA	NA	-0.183	0.000464193	0.00967945	-0.201	0.000335591	0.0157024	TRUE
ENSSSCG00000028612	NA	NA	-0.183	0.000161124	0.0042563	-0.196	0.00157277	0.0440754	TRUE
ENSSSCG00000009544	COL4A1	collagen type IV alpha 1 chain [Source:HGNC Symbol;Acc:HGNC:2202]	-0.184	5.1e-07	4.58e-05	-0.188	6.15905e-05	0.0047582	TRUE
ENSSSCG00000017728	MYO1D	myosin ID [Source:HGNC Symbol;Acc:HGNC:7598]	-0.184	5.88e-07	5.05e-05	-0.189	0.000551121	0.0222351	TRUE
ENSSSCG00000028585	CBLL1	Cbl proto-oncogene like 1 [Source:HGNC Symbol;Acc:HGNC:21225]	-0.185	1.83e-06	0.000130204	-0.191	0.00176656	0.0478845	TRUE
ENSSSCG00000029889	CST3	NA	-0.186	4.39e-06	0.000260641	-0.193	0.00022	0.0116612	TRUE
ENSSSCG00000007309	RBM39	RNA binding motif protein 39 [Source:HGNC Symbol;Acc:HGNC:15923]	-0.186	1.03e-05	0.00050782	-0.194	0.000251564	0.0128826	TRUE
ENSSSCG00000026249	NA	NA	-0.186	0.000851237	0.0150453	-0.208	0.000855112	0.0297097	TRUE
ENSSSCG00000000156	FBXO7	F-box protein 7 [Source:HGNC Symbol;Acc:HGNC:13586]	-0.187	0.000288696	0.00681928	-0.205	0.000629968	0.0242334	TRUE
ENSSSCG00000004167	MYB	MYB proto-oncogene, transcription factor [Source:HGNC Symbol;Acc:HGNC:7545]	-0.189	0.000682332	0.0128084	-0.212	0.00109543	0.0345818	TRUE
ENSSSCG00000007235	TPX2	TPX2, microtubule nucleation factor [Source:HGNC Symbol;Acc:HGNC:1249]	-0.189	6.84e-06	0.00037601	-0.198	0.00181463	0.0485033	TRUE
ENSSSCG00000016635	CAV2	Caveolin-2 [Source:UniProtKB/Swiss-Prot;Acc:Q2QLE2]	-0.19	4.46e-07	4.15e-05	-0.195	5.96306e-05	0.00465923	TRUE
ENSSSCG00000010226	JMJD1C	jumonji domain containing 1C [Source:HGNC Symbol;Acc:HGNC:12313]	-0.19	1.69e-07	1.77e-05	-0.195	6.81289e-05	0.00513892	TRUE
ENSSSCG00000021521	ERF	ETS2 repressor factor [Source:HGNC Symbol;Acc:HGNC:3444]	-0.191	0.000169821	0.00442297	-0.207	0.000118584	0.00770492	TRUE
ENSSSCG00000004289	CEP162	centrosomal protein 162 [Source:HGNC Symbol;Acc:HGNC:21107]	-0.191	0.000489541	0.01007	-0.212	0.000955561	0.0317017	TRUE
ENSSSCG00000029899	SIGMAR1	sigma non-opioid intracellular receptor 1 [Source:HGNC Symbol;Acc:HGNC:8157]	-0.191	0.0006589	0.0125559	-0.214	0.00161633	0.044896	TRUE
ENSSSCG00000008687	MXD4	MAX dimerization protein 4 [Source:HGNC Symbol;Acc:HGNC:13906]	-0.192	0.000144663	0.00395343	-0.208	8.62264e-05	0.00606536	TRUE
ENSSSCG00000013313	PRRG4	proline rich and Gla domain 4 [Source:HGNC Symbol;Acc:HGNC:30799]	-0.192	0.00021594	0.00533199	-0.21	0.000202674	0.0108749	TRUE
ENSSSCG00000000155	TIMP3	TIMP metallopeptidase inhibitor 3 [Source:HGNC Symbol;Acc:HGNC:11822]	-0.192	0.000512182	0.0104071	-0.215	0.000936024	0.0314103	TRUE
ENSSSCG00000010457	KIF20B	kinesin family member 20B [Source:HGNC Symbol;Acc:HGNC:7212]	-0.192	5.44e-05	0.00191573	-0.206	0.00164038	0.045406	TRUE
ENSSSCG00000003392	SLC25A33	solute carrier family 25 member 33 [Source:HGNC Symbol;Acc:HGNC:29681]	-0.193	0.0010291	0.0170352	-0.22	0.00138444	0.0404567	TRUE
ENSSSCG00000005065	AP5M1	adaptor related protein complex 5 mu 1 subunit [Source:HGNC Symbol;Acc:HGNC:20192]	-0.194	0.00038806	0.00860782	-0.217	0.000656173	0.0247387	TRUE
ENSSSCG00000017758	SPAG5	NA	-0.194	0.00110462	0.0179081	-0.224	0.00112655	0.035281	TRUE
ENSSSCG00000016223	ACSL3	acyl-CoA synthetase long-chain family member 3 [Source:HGNC Symbol;Acc:HGNC:3570]	-0.195	2.99e-09	5.69e-07	-0.198	1.76724e-05	0.00181935	TRUE
ENSSSCG00000006809	RBM15	RNA binding motif protein 15 [Source:HGNC Symbol;Acc:HGNC:14959]	-0.195	5.93e-05	0.00206808	-0.211	0.000728295	0.0263216	TRUE
ENSSSCG00000009629	BIN3	bridging integrator 3 [Source:HGNC Symbol;Acc:HGNC:1054]	-0.195	0.000764007	0.0138909	-0.221	0.00129069	0.0388102	TRUE
ENSSSCG00000000490	NA	NA	-0.197	0.000813705	0.0145755	-0.225	0.00125667	0.0382556	TRUE
ENSSSCG00000015823	NA	NA	-0.197	4.46e-06	0.000260641	-0.207	0.00131064	0.0389601	TRUE
ENSSSCG00000025406	NA	NA	-0.198	9.53e-08	1.1e-05	-0.204	3.49535e-05	0.0031606	TRUE
ENSSSCG00000022099	TP53INP2	tumor protein p53 inducible nuclear protein 2 [Source:HGNC Symbol;Acc:HGNC:16104]	-0.199	9.68e-05	0.00294272	-0.218	6.42455e-05	0.00490174	TRUE
ENSSSCG00000010502	CCNJ	cyclin J [Source:HGNC Symbol;Acc:HGNC:23434]	-0.199	0.000115838	0.00338833	-0.218	0.000211146	0.0112507	TRUE
ENSSSCG00000005952	LRRC6	leucine rich repeat containing 6 [Source:HGNC Symbol;Acc:HGNC:16725]	-0.199	0.000682033	0.0128084	-0.227	0.00116389	0.0364142	TRUE
ENSSSCG00000008510	LTBP1	latent transforming growth factor beta binding protein 1 [Source:HGNC Symbol;Acc:HGNC:6714]	-0.2	5.64e-08	7.08e-06	-0.205	0.000168515	0.00966898	TRUE
ENSSSCG00000011760	NA	NA	-0.2	0.000899322	0.0156663	-0.232	0.00144226	0.0416941	TRUE
ENSSSCG00000011702	TM4SF1	transmembrane 4 L six family member 1 [Source:HGNC Symbol;Acc:HGNC:11853]	-0.201	6.82e-10	1.38e-07	-0.205	4.16e-06	0.000567511	TRUE
ENSSSCG00000010351	CCSER2	coiled-coil serine rich protein 2 [Source:HGNC Symbol;Acc:HGNC:29197]	-0.201	1.49e-08	2.27e-06	-0.206	2.88052e-05	0.0026956	TRUE
ENSSSCG00000003654	MACF1	microtubule-actin crosslinking factor 1 [Source:HGNC Symbol;Acc:HGNC:13664]	-0.201	9.3e-06	0.000470372	-0.214	0.0002	0.0108288	TRUE
ENSSSCG00000013399	TEAD1	TEA domain transcription factor 1 [Source:HGNC Symbol;Acc:HGNC:11714]	-0.202	1.77e-06	0.000127721	-0.212	0.000715359	0.0259136	TRUE
ENSSSCG00000011882	GOLGB1	golgin B1 [Source:HGNC Symbol;Acc:HGNC:4429]	-0.203	3.53e-06	0.000218425	-0.214	9.82052e-05	0.00672035	TRUE
ENSSSCG00000000549	PPFIBP1	PPFIA binding protein 1 [Source:HGNC Symbol;Acc:HGNC:9249]	-0.203	8.43e-07	6.68e-05	-0.212	0.000696908	0.0255829	TRUE
ENSSSCG00000009548	ANKRD10	ankyrin repeat domain 10 [Source:HGNC Symbol;Acc:HGNC:20265]	-0.203	1.29e-05	0.000604204	-0.217	0.00123981	0.0378845	TRUE
ENSSSCG00000015379	DNAH11	dynein axonemal heavy chain 11 [Source:HGNC Symbol;Acc:HGNC:2942]	-0.204	4.62e-05	0.00168043	-0.221	3.60278e-05	0.00321019	TRUE
ENSSSCG00000015570	IVNS1ABP	influenza virus NS1A binding protein [Source:HGNC Symbol;Acc:HGNC:16951]	-0.205	8.93e-08	1.05e-05	-0.212	0.000439945	0.0190813	TRUE
ENSSSCG00000004969	KIF23	kinesin family member 23 [Source:HGNC Symbol;Acc:HGNC:6392]	-0.205	7.45e-07	6.08e-05	-0.214	0.00171327	0.0468477	TRUE
ENSSSCG00000005078	DAAM1	dishevelled associated activator of morphogenesis 1 [Source:HGNC Symbol;Acc:HGNC:18142]	-0.206	5.61e-05	0.0019692	-0.225	0.000142094	0.00879498	TRUE
ENSSSCG00000010402	ZFAND4	zinc finger AN1-type containing 4 [Source:HGNC Symbol;Acc:HGNC:23504]	-0.206	8.61e-05	0.00270272	-0.226	0.000169821	0.00968967	TRUE
ENSSSCG00000016076	COQ10B	coenzyme Q10B [Source:HGNC Symbol;Acc:HGNC:25819]	-0.206	8.32e-05	0.00263637	-0.227	0.000240952	0.0125021	TRUE
ENSSSCG00000011580	TSEN2	tRNA splicing endonuclease subunit 2 [Source:HGNC Symbol;Acc:HGNC:28422]	-0.206	0.000441715	0.00934624	-0.235	0.000962686	0.0317959	TRUE
ENSSSCG00000008115	MAL	mal, T-cell differentiation protein [Source:HGNC Symbol;Acc:HGNC:6817]	-0.207	8.13e-09	1.34e-06	-0.212	1.60046e-05	0.00169691	TRUE
ENSSSCG00000009157	TET2	tet methylcytosine dioxygenase 2 [Source:HGNC Symbol;Acc:HGNC:25941]	-0.207	0.000195069	0.00488922	-0.232	0.000310309	0.0148509	TRUE
ENSSSCG00000006209	VCPIP1	valosin containing protein interacting protein 1 [Source:HGNC Symbol;Acc:HGNC:30897]	-0.207	0.000425633	0.00914691	-0.236	0.000428274	0.0187031	TRUE
ENSSSCG00000001046	NA	NA	-0.208	0.000464736	0.00967945	-0.239	0.000547836	0.0221694	TRUE
ENSSSCG00000016864	C5orf51	chromosome 5 open reading frame 51 [Source:HGNC Symbol;Acc:HGNC:27750]	-0.208	0.000467947	0.00971593	-0.239	0.00120041	0.037093	TRUE
ENSSSCG00000002504	AK7	adenylate kinase 7 [Source:HGNC Symbol;Acc:HGNC:20091]	-0.209	8.86e-05	0.0027695	-0.231	5.24506e-05	0.00419645	TRUE
ENSSSCG00000016794	MYO10	myosin X [Source:HGNC Symbol;Acc:HGNC:7593]	-0.21	8.42e-07	6.68e-05	-0.22	4.78805e-05	0.00393083	TRUE
ENSSSCG00000000896	NTN4	netrin 4 [Source:HGNC Symbol;Acc:HGNC:13658]	-0.21	7.34e-05	0.00237105	-0.232	0.000178	0.00999759	TRUE
ENSSSCG00000015375	ITGB8	NA	-0.21	9.94e-06	0.000497333	-0.226	0.000211789	0.0112507	TRUE
ENSSSCG00000001869	PEAK1	pseudopodium enriched atypical kinase 1 [Source:HGNC Symbol;Acc:HGNC:29431]	-0.21	0.00091692	0.0157974	-0.25	0.00130463	0.0389388	TRUE
ENSSSCG00000009864	NA	NA	-0.211	0.000116745	0.00340735	-0.236	0.000100078	0.00676722	TRUE
ENSSSCG00000015604	NEK2	NIMA related kinase 2 [Source:HGNC Symbol;Acc:HGNC:7745]	-0.211	7.28e-05	0.00236374	-0.233	0.000127502	0.00816204	TRUE
ENSSSCG00000016658	ANLN	anillin actin binding protein [Source:HGNC Symbol;Acc:HGNC:14082]	-0.212	8.81e-08	1.05e-05	-0.22	1.8796e-05	0.00189079	TRUE
ENSSSCG00000010151	LYST	lysosomal trafficking regulator [Source:HGNC Symbol;Acc:HGNC:1968]	-0.212	3.34e-05	0.00132111	-0.231	7.74e-05	0.00555664	TRUE
ENSSSCG00000016246	NA	NA	-0.212	6.69e-06	0.000371249	-0.227	0.000536852	0.0218939	TRUE
ENSSSCG00000009852	VSIG10	V-set and immunoglobulin domain containing 10 [Source:HGNC Symbol;Acc:HGNC:26078]	-0.212	4.72e-08	6.28e-06	-0.219	0.000946505	0.0317017	TRUE
ENSSSCG00000010554	SCD	stearoyl-CoA desaturase (delta-9-desaturase) [Source:HGNC Symbol;Acc:HGNC:10571]	-0.213	7.89e-06	0.000416564	-0.229	0.000153886	0.00920712	TRUE
ENSSSCG00000006936	ODF2L	outer dense fiber of sperm tails 2 like [Source:HGNC Symbol;Acc:HGNC:29225]	-0.213	0.000904554	0.0157064	-0.255	0.00149795	0.0424707	TRUE
ENSSSCG00000029880	NA	NA	-0.213	0.00246017	0.0320375	-0.272	0.00181181	0.0485033	TRUE
ENSSSCG00000011708	TSC22D2	TSC22 domain family member 2 [Source:HGNC Symbol;Acc:HGNC:29095]	-0.215	0.000160202	0.00425575	-0.243	0.000178693	0.00999759	TRUE
ENSSSCG00000012050	RCAN1	regulator of calcineurin 1 [Source:HGNC Symbol;Acc:HGNC:3040]	-0.215	0.000283504	0.00673777	-0.247	0.000921438	0.031174	TRUE
ENSSSCG00000016613	AASS	aminoadipate-semialdehyde synthase [Source:HGNC Symbol;Acc:HGNC:17366]	-0.216	7.59e-09	1.26e-06	-0.223	0.000188471	0.0103062	TRUE
ENSSSCG00000000167	RIC8B	RIC8 guanine nucleotide exchange factor B [Source:HGNC Symbol;Acc:HGNC:25555]	-0.216	0.000546071	0.0108929	-0.255	0.000698907	0.0255829	TRUE
ENSSSCG00000024193	LYSMD3	LysM domain containing 3 [Source:HGNC Symbol;Acc:HGNC:26969]	-0.218	0.000204402	0.00509436	-0.25	0.000703245	0.0256832	TRUE
ENSSSCG00000009077	HSPA4L	heat shock protein family A (Hsp70) member 4 like [Source:HGNC Symbol;Acc:HGNC:17041]	-0.219	0.00035207	0.00794185	-0.256	0.000671923	0.025062	TRUE
ENSSSCG00000008768	ARAP2	ArfGAP with RhoGAP domain, ankyrin repeat and PH domain 2 [Source:HGNC Symbol;Acc:HGNC:16924]	-0.22	0.000329859	0.00754312	-0.256	0.000915351	0.0311094	TRUE
ENSSSCG00000008188	MGAT4A	mannosyl (alpha-1,3-)-glycoprotein beta-1,4-N-acetylglucosaminyltransferase, isozyme A [Source:HGNC Symbol;Acc:HGNC:7047]	-0.221	4.65e-05	0.00168666	-0.246	3.06817e-05	0.00280443	TRUE
ENSSSCG00000022125	NA	NA	-0.221	9.96e-05	0.00301338	-0.251	0.00022302	0.0117212	TRUE
ENSSSCG00000005423	NA	NA	-0.221	0.000259121	0.00629314	-0.256	0.000521187	0.0214285	TRUE
ENSSSCG00000011218	SLC4A7	solute carrier family 4 member 7 [Source:HGNC Symbol;Acc:HGNC:11033]	-0.221	2.47e-05	0.00103198	-0.244	0.000762317	0.0272497	TRUE
ENSSSCG00000010464	NA	NA	-0.222	0.000131706	0.00371107	-0.253	0.000327394	0.0154568	TRUE
ENSSSCG00000001137	HIST1H1D	histone cluster 1 H1 family member d [Source:HGNC Symbol;Acc:HGNC:4717]	-0.222	8.41e-07	6.68e-05	-0.236	0.00101449	0.0328993	TRUE
ENSSSCG00000011941	IFT57	intraflagellar transport 57 [Source:HGNC Symbol;Acc:HGNC:17367]	-0.223	7.3e-06	0.000396595	-0.242	2.17e-05	0.00212218	TRUE
ENSSSCG00000004601	MNS1	meiosis specific nuclear structural 1 [Source:HGNC Symbol;Acc:HGNC:29636]	-0.225	0.000104228	0.00313132	-0.257	0.000163866	0.0096429	TRUE
ENSSSCG00000009075	MFSD8	major facilitator superfamily domain containing 8 [Source:HGNC Symbol;Acc:HGNC:28486]	-0.225	0.000279177	0.00664681	-0.265	0.000351609	0.0163009	TRUE
ENSSSCG00000017087	GM2A	GM2 ganglioside activator [Source:HGNC Symbol;Acc:HGNC:4367]	-0.226	2.83e-08	3.93e-06	-0.236	6.95574e-06	0.000848688	TRUE
ENSSSCG00000030452	NA	NA	-0.226	0.000349506	0.00789742	-0.269	0.000687311	0.0253354	TRUE
ENSSSCG00000000094	SUN2	Sad1 and UNC84 domain containing 2 [Source:HGNC Symbol;Acc:HGNC:14210]	-0.226	3.28e-06	0.000210912	-0.245	0.00126801	0.0384476	TRUE
ENSSSCG00000011264	CSRNP1	cysteine and serine rich nuclear protein 1 [Source:HGNC Symbol;Acc:HGNC:14300]	-0.227	0.000222249	0.0054675	-0.265	0.000764173	0.0272572	TRUE
ENSSSCG00000026216	NA	NA	-0.227	0.000845632	0.0149661	-0.282	0.000890278	0.0306124	TRUE
ENSSSCG00000025439	NA	NA	-0.227	0.00100594	0.0168403	-0.287	0.000922044	0.031174	TRUE
ENSSSCG00000013332	KIF18A	kinesin family member 18A [Source:HGNC Symbol;Acc:HGNC:29441]	-0.227	0.00128783	0.0200231	-0.29	0.00128716	0.0388102	TRUE
ENSSSCG00000011842	NA	NA	-0.227	0.00142481	0.0215487	-0.293	0.00175075	0.0477025	TRUE
ENSSSCG00000012142	AP1S2	adaptor related protein complex 1 sigma 2 subunit [Source:HGNC Symbol;Acc:HGNC:560]	-0.228	9.81e-11	2.42e-08	-0.234	1.14606e-06	0.000196251	TRUE
ENSSSCG00000004166	AHI1	Abelson helper integration site 1 [Source:HGNC Symbol;Acc:HGNC:21575]	-0.228	1.67e-05	0.000744207	-0.252	0.000524415	0.0214983	TRUE
ENSSSCG00000025041	NA	NA	-0.229	0.000129424	0.00368457	-0.265	0.000166736	0.0096429	TRUE
ENSSSCG00000009637	NA	NA	-0.229	0.000452551	0.00951502	-0.277	0.000622273	0.0239786	TRUE
ENSSSCG00000026046	NA	NA	-0.23	0.000715158	0.0131829	-0.286	0.00090188	0.0308909	TRUE
ENSSSCG00000022453	NA	NA	-0.23	0.00121856	0.0192382	-0.298	0.0011986	0.037093	TRUE
ENSSSCG00000015871	NR4A2	nuclear receptor subfamily 4 group A member 2 [Source:HGNC Symbol;Acc:HGNC:7981]	-0.23	0.00159804	0.0234232	-0.304	0.00176894	0.0478973	TRUE
ENSSSCG00000022673	NA	NA	-0.231	0.000173127	0.00446539	-0.271	0.000485559	0.0203838	TRUE
ENSSSCG00000000530	NA	NA	-0.231	0.000313553	0.0073212	-0.277	0.0010247	0.0330458	TRUE
ENSSSCG00000009395	SETDB2	SET domain bifurcated 2 [Source:HGNC Symbol;Acc:HGNC:20263]	-0.232	0.000146306	0.00399015	-0.271	0.000316	0.0150076	TRUE
ENSSSCG00000030469	NA	NA	-0.232	0.000232436	0.00567614	-0.275	0.000675932	0.0250925	TRUE
ENSSSCG00000023276	ZNF24	zinc finger protein 24 [Source:HGNC Symbol;Acc:HGNC:13032]	-0.233	4.49e-05	0.00164237	-0.264	9.02e-05	0.00630374	TRUE
ENSSSCG00000023768	NA	NA	-0.234	0.0009313	0.0159725	-0.302	0.00109418	0.0345818	TRUE
ENSSSCG00000015341	NA	NA	-0.234	1.44e-05	0.000661793	-0.26	0.00157127	0.0440754	TRUE
ENSSSCG00000020990	NA	NA	-0.235	0.000289495	0.00681928	-0.283	0.000387516	0.0174816	TRUE
ENSSSCG00000021149	NA	NA	-0.237	1.69e-05	0.000753426	-0.265	4.85e-05	0.00396237	TRUE
ENSSSCG00000028727	NA	NA	-0.237	0.000200623	0.00500956	-0.283	0.000253249	0.0129268	TRUE
ENSSSCG00000026059	NA	NA	-0.237	0.000882713	0.0154376	-0.306	0.000577932	0.0227743	TRUE
ENSSSCG00000024958	GPR173	G protein-coupled receptor 173 [Source:HGNC Symbol;Acc:HGNC:18186]	-0.237	0.000292509	0.0068781	-0.288	0.000584304	0.0227783	TRUE
ENSSSCG00000017984	NA	NA	-0.237	0.00105573	0.017368	-0.312	0.00141698	0.0411396	TRUE
ENSSSCG00000026980	IFN-ALPHA-14	NA	-0.239	0.000134001	0.00375456	-0.283	0.000291062	0.0143323	TRUE
ENSSSCG00000001535	TCP11	t-complex 11 [Source:HGNC Symbol;Acc:HGNC:11658]	-0.239	0.000537273	0.0107553	-0.301	0.000658672	0.0247874	TRUE
ENSSSCG00000004782	NA	NA	-0.239	0.00051053	0.0104053	-0.3	0.000752676	0.0270164	TRUE
ENSSSCG00000016725	TNS3	tensin 3 [Source:HGNC Symbol;Acc:HGNC:21616]	-0.239	0.000677621	0.012774	-0.306	0.000845134	0.0294325	TRUE
ENSSSCG00000011672	RASA2	RAS p21 protein activator 2 [Source:HGNC Symbol;Acc:HGNC:9872]	-0.239	0.000530327	0.0106905	-0.3	0.000959334	0.0317618	TRUE
ENSSSCG00000025049	CYBRD1	cytochrome b reductase 1 [Source:HGNC Symbol;Acc:HGNC:20797]	-0.24	2.61e-05	0.00108293	-0.272	0.000141	0.00874826	TRUE
ENSSSCG00000009482	SPRY2	sprouty RTK signaling antagonist 2 [Source:HGNC Symbol;Acc:HGNC:11270]	-0.241	1.07e-05	0.000523494	-0.269	5.63e-05	0.00445723	TRUE
ENSSSCG00000002767	TSNAXIP1	translin associated factor X interacting protein 1 [Source:HGNC Symbol;Acc:HGNC:18586]	-0.241	6.55e-05	0.00219128	-0.28	7.13e-05	0.00534112	TRUE
ENSSSCG00000006110	RBM12B	RNA binding motif protein 12B [Source:HGNC Symbol;Acc:HGNC:32310]	-0.241	0.000459687	0.00961945	-0.304	0.000885488	0.0305981	TRUE
ENSSSCG00000017790	TAOK1	TAO kinase 1 [Source:HGNC Symbol;Acc:HGNC:29259]	-0.242	3.42e-05	0.00134303	-0.278	0.000319915	0.0151507	TRUE
ENSSSCG00000010496	TCTN3	tectonic family member 3 [Source:HGNC Symbol;Acc:HGNC:24519]	-0.243	3.4e-06	0.000213384	-0.267	7.97e-06	0.000939287	TRUE
ENSSSCG00000012685	FAM122B	family with sequence similarity 122B [Source:HGNC Symbol;Acc:HGNC:30490]	-0.243	3.35e-05	0.00132111	-0.278	0.00179419	0.0482591	TRUE
ENSSSCG00000015595	ATF3	activating transcription factor 3 [Source:HGNC Symbol;Acc:HGNC:785]	-0.244	8.54e-08	1.03e-05	-0.26	3.88066e-05	0.00337211	TRUE
ENSSSCG00000022322	BCL2L11	bcl-2-like protein 11 isoform 1 [Source:RefSeq peptide;Acc:NP_001239123]	-0.244	0.000285097	0.00676355	-0.303	0.000452986	0.0193328	TRUE
ENSSSCG00000015329	NA	NA	-0.245	0.000874701	0.0153987	-0.328	0.00095153	0.0317017	TRUE
ENSSSCG00000015267	FMO2	flavin containing monooxygenase 2 [Source:HGNC Symbol;Acc:HGNC:3770]	-0.245	0.00101821	0.0169181	-0.335	0.00164836	0.0454858	TRUE
ENSSSCG00000008388	REL	REL proto-oncogene, NF-kB subunit [Source:HGNC Symbol;Acc:HGNC:9954]	-0.245	0.0011322	0.018287	-0.339	0.00167779	0.0460092	TRUE
ENSSSCG00000021571	NA	NA	-0.246	4.92e-05	0.00177544	-0.287	0.000152	0.00915467	TRUE
ENSSSCG00000016608	IQUB	IQ motif and ubiquitin domain containing [Source:HGNC Symbol;Acc:HGNC:21995]	-0.248	8.53e-05	0.00268229	-0.295	0.000181	0.0100888	TRUE
ENSSSCG00000005110	SYNE2	spectrin repeat containing nuclear envelope protein 2 [Source:HGNC Symbol;Acc:HGNC:17084]	-0.25	2.09e-07	2.12e-05	-0.271	9.03281e-06	0.00103739	TRUE
ENSSSCG00000011940	DZIP3	DAZ interacting zinc finger protein 3 [Source:HGNC Symbol;Acc:HGNC:30938]	-0.25	6.37e-05	0.00217399	-0.296	7.99e-05	0.00570752	TRUE
ENSSSCG00000010831	DUSP10	dual specificity phosphatase 10 [Source:HGNC Symbol;Acc:HGNC:3065]	-0.25	0.0003195	0.00736955	-0.317	0.000303113	0.01468	TRUE
ENSSSCG00000006394	CFAP45	cilia and flagella associated protein 45 [Source:HGNC Symbol;Acc:HGNC:17229]	-0.251	4.17e-05	0.00155539	-0.294	9.37e-05	0.0064913	TRUE
ENSSSCG00000002780	TPPP3	tubulin polymerization promoting protein family member 3 [Source:HGNC Symbol;Acc:HGNC:24162]	-0.251	4.05e-05	0.00152007	-0.294	0.000148	0.00899206	TRUE
ENSSSCG00000016520	CREB3L2	cAMP responsive element binding protein 3 like 2 [Source:HGNC Symbol;Acc:HGNC:23720]	-0.252	2.76e-07	2.79e-05	-0.274	0.00133327	0.0394174	TRUE
ENSSSCG00000003931	KIF2C	kinesin family member 2C [Source:HGNC Symbol;Acc:HGNC:6393]	-0.253	4.72e-07	4.3e-05	-0.276	0.000999923	0.0326825	TRUE
ENSSSCG00000029760	NA	NA	-0.255	8.48e-08	1.03e-05	-0.275	4.47e-08	1.21093e-05	TRUE
ENSSSCG00000015523	NA	NA	-0.255	6.03e-09	1.06e-06	-0.27	0.00102682	0.0330464	TRUE
ENSSSCG00000030998	NA	NA	-0.256	5.76e-07	5.04e-05	-0.281	2.49556e-07	5.41157e-05	TRUE
ENSSSCG00000023547	NA	NA	-0.256	0.000103499	0.00312352	-0.313	0.000148	0.00899206	TRUE
ENSSSCG00000006239	NA	NA	-0.256	8.69e-07	6.81e-05	-0.282	0.000157452	0.00937783	TRUE
ENSSSCG00000015404	NA	NA	-0.258	2.96e-06	0.000194807	-0.29	8.93e-06	0.00103402	TRUE
ENSSSCG00000004901	PIGN	phosphatidylinositol glycan anchor biosynthesis class N [Source:HGNC Symbol;Acc:HGNC:8967]	-0.258	1.75e-06	0.000127282	-0.288	1.07486e-06	0.00018589	TRUE
ENSSSCG00000000846	HCFC2	host cell factor C2 [Source:HGNC Symbol;Acc:HGNC:24972]	-0.258	0.000134606	0.00376361	-0.321	0.00012	0.00774745	TRUE
ENSSSCG00000010453	IFIT1	interferon induced protein with tetratricopeptide repeats 1 [Source:HGNC Symbol;Acc:HGNC:5407]	-0.258	0.000416489	0.00898388	-0.342	0.00125271	0.0382045	TRUE
ENSSSCG00000012491	CENPI	centromere protein I [Source:HGNC Symbol;Acc:HGNC:3968]	-0.259	1.32e-06	9.84e-05	-0.288	2.85e-06	0.000406849	TRUE
ENSSSCG00000014960	AMOTL1	angiomotin like 1 [Source:HGNC Symbol;Acc:HGNC:17811]	-0.259	0.000107224	0.00318567	-0.319	0.000394813	0.017712	TRUE
ENSSSCG00000028572	PER3	period circadian clock 3 [Source:HGNC Symbol;Acc:HGNC:8847]	-0.26	4.42e-05	0.00162632	-0.311	6.13e-05	0.00475779	TRUE
ENSSSCG00000026682	NA	NA	-0.26	0.000685699	0.0128354	-0.369	0.00118467	0.0368915	TRUE
ENSSSCG00000011195	GALNT15	polypeptide N-acetylgalactosaminyltransferase 15 [Source:HGNC Symbol;Acc:HGNC:21531]	-0.263	2.17e-06	0.000150393	-0.295	5.14e-06	0.000668044	TRUE
ENSSSCG00000005464	NA	NA	-0.265	5.12e-07	4.58e-05	-0.293	2.49e-06	0.000365581	TRUE
ENSSSCG00000009505	MBNL2	muscleblind like splicing regulator 2 [Source:HGNC Symbol;Acc:HGNC:16746]	-0.265	1.95e-07	1.99e-05	-0.291	7.32928e-05	0.00542547	TRUE
ENSSSCG00000029039	NA	NA	-0.265	3.54e-05	0.00136733	-0.318	9.2e-05	0.00641397	TRUE
ENSSSCG00000011259	SCN5A	sodium voltage-gated channel alpha subunit 5 [Source:HGNC Symbol;Acc:HGNC:10593]	-0.265	0.000156578	0.00419951	-0.338	0.000249543	0.0128629	TRUE
ENSSSCG00000001948	NA	NA	-0.265	0.000243789	0.00594248	-0.349	0.000291415	0.0143323	TRUE
ENSSSCG00000029381	NA	NA	-0.265	0.000442863	0.00935375	-0.368	0.000675171	0.0250925	TRUE
ENSSSCG00000004662	SLC24A5	solute carrier family 24 member 5 [Source:HGNC Symbol;Acc:HGNC:20611]	-0.265	3.54e-10	7.85e-08	-0.28	0.00146622	0.0419112	TRUE
ENSSSCG00000005584	CRB2	crumbs 2, cell polarity complex component [Source:HGNC Symbol;Acc:HGNC:18688]	-0.266	4.99e-07	4.51e-05	-0.296	1.36e-06	0.000228655	TRUE
ENSSSCG00000011811	NA	NA	-0.267	0.000531088	0.0106905	-0.382	0.000782084	0.0276509	TRUE
ENSSSCG00000023124	NA	NA	-0.268	3.31e-06	0.000210912	-0.307	8.27e-06	0.000967023	TRUE
ENSSSCG00000027913	NA	NA	-0.268	3.16e-05	0.00126821	-0.322	5.48832e-05	0.00436884	TRUE
ENSSSCG00000008076	NA	NA	-0.268	0.000142961	0.00393058	-0.343	0.000181503	0.0100888	TRUE
ENSSSCG00000008600	PUM2	pumilio RNA binding family member 2 [Source:HGNC Symbol;Acc:HGNC:14958]	-0.269	9.23e-11	2.32e-08	-0.283	5.89e-08	1.57262e-05	TRUE
ENSSSCG00000014156	ARRDC3	arrestin domain containing 3 [Source:HGNC Symbol;Acc:HGNC:29263]	-0.269	1.77e-09	3.46e-07	-0.287	5.04355e-06	0.000661389	TRUE
ENSSSCG00000030467	PHC3	polyhomeotic homolog 3 [Source:HGNC Symbol;Acc:HGNC:15682]	-0.269	0.000165188	0.00434484	-0.351	0.00042268	0.0185102	TRUE
ENSSSCG00000000874	GAS2L3	growth arrest specific 2 like 3 [Source:HGNC Symbol;Acc:HGNC:27475]	-0.27	0.000231064	0.005653	-0.361	0.000374005	0.016994	TRUE
ENSSSCG00000030636	NA	NA	-0.27	0.000612177	0.0119115	-0.405	0.00127675	0.038638	TRUE
ENSSSCG00000012007	HSPA13	heat shock protein family A (Hsp70) member 13 [Source:HGNC Symbol;Acc:HGNC:11375]	-0.27	4.26e-10	9.01e-08	-0.285	0.00129014	0.0388102	TRUE
ENSSSCG00000004337	MANEA	mannosidase endo-alpha [Source:HGNC Symbol;Acc:HGNC:21072]	-0.271	8.13e-06	0.000426146	-0.316	9.12e-06	0.00103905	TRUE
ENSSSCG00000004705	NA	NA	-0.271	0.000334914	0.00761944	-0.376	0.000567882	0.0224886	TRUE
ENSSSCG00000007043	GPCPD1	glycerophosphocholine phosphodiesterase 1 [Source:HGNC Symbol;Acc:HGNC:26957]	-0.273	2.14e-05	0.000918195	-0.328	1.59e-05	0.00169064	TRUE
ENSSSCG00000009079	INTU	inturned planar cell polarity protein [Source:HGNC Symbol;Acc:HGNC:29239]	-0.273	0.000480757	0.00993539	-0.403	0.00176261	0.0478821	TRUE
ENSSSCG00000030776	CH242-9E10.1	NA	-0.275	4.96e-05	0.00177989	-0.343	3.78e-05	0.00332109	TRUE
ENSSSCG00000016885	ITGA1	integrin subunit alpha 1 [Source:HGNC Symbol;Acc:HGNC:6134]	-0.276	6.41e-11	1.74e-08	-0.291	3.75903e-08	1.0745e-05	TRUE
ENSSSCG00000024357	DNAI2	dynein axonemal intermediate chain 2 [Source:HGNC Symbol;Acc:HGNC:18744]	-0.276	0.000323569	0.0074248	-0.395	0.0013771	0.0403543	TRUE
ENSSSCG00000014091	F2RL1	F2R like trypsin receptor 1 [Source:HGNC Symbol;Acc:HGNC:3538]	-0.278	4.39e-06	0.000260641	-0.325	9.95e-06	0.00111842	TRUE
ENSSSCG00000016633	MET	hepatocyte growth factor receptor precursor [Source:RefSeq peptide;Acc:NP_001033097]	-0.28	1.41e-08	2.21e-06	-0.305	0.00106398	0.0338269	TRUE
ENSSSCG00000008528	LBH	limb bud and heart development [Source:HGNC Symbol;Acc:HGNC:29532]	-0.281	1.16e-05	0.000554371	-0.339	6.89e-06	0.000847392	TRUE
ENSSSCG00000006162	ZC2HC1A	zinc finger C2HC-type containing 1A [Source:HGNC Symbol;Acc:HGNC:24277]	-0.282	9.13e-07	7.02e-05	-0.322	7.20171e-07	0.000132439	TRUE
ENSSSCG00000013335	LGR4	leucine rich repeat containing G protein-coupled receptor 4 [Source:HGNC Symbol;Acc:HGNC:13299]	-0.282	6.38e-14	2.36e-11	-0.293	6.71524e-05	0.00508789	TRUE
ENSSSCG00000009636	NA	NA	-0.283	2.39e-05	0.0010067	-0.349	1.75e-05	0.00181801	TRUE
ENSSSCG00000026173	ABCA1	NA	-0.285	5.59e-09	9.91e-07	-0.309	2.01e-09	7.18689e-07	TRUE
ENSSSCG00000002347	DNAL1	dynein axonemal light chain 1 [Source:HGNC Symbol;Acc:HGNC:23247]	-0.285	9.26e-05	0.00287184	-0.378	0.000147047	0.00899206	TRUE
ENSSSCG00000028292	NA	NA	-0.287	3.07e-06	0.000200174	-0.338	6.88e-06	0.000847392	TRUE
ENSSSCG00000021409	TRIB1	tribbles pseudokinase 1 [Source:HGNC Symbol;Acc:HGNC:16891]	-0.287	3.15e-05	0.0012679	-0.362	3.57e-05	0.00321019	TRUE
ENSSSCG00000022656	SRFBP1	serum response factor binding protein 1 [Source:HGNC Symbol;Acc:HGNC:26333]	-0.29	7.42e-06	0.000399819	-0.352	5e-06	0.000660646	TRUE
ENSSSCG00000023393	ZBBX	zinc finger B-box domain containing [Source:HGNC Symbol;Acc:HGNC:26245]	-0.29	0.000156122	0.00419764	-0.413	0.000359275	0.0164462	TRUE
ENSSSCG00000010896	ASPM	abnormal spindle microtubule assembly [Source:HGNC Symbol;Acc:HGNC:19048]	-0.291	4.07e-07	3.9e-05	-0.332	0.00123746	0.0378845	TRUE
ENSSSCG00000010491	NA	NA	-0.292	3.52e-05	0.00136015	-0.376	5.23e-05	0.00419645	TRUE
ENSSSCG00000016118	NA	NA	-0.293	4.08e-06	0.000246725	-0.352	0.00104944	0.0334334	TRUE
ENSSSCG00000023873	AZIN1	antizyme inhibitor 1 [Source:HGNC Symbol;Acc:HGNC:16432]	-0.293	1.93e-19	1.6e-16	-0.3	2.28e-11	1.06e-08	TRUE
ENSSSCG00000016027	ITGAV	integrin alpha-V precursor [Source:RefSeq peptide;Acc:NP_001077401] (ID=transcript:ENSSSCT00000034686)	-0.293	1.12e-15	5.15e-13	-0.303	5.10495e-10	1.98167e-07	TRUE
ENSSSCG00000016420	INSIG1	insulin induced gene 1 [Source:HGNC Symbol;Acc:HGNC:6083]	-0.293	1.08e-11	3.35e-09	-0.31	0.000371	0.0168677	TRUE
ENSSSCG00000024108	SLC43A2	solute carrier family 43 member 2 [Source:HGNC Symbol;Acc:HGNC:23087]	-0.294	3.97e-08	5.44e-06	-0.328	1.15e-07	2.9e-05	TRUE
ENSSSCG00000009051	IL15	interleukin 15 [Source:HGNC Symbol;Acc:HGNC:5977]	-0.296	7.65e-06	0.000408997	-0.363	2e-05	0.00198962	TRUE
ENSSSCG00000003462	DDI2	DNA damage inducible 1 homolog 2 [Source:HGNC Symbol;Acc:HGNC:24578]	-0.297	0.000125458	0.00359854	-0.428	0.000259844	0.0132255	TRUE
ENSSSCG00000015284	MDM4	MDM4, p53 regulator [Source:HGNC Symbol;Acc:HGNC:6974]	-0.298	1.17e-05	0.00055516	-0.374	4.59e-05	0.00384177	TRUE
ENSSSCG00000015697	NA	NA	-0.3	4.48e-09	8.28e-07	-0.33	0.000103	0.0069279	TRUE
ENSSSCG00000006290	SLC19A2	solute carrier family 19 (thiamine transporter), member 2 [Source:HGNC Symbol;Acc:HGNC:10938]	-0.303	8.91e-12	2.82e-09	-0.324	0.000287	0.0142304	TRUE
ENSSSCG00000007401	SDC4	syndecan 4 [Source:HGNC Symbol;Acc:HGNC:10661]	-0.307	5.54e-11	1.54e-08	-0.331	2.46271e-08	7.31314e-06	TRUE
ENSSSCG00000027042	NA	NA	-0.307	0.000139234	0.00386055	-0.488	0.00146383	0.0419112	TRUE
ENSSSCG00000000468	NA	NA	-0.311	6.75e-06	0.000372508	-0.394	7.14e-06	0.000862885	TRUE
ENSSSCG00000004661	MYEF2	myelin expression factor 2 [Source:HGNC Symbol;Acc:HGNC:17940]	-0.313	2.45e-08	3.44e-06	-0.355	0.000115986	0.00758909	TRUE
ENSSSCG00000014966	SESN3	sestrin 3 [Source:HGNC Symbol;Acc:HGNC:23060]	-0.314	6.6e-07	5.61e-05	-0.375	2.22e-06	0.000334	TRUE
ENSSSCG00000015531	NA	NA	-0.314	5.84e-06	0.000327882	-0.4	2.74e-05	0.00258342	TRUE
ENSSSCG00000015009	KDELC2	KDEL motif containing 2 [Source:HGNC Symbol;Acc:HGNC:28496]	-0.315	4.14e-08	5.63e-06	-0.36	4.59e-07	9.02e-05	TRUE
ENSSSCG00000026798	CYP2C42	NA	-0.316	1.94e-08	2.81e-06	-0.359	6.36e-08	1.67e-05	TRUE
ENSSSCG00000027614	NA	NA	-0.316	1.96e-05	0.000854198	-0.429	3.73e-05	0.00328217	TRUE
ENSSSCG00000006850	FAM102B	family with sequence similarity 102 member B [Source:HGNC Symbol;Acc:HGNC:27637]	-0.317	1.82e-08	2.66e-06	-0.36	3.01044e-05	0.00278755	TRUE
ENSSSCG00000008511	NA	NA	-0.318	8.52e-05	0.00268229	-0.512	0.000505255	0.0209083	TRUE
ENSSSCG00000017983	PER1	period circadian clock 1 [Source:HGNC Symbol;Acc:HGNC:8845]	-0.319	1.22e-14	5.06e-12	-0.337	7.84672e-07	0.000139032	TRUE
ENSSSCG00000027817	NA	NA	-0.32	5.19e-07	4.6e-05	-0.384	1.94e-06	0.000301	TRUE
ENSSSCG00000016040	NA	NA	-0.323	2.02e-05	0.000875133	-0.45	0.000147618	0.00899206	TRUE
ENSSSCG00000027017	NR1D2	nuclear receptor subfamily 1 group D member 2 [Source:HGNC Symbol;Acc:HGNC:7963]	-0.323	3.2e-09	6.01e-07	-0.362	0.000251	0.0128826	TRUE
ENSSSCG00000024623	USP25	ubiquitin specific peptidase 25 [Source:HGNC Symbol;Acc:HGNC:12624]	-0.324	1.29e-16	6.88e-14	-0.339	8.41e-12	4.34932e-09	TRUE
ENSSSCG00000015063	NA	NA	-0.325	8.82e-08	1.05e-05	-0.38	3.16e-07	6.72e-05	TRUE
ENSSSCG00000015494	ZBTB37	zinc finger and BTB domain containing 37 [Source:HGNC Symbol;Acc:HGNC:28365]	-0.325	9.58e-05	0.00293824	-0.671	0.00111455	0.0350177	TRUE
ENSSSCG00000001791	SAXO2	Uncharacterized protein (Fam154B) (stabilizer of axonemal microtubules 2)	-0.328	6e-05	0.00207886	-0.547	0.00155716	0.0438333	TRUE
ENSSSCG00000001728	NA	NA	-0.33	2.48e-10	5.69e-08	-0.366	4.50566e-07	8.97386e-05	TRUE
ENSSSCG00000029980	NA	NA	-0.33	1.47e-06	0.000109012	-0.417	9.7e-06	0.00109665	TRUE
ENSSSCG00000014191	NA	NA	-0.331	2.61e-06	0.000175393	-0.426	2.84e-06	0.000406849	TRUE
ENSSSCG00000021091	NA	NA	-0.333	1.73e-10	4.12e-08	-0.369	1.14e-09	4.12e-07	TRUE
ENSSSCG00000007079	FLRT3	fibronectin leucine rich transmembrane protein 3 [Source:HGNC Symbol;Acc:HGNC:3762] (ID=transcript:ENSSSCT00000034260)	-0.34	2.82e-10	6.35e-08	-0.38	3.6e-09	1.21e-06	TRUE
ENSSSCG00000008988	CCNG2	cyclin G2 [Source:HGNC Symbol;Acc:HGNC:1593]	-0.342	7.64e-11	1.99e-08	-0.379	2.48e-10	9.88e-08	TRUE
ENSSSCG00000020654	NA	NA	-0.342	8.51e-07	6.7e-05	-0.437	3.77e-06	0.00052516	TRUE
ENSSSCG00000004241	GJA1	gap junction protein alpha 1 [Source:HGNC Symbol;Acc:HGNC:4274]	-0.342	1.01e-05	0.000503898	-0.494	0.000109641	0.00724253	TRUE
ENSSSCG00000030081	NA	NA	-0.343	2.67e-05	0.00110306	-0.571	0.00035835	0.0164462	TRUE
ENSSSCG00000012152	SCML1	sex comb on midleg-like 1 (Drosophila) [Source:HGNC Symbol;Acc:HGNC:10580]	-0.344	6.65e-12	2.21e-09	-0.378	8.43e-11	3.53e-08	TRUE
ENSSSCG00000027221	NA	NA	-0.351	2.2e-06	0.000151474	-0.478	1.74e-05	0.00181801	TRUE
ENSSSCG00000015036	DIXDC1	DIX domain containing 1 [Source:HGNC Symbol;Acc:HGNC:23695]	-0.352	1.81e-09	3.48e-07	-0.405	8.16e-09	2.57e-06	TRUE
ENSSSCG00000028196	NA	NA	-0.352	4.9e-08	6.4e-06	-0.427	1.66e-07	3.85e-05	TRUE
ENSSSCG00000016059	STAT4	signal transducer and activator of transcription 4 [Source:RefSeq peptide;Acc:NP_001184234]	-0.354	4.83e-08	6.36e-06	-0.43	3.22e-07	6.75e-05	TRUE
ENSSSCG00000006072	NA	NA	-0.359	4.69e-07	4.3e-05	-0.469	4.01e-06	0.000551921	TRUE
ENSSSCG00000027157	NA	NA	-0.365	1.09e-07	1.23e-05	-0.462	1.32e-07	3.19e-05	TRUE
ENSSSCG00000021104	NA	NA	-0.37	1.7e-07	1.77e-05	-0.479	2.5e-13	1.64e-10	TRUE
ENSSSCG00000008334	MXD1	MAX dimerization protein 1 [Source:HGNC Symbol;Acc:HGNC:6761]	-0.385	2.24e-08	3.21e-06	-0.486	1.22e-07	3.02e-05	TRUE
ENSSSCG00000003810	UBE2U	ubiquitin conjugating enzyme E2 U (putative) [Source:HGNC Symbol;Acc:HGNC:28559]	-0.392	1.96e-06	0.000137578	-0.676	0.000131706	0.00830217	TRUE
ENSSSCG00000028322	BTG2	BTG family member 2 [Source:HGNC Symbol;Acc:HGNC:1131]	-0.394	8.03e-12	2.61e-09	-0.452	1.37e-06	0.000228655	TRUE
ENSSSCG00000011441	TNNC1	Troponin C, slow skeletal and cardiac muscles [Source:UniProtKB/Swiss-Prot;Acc:P63317]	-0.399	7.16e-07	5.92e-05	-0.633	3.68e-05	0.00326619	TRUE
ENSSSCG00000011217	NA	NA	-0.418	2.8e-07	2.8e-05	-0.689	5.19704e-05	0.00419645	TRUE
ENSSSCG00000016273	HTR2B	5-hydroxytryptamine receptor 2B [Source:HGNC Symbol;Acc:HGNC:5294]	-0.434	1.24e-07	1.37e-05	-0.735	2.19269e-05	0.00212218	TRUE
ENSSSCG00000014232	LOX	lysyl oxidase precursor [Source:RefSeq peptide;Acc:NP_001193332]	-0.464	6.15e-09	1.06e-06	-0.718	7.82e-07	0.000139032	TRUE
ENSSSCG00000015413	FGL2	fibrinogen-like 2 [Source:HGNC Symbol;Acc:HGNC:3696]	-0.487	2.58e-18	1.81e-15	-0.554	1.26e-17	1.64e-14	TRUE
ENSSSCG00000013401	DKK3	dickkopf WNT signaling pathway inhibitor 3 [Source:HGNC Symbol;Acc:HGNC:2893]	-0.581	1.13e-15	5.15e-13	-0.774	1.46e-15	1.35e-12	TRUE
ENSSSCG00000005519	NA	pseudogene	-1.843	1.44e-109	1.91e-105	-6.182	4.59e-76	7.24e-72	TRUE
ENSSSCG00000028871	NA	NA	0.691	4.35e-24	NA	5.375	1.27e-17	1.02e-14	FALSE
ENSSSCG00000021728	LGALS2	lectin, galactoside-binding, soluble, 2 [Source:HGNC Symbol;Acc:HGNC:6562]	0.646	5.38e-15	NA	1.507	1.58e-07	3.70662e-05	FALSE
ENSSSCG00000012367	ZC3H12B	zinc finger CCCH-type containing 12B [Source:HGNC Symbol;Acc:HGNC:17407]	0.313	0.000168412	0.00441219	0.657	0.00861211	0.125152	FALSE
ENSSSCG00000004644	HDC	histidine decarboxylase [Source:HGNC Symbol;Acc:HGNC:4855]	0.309	0.000176065	0.00452364	0.548	0.00297125	0.0657671	FALSE
ENSSSCG00000014434	IL17B	interleukin 17B [Source:HGNC Symbol;Acc:HGNC:5982]	0.285	0.000314109	0.00732133	0.438	0.0029185	0.0649444	FALSE
ENSSSCG00000011240	NA	NA	0.284	0.000639525	0.0123176	0.553	0.00460954	0.0874172	FALSE
ENSSSCG00000029032	NA	NA	0.28	0.00050145	0.0102612	0.452	0.00316123	0.0683724	FALSE
ENSSSCG00000011781	NA	NA	0.271	0.000826531	0.0147457	0.445	0.00529515	0.0944102	FALSE
ENSSSCG00000021903	NA	NA	0.271	0.00102806	0.0170352	0.487	0.00716133	0.111288	FALSE
ENSSSCG00000022748	NA	NA	0.267	0.00132494	0.0204093	0.507	0.0111971	0.14677	FALSE
ENSSSCG00000006307	RCSD1	RCSD domain containing 1 [Source:HGNC Symbol;Acc:HGNC:28310]	0.26	0.0011817	0.0188859	0.416	0.00625974	0.102174	FALSE
ENSSSCG00000028453	NA	NA	0.258	0.0016113	0.0235398	0.44	0.00777976	0.116964	FALSE
ENSSSCG00000013396	NA	NA	0.258	0.00171094	0.0246705	0.453	0.0113934	0.148249	FALSE
ENSSSCG00000028676	NA	NA	0.257	0.000940627	0.0160905	0.382	0.00267728	0.0620351	FALSE
ENSSSCG00000029781	NA	NA	0.254	0.00150917	0.0224922	0.406	0.00241113	0.0578222	FALSE
ENSSSCG00000014172	NA	NA	0.25	0.00260112	0.0335449	0.538	0.0250555	0.227784	FALSE
ENSSSCG00000002309	PLEKHD1	pleckstrin homology and coiled-coil domain containing D1 [Source:HGNC Symbol;Acc:HGNC:20148]	0.248	0.000925331	0.0158906	0.352	0.00232157	0.0565555	FALSE
ENSSSCG00000010944	FBP1	fructose-1,6-bisphosphatase 1 [Source:RefSeq peptide;Acc:NP_999144]	0.247	0.00289732	0.0363293	0.453	0.0136123	0.165199	FALSE
ENSSSCG00000010069	DERL3	derlin 3 [Source:HGNC Symbol;Acc:HGNC:14236]	0.246	0.00197909	0.0272309	0.385	0.00924547	0.13017	FALSE
ENSSSCG00000030894	CH242-168N3.3	NA	0.244	0.00333174	0.0398923	0.476	0.0227108	0.217803	FALSE
ENSSSCG00000028237	NA	NA	0.243	0.00214452	0.029035	0.375	0.00631176	0.102564	FALSE
ENSSSCG00000030575	TMEM158	transmembrane protein 158 (gene/pseudogene) [Source:HGNC Symbol;Acc:HGNC:30293]	0.242	0.00362083	0.0422716	0.46	0.0157477	0.179559	FALSE
ENSSSCG00000005452	C9orf152	chromosome 9 open reading frame 152 [Source:HGNC Symbol;Acc:HGNC:31455]	0.24	0.00354281	0.0416899	0.426	0.0206673	0.207749	FALSE
ENSSSCG00000025223	NA	NA	0.238	0.00413369	0.0464961	0.448	0.0201759	0.205411	FALSE
ENSSSCG00000027860	NA	NA	0.237	0.00438527	0.0484436	0.448	0.0238169	0.221233	FALSE
ENSSSCG00000017233	RAB37	RAB37, member RAS oncogene family [Source:HGNC Symbol;Acc:HGNC:30268]	0.23	0.00345182	0.040945	0.352	0.00946874	0.132419	FALSE
ENSSSCG00000017792	NA	NA	0.229	0.00355275	0.04177	0.351	0.00806887	0.119361	FALSE
ENSSSCG00000029392	NA	NA	0.225	0.00263463	0.0338458	0.318	0.00263998	0.0612611	FALSE
ENSSSCG00000016185	ARPC2	actin related protein 2/3 complex subunit 2 [Source:HGNC Symbol;Acc:HGNC:705]	0.223	3.22e-05	0.00128486	0.259	0.00888252	0.126606	FALSE
ENSSSCG00000017258	FAM20A	FAM20A, golgi associated secretory pathway pseudokinase [Source:HGNC Symbol;Acc:HGNC:23015]	0.214	4.47e-06	0.000260641	0.239	0.00833807	0.122432	FALSE
ENSSSCG00000018448	SNORA66	Small nucleolar RNA SNORA66 [Source:RFAM;Acc:RF00155]	0.213	5.64e-07	4.97e-05	0.234	0.00745741	0.114215	FALSE
ENSSSCG00000005785	NA	NA	0.212	0.00341333	0.0405969	0.288	0.00341172	0.0724942	FALSE
ENSSSCG00000001039	GCNT2	glucosaminyl (N-acetyl) transferase 2, I-branching enzyme (I blood group) [Source:HGNC Symbol;Acc:HGNC:4204]	0.21	0.00287633	0.0361483	0.279	0.00378137	0.076857	FALSE
ENSSSCG00000011653	PCCB	Propionyl-CoA carboxylase beta chain, mitochondrial [Source:UniProtKB/Swiss-Prot;Acc:P79384]	0.209	4.32e-07	4.05e-05	0.23	0.00813822	0.120023	FALSE
ENSSSCG00000009959	ASPHD2	aspartate beta-hydroxylase domain containing 2 [Source:HGNC Symbol;Acc:HGNC:30437]	0.208	0.00456768	0.049788	0.289	0.00415082	0.0815713	FALSE
ENSSSCG00000017754	NA	galectin-9 [Source:RefSeq peptide;Acc:NP_999097]	0.207	0.000127448	0.00363993	0.24	0.0143107	0.170573	FALSE
ENSSSCG00000001715	ENPP5	ectonucleotide pyrophosphatase/phosphodiesterase 5 (putative) [Source:HGNC Symbol;Acc:HGNC:13717]	0.205	2.76e-05	0.00112989	0.232	0.0128869	0.158966	FALSE
ENSSSCG00000008466	COX7A2L	cytochrome c oxidase subunit 7A2 like [Source:HGNC Symbol;Acc:HGNC:2289]	0.205	7.77e-05	0.00249038	0.235	0.0146082	0.17242	FALSE
ENSSSCG00000009523	GGACT	gamma-glutamylamine cyclotransferase [Source:HGNC Symbol;Acc:HGNC:25100]	0.204	0.00202125	0.0276468	0.259	0.00232025	0.0565555	FALSE
ENSSSCG00000023084	NA	NA	0.204	1.46e-05	0.000664456	0.229	0.00699425	0.109744	FALSE
ENSSSCG00000025871	NA	NA	0.203	0.00372342	0.0431288	0.268	0.00316367	0.0683724	FALSE
ENSSSCG00000013994	NA	NA	0.203	1.16e-05	0.000554371	0.227	0.0121666	0.154008	FALSE
ENSSSCG00000021252	LRRC75A	leucine rich repeat containing 75A [Source:HGNC Symbol;Acc:HGNC:32403]	0.201	1.93e-05	0.000844929	0.226	0.0080781	0.119361	FALSE
ENSSSCG00000011444	NT5DC2	5'-nucleotidase domain containing 2 [Source:HGNC Symbol;Acc:HGNC:25717]	0.199	0.00178865	0.0255694	0.247	0.00199364	0.0518058	FALSE
ENSSSCG00000026873	NA	NA	0.199	0.00204846	0.027962	0.249	0.00241386	0.0578222	FALSE
ENSSSCG00000014224	SEMA6A	semaphorin 6A [Source:HGNC Symbol;Acc:HGNC:10738]	0.199	0.000297838	0.00697875	0.232	0.00595283	0.0996576	FALSE
ENSSSCG00000003908	TSPAN1	tetraspanin 1 [Source:HGNC Symbol;Acc:HGNC:20657]	0.199	0.000173074	0.00446539	0.231	0.0116647	0.150647	FALSE
ENSSSCG00000010854	TMEM63A	transmembrane protein 63A [Source:HGNC Symbol;Acc:HGNC:29118]	0.199	2.33e-06	0.000157894	0.219	0.0123022	0.154913	FALSE
ENSSSCG00000008239	CAPG	capping actin protein, gelsolin like [Source:HGNC Symbol;Acc:HGNC:1474]	0.199	4.41e-06	0.000260641	0.22	0.0124208	0.155802	FALSE
ENSSSCG00000026123	NA	NA	0.198	0.000115773	0.00338833	0.227	0.0174242	0.188871	FALSE
ENSSSCG00000026996	NA	NA	0.194	5.43e-05	0.00191573	0.219	0.00370661	0.0760751	FALSE
ENSSSCG00000029007	NA	NA	0.192	0.00227467	0.0303039	0.237	0.00283433	0.064124	FALSE
ENSSSCG00000021063	NA	NA	0.191	0.00351018	0.0414157	0.242	0.00193232	0.0508824	FALSE
ENSSSCG00000023331	UBL5	ubiquitin like 5 [Source:HGNC Symbol;Acc:HGNC:13736]	0.19	1.79e-05	0.000793707	0.211	0.010747	0.143737	FALSE
ENSSSCG00000002651	CDT1	chromatin licensing and DNA replication factor 1 [Source:HGNC Symbol;Acc:HGNC:24576]	0.189	0.00254874	0.0329652	0.233	0.00283308	0.064124	FALSE
ENSSSCG00000012967	FOSL1	FOS like 1, AP-1 transcription factor subunit [Source:HGNC Symbol;Acc:HGNC:13718]	0.189	0.00433043	0.0479482	0.24	0.00382307	0.0773593	FALSE
ENSSSCG00000012427	NA	NA	0.189	0.000799843	0.0143853	0.223	0.0152329	0.175955	FALSE
ENSSSCG00000020977	SH3BGRL	NA	0.188	0.0206075	0.135977	0.484	0.000189251	0.0103159	FALSE
ENSSSCG00000012439	NA	NA	0.188	1.87e-05	0.000820189	0.208	0.0187956	0.196417	FALSE
ENSSSCG00000009309	NA	NA	0.187	0.0249815	0.153815	0.389	0.000223665	0.0117212	FALSE
ENSSSCG00000029171	NA	ATP synthase subunit f, mitochondrial [Source:RefSeq peptide;Acc:NP_001090933]	0.187	3.48e-05	0.00135646	0.208	0.00865217	0.125283	FALSE
ENSSSCG00000018727	SNORD73	Small nucleolar RNA SNORD73 [Source:RFAM;Acc:RF00071]	0.187	6.04e-05	0.00208955	0.21	0.0229698	0.218123	FALSE
ENSSSCG00000015844	GSR	glutathione-disulfide reductase [Source:HGNC Symbol;Acc:HGNC:4623]	0.186	1e-05	0.000500411	0.204	0.0193257	0.199789	FALSE
ENSSSCG00000026657	NA	NA	0.185	9.63e-05	0.00294272	0.209	0.010425	0.140599	FALSE
ENSSSCG00000024052	NA	NA	0.185	3.34e-05	0.00132111	0.206	0.0215101	0.211538	FALSE
ENSSSCG00000000975	PANX2	pannexin 2 [Source:HGNC Symbol;Acc:HGNC:8600]	0.184	0.00177844	0.0254783	0.22	0.00203543	0.0524771	FALSE
ENSSSCG00000006577	S100A5	S100 calcium binding protein A5 [Source:HGNC Symbol;Acc:HGNC:10495]	0.183	9.86e-06	0.00049719	0.202	0.0206879	0.207824	FALSE
ENSSSCG00000004304	SLC35A1	solute carrier family 35 member A1 [Source:HGNC Symbol;Acc:HGNC:11021]	0.181	0.000522518	0.0106009	0.208	0.0161772	0.18238	FALSE
ENSSSCG00000026517	NA	Sus scrofa calmodulin-like 4 (CALML4), mRNA. [Source:RefSeq mRNA;Acc:NM_001244619]	0.181	0.0001427	0.00393058	0.205	0.0260689	0.231197	FALSE
ENSSSCG00000013905	FKBP8	FK506 binding protein 8 [Source:HGNC Symbol;Acc:HGNC:3724]	0.18	7.17e-05	0.00235067	0.202	0.00256025	0.0597027	FALSE
ENSSSCG00000018117	SNORD14	Small nucleolar RNA SNORD14 [Source:RFAM;Acc:RF00016]	0.179	1.47e-05	0.000664827	0.197	0.0236027	0.220583	FALSE
ENSSSCG00000028197	PFKL	phosphofructokinase, liver type [Source:HGNC Symbol;Acc:HGNC:8876]	0.178	3.71e-05	0.00141973	0.197	0.00215589	0.054472	FALSE
ENSSSCG00000000453	ATP23	ATP23 metallopeptidase and ATP synthase assembly factor homolog [Source:HGNC Symbol;Acc:HGNC:29452]	0.178	0.00185517	0.0260448	0.212	0.00305918	0.067407	FALSE
ENSSSCG00000002032	SLC7A8	solute carrier family 7 member 8 [Source:HGNC Symbol;Acc:HGNC:11066]	0.178	0.00395685	0.0449423	0.218	0.00443133	0.0849922	FALSE
ENSSSCG00000029275	PPARGC1A	PPARG coactivator 1 alpha [Source:HGNC Symbol;Acc:HGNC:9237]	0.177	0.00446753	0.0491392	0.218	0.00686702	0.109105	FALSE
ENSSSCG00000012847	TALDO1	Sus scrofa transaldolase 1 (TALDO1), mRNA. [Source:RefSeq mRNA;Acc:NM_001244935]	0.177	0.000111702	0.00328904	0.199	0.0265571	0.23338	FALSE
ENSSSCG00000004408	SMPD2	sphingomyelin phosphodiesterase 2 [Source:HGNC Symbol;Acc:HGNC:11121]	0.176	0.00202329	0.0276468	0.209	0.00278157	0.0635751	FALSE
ENSSSCG00000023323	NA	NA	0.176	0.00391771	0.0446744	0.215	0.0028895	0.0645273	FALSE
ENSSSCG00000024733	SNORD14	Small nucleolar RNA SNORD14 [Source:RFAM;Acc:RF00016]	0.176	0.000315372	0.00733791	0.201	0.00314497	0.0683724	FALSE
ENSSSCG00000008119	KCNIP3	potassium voltage-gated channel interacting protein 3 [Source:HGNC Symbol;Acc:HGNC:15523]	0.175	0.00188434	0.026288	0.206	0.00285955	0.0643154	FALSE
ENSSSCG00000000176	NA	NA	0.175	0.00230212	0.0304562	0.209	0.00287789	0.0645273	FALSE
ENSSSCG00000008061	TCEB2	transcription elongation factor B subunit 2 [Source:HGNC Symbol;Acc:HGNC:11619]	0.174	0.000481597	0.00993732	0.198	0.00405101	0.0803126	FALSE
ENSSSCG00000007980	NA	NA	0.173	0.00268986	0.0342577	0.207	0.00710271	0.110508	FALSE
ENSSSCG00000027755	SNORA64	Small nucleolar RNA SNORA64/SNORA10 family [Source:RFAM;Acc:RF00264]	0.173	0.000500262	0.0102588	0.197	0.0108423	0.144333	FALSE
ENSSSCG00000017534	HOXB3	homeobox B3 [Source:HGNC Symbol;Acc:HGNC:5114]	0.173	8.52e-05	0.00268229	0.193	0.0296578	0.24807	FALSE
ENSSSCG00000006525	MUC1	mucin 1, cell surface associated [Source:HGNC Symbol;Acc:HGNC:7508]	0.172	0.000136645	0.00380516	0.192	0.00212315	0.0540383	FALSE
ENSSSCG00000020829	NA	NA	0.172	0.00415863	0.0466179	0.208	0.00317582	0.0684508	FALSE
ENSSSCG00000002009	PCK2	phosphoenolpyruvate carboxykinase 2, mitochondrial [Source:HGNC Symbol;Acc:HGNC:8725]	0.172	0.00418619	0.0467588	0.208	0.00496059	0.0908421	FALSE
ENSSSCG00000002753	NOB1	NIN1/PSMD8 binding protein 1 homolog [Source:HGNC Symbol;Acc:HGNC:29540]	0.171	0.000449829	0.00947274	0.194	0.00199674	0.0518058	FALSE
ENSSSCG00000022884	ESPN	espin [Source:HGNC Symbol;Acc:HGNC:13281]	0.171	0.0043121	0.0478541	0.207	0.00363036	0.0750983	FALSE
ENSSSCG00000030461	NA	NA	0.17	8.19e-05	NA	3.003	1.69e-06	0.000359502	FALSE
ENSSSCG00000004136	NA	NA	0.169	0.00190503	0.026438	0.198	0.00282635	0.064124	FALSE
ENSSSCG00000025410	PRSS16	protease, serine 16 [Source:HGNC Symbol;Acc:HGNC:9480]	0.169	0.000771068	0.0140002	0.194	0.0404844	0.294328	FALSE
ENSSSCG00000027156	NA	ATP synthase subunit f, mitochondrial [Source:RefSeq peptide;Acc:NP_001090933]	0.168	2.2e-05	0.000939471	0.184	0.0143533	0.170951	FALSE
ENSSSCG00000013028	ESRRA	estrogen related receptor alpha [Source:HGNC Symbol;Acc:HGNC:3471]	0.168	5.01e-05	0.00179072	0.185	0.0335875	0.268114	FALSE
ENSSSCG00000018524	SNORD14	Small nucleolar RNA SNORD14 [Source:RFAM;Acc:RF00016]	0.167	0.00427059	0.0475228	0.2	0.004677	0.0880687	FALSE
ENSSSCG00000025308	IL17D	interleukin 17D [Source:HGNC Symbol;Acc:HGNC:5984]	0.167	0.000370412	0.0082715	0.189	0.0393345	0.290961	FALSE
ENSSSCG00000006538	FLAD1	flavin adenine dinucleotide synthetase 1 [Source:HGNC Symbol;Acc:HGNC:24671]	0.165	0.000397344	0.00869778	0.186	0.00214305	0.0543066	FALSE
ENSSSCG00000030167	SLC25A39	solute carrier family 25, member 39 [Source:RefSeq peptide;Acc:NP_001231895]	0.165	0.000681937	0.0128084	0.188	0.00807174	0.119361	FALSE
ENSSSCG00000017328	ARHGAP27	Rho GTPase activating protein 27 [Source:HGNC Symbol;Acc:HGNC:31813]	0.164	0.00249172	0.0323637	0.191	0.00224901	0.0552035	FALSE
ENSSSCG00000014910	NA	NA	0.164	0.000827925	0.0147508	0.187	0.0465304	0.318964	FALSE
ENSSSCG00000003007	NA	NA	0.163	0.00278305	0.0352087	0.191	0.00226233	0.0553577	FALSE
ENSSSCG00000026986	NA	NA	0.163	0.00268285	0.0342012	0.19	0.00268667	0.0621611	FALSE
ENSSSCG00000014167	NA	Glutaredoxin-1 [Source:UniProtKB/Swiss-Prot;Acc:P12309]	0.163	0.00296216	0.0369133	0.191	0.00297336	0.0657671	FALSE
ENSSSCG00000030633	NA	NA	0.163	0.00413667	0.0464961	0.194	0.00608759	0.101116	FALSE
ENSSSCG00000017624	NA	NA	0.163	0.000272766	0.0065175	0.182	0.0422052	0.30208	FALSE
ENSSSCG00000022703	NA	NA	0.162	0.00245998	0.0320375	0.189	0.00255032	0.0595665	FALSE
ENSSSCG00000017537	HOXB8	homeobox B8 [Source:HGNC Symbol;Acc:HGNC:5119]	0.161	0.000659448	0.0125559	0.182	0.0329398	0.264901	FALSE
ENSSSCG00000001770	CTSH	Pro-cathepsin H Cathepsin H mini chain Cathepsin H Cathepsin H heavy chain Cathepsin H light chain [Source:UniProtKB/Swiss-Prot;Acc:O46427]	0.161	0.000357769	0.00804316	0.18	0.0445122	0.310953	FALSE
ENSSSCG00000011893	COX17	COX17, cytochrome c oxidase copper chaperone [Source:HGNC Symbol;Acc:HGNC:2264]	0.16	0.00239576	0.031414	0.185	0.00235645	0.0569077	FALSE
ENSSSCG00000018926	SNORD18	Small nucleolar RNA SNORD18 [Source:RFAM;Acc:RF00093]	0.16	0.00119856	0.0190808	0.183	0.02887	0.244838	FALSE
ENSSSCG00000008553	PREB	prolactin regulatory element binding [Source:HGNC Symbol;Acc:HGNC:9356]	0.16	0.00140452	0.0212901	0.184	0.0289722	0.24522	FALSE
ENSSSCG00000011351	TMA7	translation machinery associated 7 homolog [Source:HGNC Symbol;Acc:HGNC:26932]	0.16	0.000536339	0.0107553	0.181	0.0446276	0.311551	FALSE
ENSSSCG00000017196	MRPL38	mitochondrial ribosomal protein L38 [Source:HGNC Symbol;Acc:HGNC:14033]	0.159	0.00194457	0.0268189	0.183	0.00199728	0.0518058	FALSE
ENSSSCG00000025694	CH242-228L8.1	NA	0.159	0.000755011	0.0137462	0.18	0.0162022	0.18251	FALSE
ENSSSCG00000006776	MOV10	Mov10 RISC complex RNA helicase [Source:HGNC Symbol;Acc:HGNC:7200]	0.159	0.000131271	0.00370932	0.176	0.0443336	0.310491	FALSE
ENSSSCG00000014030	PHYKPL	5-phosphohydroxy-L-lysine phospho-lyase [Source:HGNC Symbol;Acc:HGNC:28249]	0.158	3.4e-05	0.00133835	0.173	0.00219572	0.0548579	FALSE
ENSSSCG00000005688	PTGES	prostaglandin E synthase [Source:HGNC Symbol;Acc:HGNC:9599]	0.158	0.00150556	0.0224922	0.181	0.0540858	0.347077	FALSE
ENSSSCG00000010723	ACADSB	acyl-CoA dehydrogenase, short/branched chain [Source:HGNC Symbol;Acc:HGNC:91]	0.158	0.00245003	0.0319681	0.183	0.0550047	0.349864	FALSE
ENSSSCG00000015231	DCPS	decapping enzyme, scavenger [Source:HGNC Symbol;Acc:HGNC:29812]	0.157	0.00330519	0.039701	0.183	0.00377206	0.076844	FALSE
ENSSSCG00000027343	GABARAP	GABA type A receptor-associated protein [Source:HGNC Symbol;Acc:HGNC:4067]	0.157	0.000636068	0.0122687	0.177	0.00621736	0.102012	FALSE
ENSSSCG00000030600	NA	NA	0.156	0.00181062	0.0257608	0.179	0.00192596	0.0508349	FALSE
ENSSSCG00000000377	NA	NA	0.156	9.31e-05	0.00287504	0.172	0.0055213	0.0966136	FALSE
ENSSSCG00000023466	SNORD14	Small nucleolar RNA SNORD14 [Source:RFAM;Acc:RF00016]	0.156	0.000120223	0.00347835	0.172	0.0230287	0.218123	FALSE
ENSSSCG00000030493	NA	NA	0.153	0.0636152	0.274977	0.356	0.00178884	0.0481563	FALSE
ENSSSCG00000012569	ATG4A	autophagy related 4A cysteine peptidase [Source:HGNC Symbol;Acc:HGNC:16489]	0.152	0.00264693	0.0339323	0.174	0.00253933	0.0595665	FALSE
ENSSSCG00000017936	NA	NA	0.152	0.00120578	0.0191273	0.173	0.00887577	0.126606	FALSE
ENSSSCG00000030295	NA	NA	0.152	0.000905165	0.0157064	0.17	0.0396739	0.291737	FALSE
ENSSSCG00000024816	NA	NA	0.152	0.000426745	0.00914691	0.169	0.0564343	0.3552	FALSE
ENSSSCG00000001782	ABHD17C	abhydrolase domain containing 17C [Source:HGNC Symbol;Acc:HGNC:26925]	0.152	0.00198238	0.0272309	0.174	0.0634776	0.378259	FALSE
ENSSSCG00000016553	COPG2	coatomer protein complex subunit gamma 2 [Source:HGNC Symbol;Acc:HGNC:2237]	0.151	0.000129867	0.00368457	0.166	0.0131478	0.160921	FALSE
ENSSSCG00000011437	ALAS1	5'-aminolevulinate synthase 1 [Source:HGNC Symbol;Acc:HGNC:396]	0.151	0.00304111	0.0375804	0.174	0.050173	0.331733	FALSE
ENSSSCG00000025877	NA	NA	0.15	0.000413313	0.00895026	0.166	0.00975508	0.135003	FALSE
ENSSSCG00000001507	TAPBP	TAP binding protein [Source:HGNC Symbol;Acc:HGNC:11566]	0.149	0.00296495	0.0369135	0.171	0.00833344	0.122432	FALSE
ENSSSCG00000010712	RPS16	40S ribosomal protein S16 [Source:RefSeq peptide;Acc:NP_001131092]	0.149	0.00164014	0.0237946	0.169	0.0151209	0.175474	FALSE
ENSSSCG00000028878	BCAR1	BCAR1, Cas family scaffolding protein [Source:HGNC Symbol;Acc:HGNC:971]	0.149	0.000752563	0.0137315	0.166	0.0188881	0.197165	FALSE
ENSSSCG00000018049	NA	NA	0.149	0.000474931	0.00984557	0.166	0.0588953	0.363463	FALSE
ENSSSCG00000028739	CEBPB	CCAAT/enhancer-binding protein beta [Source:RefSeq peptide;Acc:NP_001186818]	0.148	0.000711671	0.0131586	0.165	0.0610191	0.369981	FALSE
ENSSSCG00000016700	NA	NA	0.148	0.00100124	0.0168039	0.166	0.0643378	0.381402	FALSE
ENSSSCG00000002005	EMC9	ER membrane protein complex subunit 9 [Source:HGNC Symbol;Acc:HGNC:20273]	0.147	0.000497237	0.0102125	0.164	0.0596529	0.366103	FALSE
ENSSSCG00000007165	MRPS26	mitochondrial ribosomal protein S26 [Source:HGNC Symbol;Acc:HGNC:14045]	0.146	0.00454542	0.0497083	0.169	0.00468645	0.0881099	FALSE
ENSSSCG00000002670	NA	NA	0.146	0.00213791	0.028975	0.165	0.0278868	0.239882	FALSE
ENSSSCG00000009310	POLR1D	RNA polymerase I subunit D [Source:HGNC Symbol;Acc:HGNC:20422]	0.146	0.00107222	0.0175525	0.164	0.0486514	0.326582	FALSE
ENSSSCG00000015784	ACSL1	acyl-CoA synthetase long-chain family member 1 [Source:HGNC Symbol;Acc:HGNC:3569]	0.146	0.00266873	0.0341193	0.166	0.0536443	0.345714	FALSE
ENSSSCG00000001700	SLC29A1	solute carrier family 29 member 1 (Augustine blood group) [Source:HGNC Symbol;Acc:HGNC:11003]	0.145	0.00422349	0.0471169	0.167	0.00400104	0.0797613	FALSE
ENSSSCG00000010067	MIF	Macrophage migration inhibitory factor [Source:UniProtKB/Swiss-Prot;Acc:P80928]	0.145	0.000986987	0.0166276	0.162	0.0123994	0.15566	FALSE
ENSSSCG00000004454	ME1	malic enzyme 1 [Source:HGNC Symbol;Acc:HGNC:6983]	0.145	0.000214337	0.00530224	0.16	0.0409647	0.295696	FALSE
ENSSSCG00000009512	NA	NA	0.145	0.00108367	0.0176531	0.162	0.0675847	0.390237	FALSE
ENSSSCG00000002006	PSME1	proteasome activator subunit 1 [Source:HGNC Symbol;Acc:HGNC:9568]	0.145	0.000822892	0.0147005	0.162	0.0677251	0.390659	FALSE
ENSSSCG00000007720	GTF2IRD1	GTF2I repeat domain containing 1 [Source:HGNC Symbol;Acc:HGNC:4661]	0.144	0.00133998	0.020529	0.161	0.0266539	0.2341	FALSE
ENSSSCG00000027297	SNORD14	Small nucleolar RNA SNORD14 [Source:RFAM;Acc:RF00016]	0.144	0.000904444	0.0157064	0.161	0.0710726	0.400641	FALSE
ENSSSCG00000013171	LDHB	NA	0.143	0.00340782	0.0405677	0.163	0.0214913	0.211538	FALSE
ENSSSCG00000007803	TUFM	Tu translation elongation factor, mitochondrial [Source:HGNC Symbol;Acc:HGNC:12420]	0.143	0.000577864	0.0113601	0.159	0.0673499	0.389863	FALSE
ENSSSCG00000029994	snoZ17	Small nucleolar RNA Z17 [Source:RFAM;Acc:RF00266]	0.142	0.000289351	0.00681928	0.157	0.00236485	0.057053	FALSE
ENSSSCG00000024292	NA	NA	0.142	0.000697026	0.0129687	0.158	0.0702055	0.398015	FALSE
ENSSSCG00000008877	ETFDH	electron transfer flavoprotein dehydrogenase [Source:HGNC Symbol;Acc:HGNC:3483]	0.142	0.000736318	0.0134982	0.158	0.0711952	0.400961	FALSE
ENSSSCG00000016554	MEST	mesoderm specific transcript [Source:HGNC Symbol;Acc:HGNC:7028]	0.141	0.00455491	0.0497304	0.162	0.00204239	0.0525094	FALSE
ENSSSCG00000001073	TPMT	thiopurine S-methyltransferase [Source:HGNC Symbol;Acc:HGNC:12014]	0.141	0.000413585	0.00895026	0.155	0.00335584	0.0714889	FALSE
ENSSSCG00000006370	TSTD1	thiosulfate sulfurtransferase like domain containing 1 [Source:HGNC Symbol;Acc:HGNC:35410]	0.141	0.000398569	0.00871028	0.155	0.0124517	0.15586	FALSE
ENSSSCG00000025751	NA	NA	0.141	0.000655268	0.0125121	0.156	0.014034	0.168027	FALSE
ENSSSCG00000000891	LTA4H	leukotriene A-4 hydrolase [Source:RefSeq peptide;Acc:NP_001172061]	0.141	0.00131604	0.0203192	0.158	0.0434492	0.307005	FALSE
ENSSSCG00000012759	ZNF185	zinc finger protein 185 (LIM domain) [Source:HGNC Symbol;Acc:HGNC:12976]	0.141	0.00209854	0.0285286	0.159	0.0470145	0.321032	FALSE
ENSSSCG00000028919	NA	NA	0.14	0.000169855	0.00442297	0.153	0.00220658	0.0549338	FALSE
ENSSSCG00000012399	FOXO4	forkhead box O4 [Source:HGNC Symbol;Acc:HGNC:7139]	0.14	0.00360691	0.0422202	0.16	0.00400967	0.079795	FALSE
ENSSSCG00000017835	CLUH	clustered mitochondria homolog [Source:HGNC Symbol;Acc:HGNC:29094]	0.14	0.00039319	0.00862117	0.154	0.0115397	0.149167	FALSE
ENSSSCG00000010137	RANBP1	RAN binding protein 1 [Source:HGNC Symbol;Acc:HGNC:9847]	0.14	0.000592856	0.0116034	0.155	0.0758963	0.413951	FALSE
ENSSSCG00000010682	PRDX3	peroxiredoxin 3 [Source:HGNC Symbol;Acc:HGNC:9354]	0.139	0.000735663	0.0134982	0.154	0.00328923	0.0705681	FALSE
ENSSSCG00000006564	RAB13	RAB13, member RAS oncogene family [Source:HGNC Symbol;Acc:HGNC:9762]	0.139	0.000265137	0.00640418	0.153	0.00650439	0.104981	FALSE
ENSSSCG00000008468	PKDCC	protein kinase domain containing, cytoplasmic [Source:HGNC Symbol;Acc:HGNC:25123]	0.139	0.00373131	0.0431826	0.158	0.0173831	0.188691	FALSE
ENSSSCG00000028089	NA	NA	0.139	0.00145598	0.0219701	0.155	0.0768768	0.417124	FALSE
ENSSSCG00000031023	NA	NA	0.138	0.000260619	0.00631799	0.152	0.00334879	0.0714822	FALSE
ENSSSCG00000012459	APOOL	NA	0.138	0.00107686	0.0176067	0.153	0.0830677	0.434014	FALSE
ENSSSCG00000014042	PRELID1	PRELI domain containing 1 [Source:HGNC Symbol;Acc:HGNC:30255]	0.138	0.00134042	0.020529	0.154	0.0839639	0.435441	FALSE
ENSSSCG00000020020	snoZ17	Small nucleolar RNA Z17 [Source:RFAM;Acc:RF00266]	0.137	0.000505092	0.0103102	0.151	0.0034789	0.0729887	FALSE
ENSSSCG00000028997	HOXA9	homeobox A9 [Source:HGNC Symbol;Acc:HGNC:5109]	0.137	0.00252512	0.0327233	0.154	0.0519493	0.338689	FALSE
ENSSSCG00000030010	RPL36	ribosomal protein L36 [Source:HGNC Symbol;Acc:HGNC:13631]	0.136	0.000748484	0.0136871	0.15	0.0034522	0.0728996	FALSE
ENSSSCG00000018923	SNORD21	Small nucleolar RNA SNORD21 [Source:RFAM;Acc:RF00068]	0.136	0.000391984	0.00862117	0.149	0.0124734	0.156007	FALSE
ENSSSCG00000008180	EIF5B	eukaryotic translation initiation factor 5B [Source:HGNC Symbol;Acc:HGNC:30793]	0.135	0.000917529	0.0157974	0.149	0.00490456	0.090393	FALSE
ENSSSCG00000022859	NA	NA	0.135	0.0018158	0.0257608	0.151	0.00750759	0.114609	FALSE
ENSSSCG00000012030	CLDN8	claudin 8 [Source:HGNC Symbol;Acc:HGNC:2050]	0.135	0.00410835	0.0462968	0.153	0.0405423	0.294404	FALSE
ENSSSCG00000030125	SEP15	15 kDa selenoprotein precursor [Source:RefSeq peptide;Acc:NP_001078912]	0.134	0.000186001	0.00469733	0.147	0.00246228	0.0585268	FALSE
ENSSSCG00000021825	RPS21	40S ribosomal protein S21 [Source:UniProtKB/Swiss-Prot;Acc:P63221]	0.134	0.00131821	0.0203291	0.15	0.0114608	0.148249	FALSE
ENSSSCG00000015908	NA	NA	0.134	0.00183617	0.0259423	0.149	0.019733	0.202377	FALSE
ENSSSCG00000017905	PFN1	profilin 1 [Source:HGNC Symbol;Acc:HGNC:8881]	0.133	0.000114952	0.00337726	0.145	0.00216187	0.0545188	FALSE
ENSSSCG00000009146	RPL34	ribosomal protein L34 [Source:HGNC Symbol;Acc:HGNC:10340]	0.133	0.000886036	0.0154754	0.148	0.0047749	0.088824	FALSE
ENSSSCG00000023653	GLIS2	GLIS family zinc finger 2 [Source:HGNC Symbol;Acc:HGNC:29450]	0.133	0.000437272	0.00929657	0.146	0.0155057	0.177742	FALSE
ENSSSCG00000004748	NDUFAF1	NADH:ubiquinone oxidoreductase complex assembly factor 1 [Source:HGNC Symbol;Acc:HGNC:18828]	0.131	0.0621697	0.271088	0.573	0.00123895	0.0378845	FALSE
ENSSSCG00000002452	NA	NA	0.131	0.000381491	0.00849709	0.144	0.00353199	0.0739389	FALSE
ENSSSCG00000020366	SNORA42	Small nucleolar RNA SNORA42/SNORA80 family [Source:RFAM;Acc:RF00406]	0.131	0.00150675	0.0224922	0.146	0.056375	0.354966	FALSE
ENSSSCG00000010517	PGAM1	phosphoglycerate mutase 1 [Source:HGNC Symbol;Acc:HGNC:8888]	0.13	0.000836881	0.0148507	0.143	0.00361694	0.0750081	FALSE
ENSSSCG00000001518	ITPR3	inositol 1,4,5-trisphosphate receptor type 3 [Source:HGNC Symbol;Acc:HGNC:6182]	0.129	0.00259326	0.0334759	0.144	0.024275	0.223898	FALSE
ENSSSCG00000026828	SNORA64	Small nucleolar RNA SNORA64/SNORA10 family [Source:RFAM;Acc:RF00264]	0.128	0.00390126	0.0446447	0.145	0.043059	0.305749	FALSE
ENSSSCG00000026446	FAM136A	family with sequence similarity 136 member A [Source:HGNC Symbol;Acc:HGNC:25911]	0.128	0.00308791	0.0378774	0.143	0.106691	0.485837	FALSE
ENSSSCG00000026631	NA	NA	0.127	0.00116941	0.018774	0.14	0.00627114	0.102174	FALSE
ENSSSCG00000019600	SNORA69	Small nucleolar RNA SNORA69 [Source:RFAM;Acc:RF00265]	0.127	0.000582379	0.011432	0.14	0.0111184	0.146324	FALSE
ENSSSCG00000006081	RPL30	ribosomal protein L30 [Source:HGNC Symbol;Acc:HGNC:10333]	0.126	0.000108938	0.00321477	0.137	0.00234451	0.0568377	FALSE
ENSSSCG00000004894	SERPINB5	serpin family B member 5 [Source:HGNC Symbol;Acc:HGNC:8949]	0.126	0.000146991	0.00400063	0.136	0.00316048	0.0683724	FALSE
ENSSSCG00000030328	NDUFB10	NADH:ubiquinone oxidoreductase subunit B10 [Source:HGNC Symbol;Acc:HGNC:7696]	0.126	0.00317952	0.0387156	0.141	0.0100302	0.137361	FALSE
ENSSSCG00000016988	ERGIC1	endoplasmic reticulum-golgi intermediate compartment 1 [Source:HGNC Symbol;Acc:HGNC:29205]	0.126	0.000816067	0.0145982	0.138	0.012847	0.158847	FALSE
ENSSSCG00000005003	NA	NA	0.125	0.000538778	0.0107667	0.137	0.00373705	0.0765327	FALSE
ENSSSCG00000006083	LAPTM4B	lysosomal protein transmembrane 4 beta [Source:HGNC Symbol;Acc:HGNC:13646]	0.125	0.000333039	0.00758975	0.137	0.00418418	0.0817671	FALSE
ENSSSCG00000015142	NA	NA	0.125	0.000573977	0.0113004	0.137	0.00617448	0.101887	FALSE
ENSSSCG00000024107	NA	NA	0.125	0.0039105	0.0446741	0.14	0.0229595	0.218123	FALSE
ENSSSCG00000008494	NDUFAF7	NADH:ubiquinone oxidoreductase complex assembly factor 7 [Source:HGNC Symbol;Acc:HGNC:28816]	0.125	0.00445674	0.049061	0.141	0.113229	0.500676	FALSE
ENSSSCG00000027637	RPL32	60S ribosomal protein L32 [Source:UniProtKB/Swiss-Prot;Acc:Q6QAT0]	0.124	0.000343437	0.00777348	0.135	0.0034682	0.0729765	FALSE
ENSSSCG00000027525	DHCR24	24-dehydrocholesterol reductase [Source:HGNC Symbol;Acc:HGNC:2859]	0.123	0.000129642	0.00368457	0.133	0.00223643	0.0552035	FALSE
ENSSSCG00000016128	EEF1B2	eukaryotic translation elongation factor 1 beta 2 [Source:HGNC Symbol;Acc:HGNC:3208]	0.123	0.00108796	0.0177013	0.135	0.005157	0.0931347	FALSE
ENSSSCG00000000510	TMEM19	transmembrane protein 19 [Source:HGNC Symbol;Acc:HGNC:25605]	0.123	0.00198946	0.0272966	0.137	0.0693023	0.395433	FALSE
ENSSSCG00000002535	NA	NA	0.122	0.0006443	0.0123559	0.133	0.00456582	0.0866926	FALSE
ENSSSCG00000004146	REPS1	RALBP1 associated Eps domain containing 1 [Source:HGNC Symbol;Acc:HGNC:15578]	0.122	0.00356888	0.0419225	0.137	0.116437	0.508492	FALSE
ENSSSCG00000017939	NA	NA	0.121	0.000157335	0.00420475	0.131	0.00288909	0.0645273	FALSE
ENSSSCG00000016211	ATG9A	autophagy related 9A [Source:HGNC Symbol;Acc:HGNC:22408]	0.121	0.00229589	0.0304489	0.135	0.0717331	0.40215	FALSE
ENSSSCG00000018065	ND1	NADH dehydrogenase subunit 1 (mitochondrion) [Source:RefSeq peptide;Acc:NP_008634]	0.121	0.00124667	0.0195429	0.133	0.0118277	0.151672	FALSE
ENSSSCG00000013736	PRDX2	peroxiredoxin 2 [Source:HGNC Symbol;Acc:HGNC:9353]	0.121	0.00302264	0.0374565	0.135	0.0120134	0.15291	FALSE
ENSSSCG00000000089	RPL3	ribosomal protein L3 [Source:HGNC Symbol;Acc:HGNC:10332]	0.12	0.00035271	0.00794283	0.131	0.00372491	0.0764008	FALSE
ENSSSCG00000010370	ANXA8	NA	0.12	0.000362192	0.00812885	0.131	0.00707746	0.11044	FALSE
ENSSSCG00000024398	NA	NA	0.119	0.000363037	0.00813412	0.129	0.00536959	0.0954112	FALSE
ENSSSCG00000003367	RPL22	60S ribosomal protein L22 [Source:UniProtKB/Swiss-Prot;Acc:P67985]	0.119	0.000909412	0.015757	0.13	0.00544898	0.0962	FALSE
ENSSSCG00000006954	NA	NA	0.119	0.000880841	0.0154376	0.131	0.016886	0.186327	FALSE
ENSSSCG00000004042	NA	NA	0.119	0.00215556	0.0291548	0.132	0.0310717	0.255796	FALSE
ENSSSCG00000004682	B2M	Beta-2-microglobulin [Source:UniProtKB/Swiss-Prot;Acc:Q07717]	0.118	0.000150594	0.00407072	0.127	0.0037	0.076	FALSE
ENSSSCG00000017430	EIF1	eukaryotic translation initiation factor 1 [Source:HGNC Symbol;Acc:HGNC:3249]	0.118	0.000276787	0.00660172	0.128	0.00399014	0.0796585	FALSE
ENSSSCG00000029642	RPL17	60S ribosomal protein L17 [Source:RefSeq peptide;Acc:NP_001231487]	0.118	0.000537402	0.0107553	0.129	0.00566	0.0974919	FALSE
ENSSSCG00000012842	NA	NA	0.118	0.000488734	0.010069	0.129	0.00588277	0.0992871	FALSE
ENSSSCG00000011033	VIM	vimentin [Source:HGNC Symbol;Acc:HGNC:12692]	0.118	0.00101703	0.0169181	0.129	0.008608	0.125152	FALSE
ENSSSCG00000023257	PDAP1	PDGFA associated protein 1 [Source:HGNC Symbol;Acc:HGNC:14634]	0.118	0.00364772	0.0424737	0.132	0.128302	0.527743	FALSE
ENSSSCG00000018734	NA	NA	0.118	0.00277592	0.035152	0.131	0.12937	0.530074	FALSE
ENSSSCG00000025507	RPL27	60S ribosomal protein L27 [Source:RefSeq peptide;Acc:NP_001090948]	0.117	0.000476776	0.00986846	0.127	0.00474779	0.0884939	FALSE
ENSSSCG00000016951	NA	NA	0.117	0.00097657	0.0165569	0.129	0.00577707	0.0983427	FALSE
ENSSSCG00000006237	SDCBP	syntenin-1 CG9291-PB [Source:RefSeq peptide;Acc:NP_001231343]	0.117	0.00316592	0.0385853	0.13	0.0161218	0.182227	FALSE
ENSSSCG00000009150	HADH	Hydroxyacyl-coenzyme A dehydrogenase, mitochondrial [Source:UniProtKB/Swiss-Prot;Acc:P00348]	0.117	0.00411172	0.0462968	0.13	0.136392	0.544305	FALSE
ENSSSCG00000000372	NA	NA	0.116	0.00183531	0.0259423	0.128	0.0296106	0.24807	FALSE
ENSSSCG00000025455	RALB	RAS like proto-oncogene B [Source:HGNC Symbol;Acc:HGNC:9840]	0.116	0.00297018	0.0369441	0.128	0.137294	0.545974	FALSE
ENSSSCG00000004970	NA	NA	0.115	0.000125802	0.00360064	0.124	0.00434	0.0837	FALSE
ENSSSCG00000029673	NA	NA	0.115	0.000753174	0.0137315	0.125	0.00586127	0.0991322	FALSE
ENSSSCG00000004002	RPS5	ribosomal protein S5 [Source:HGNC Symbol;Acc:HGNC:10426]	0.115	0.00117754	0.0188803	0.126	0.00691956	0.109379	FALSE
ENSSSCG00000026548	NA	NA	0.115	0.00067043	0.0126617	0.126	0.0069676	0.109744	FALSE
ENSSSCG00000004511	MYO5B	myosin VB [Source:HGNC Symbol;Acc:HGNC:7603]	0.115	0.000699641	0.0129687	0.125	0.0069897	0.109744	FALSE
ENSSSCG00000005169	NA	NA	0.115	0.00031677	0.00735758	0.125	0.00661	0.106	FALSE
ENSSSCG00000030849	RPL39	NA	0.114	0.000651021	0.0124489	0.124	0.00621881	0.102012	FALSE
ENSSSCG00000012974	NA	NA	0.113	0.000528227	0.010668	0.123	0.00541641	0.0957863	FALSE
ENSSSCG00000002142	TEP1	telomerase associated protein 1 [Source:HGNC Symbol;Acc:HGNC:11726]	0.113	0.00189498	0.0263259	0.125	0.0124323	0.155802	FALSE
ENSSSCG00000021573	KCNJ5	G protein-activated inward rectifier potassium channel 4 [Source:UniProtKB/Swiss-Prot;Acc:O02670]	0.112	0.000159485	0.00424518	0.121	0.00595	0.0997	FALSE
ENSSSCG00000029876	SOD2	superoxide dismutase 2, mitochondrial [Source:HGNC Symbol;Acc:HGNC:11180]	0.112	0.000981954	0.0165638	0.123	0.0102361	0.139472	FALSE
ENSSSCG00000029802	NA	NA	0.112	0.0036894	0.0428093	0.125	0.0158	0.18	FALSE
ENSSSCG00000007405	NA	NA	0.111	0.00133353	0.0204975	0.122	0.00950705	0.132596	FALSE
ENSSSCG00000015846	RBPMS	RNA binding protein with multiple splicing [Source:HGNC Symbol;Acc:HGNC:19097]	0.111	0.00374617	0.0433169	0.123	0.0644061	0.381402	FALSE
ENSSSCG00000000862	NA	NA	0.11	0.00188756	0.0262887	0.121	0.00919385	0.129808	FALSE
ENSSSCG00000017768	NA	NA	0.11	0.00456223	0.0497695	0.122	0.0184032	0.194048	FALSE
ENSSSCG00000017509	RPL19	ribosomal protein L19 [Source:HGNC Symbol;Acc:HGNC:10312]	0.109	0.00323024	0.0392069	0.121	0.0125956	0.157136	FALSE
ENSSSCG00000018082	COX3	Cytochrome c oxidase subunit 3 [Source:UniProtKB/Swiss-Prot;Acc:Q35916]	0.109	0.00371217	0.043036	0.121	0.0260038	0.231188	FALSE
ENSSSCG00000016077	HSPD1	60 kDa heat shock protein, mitochondrial [Source:RefSeq peptide;Acc:NP_001241645]	0.108	0.000272424	0.0065175	0.117	0.00582	0.098968	FALSE
ENSSSCG00000027573	RPL29	ribosomal protein L29 [Source:HGNC Symbol;Acc:HGNC:10331]	0.108	0.00118205	0.0188859	0.118	0.00894497	0.127084	FALSE
ENSSSCG00000023148	NA	NA	0.108	0.00121613	0.0192343	0.119	0.0107077	0.143391	FALSE
ENSSSCG00000026153	ACAT1	acetyl-CoA acetyltransferase 1 [Source:HGNC Symbol;Acc:HGNC:93]	0.108	0.00254494	0.032948	0.119	0.0140044	0.168027	FALSE
ENSSSCG00000024372	SNORD58	Small nucleolar RNA SNORD58 [Source:RFAM;Acc:RF00151]	0.106	0.00350046	0.0413745	0.118	0.013742	0.166317	FALSE
ENSSSCG00000006644	CERS2	ceramide synthase 2 [Source:HGNC Symbol;Acc:HGNC:14076]	0.106	0.00323715	0.0392069	0.117	0.0169844	0.186838	FALSE
ENSSSCG00000013597	RPS28	ribosomal protein S28 [Source:HGNC Symbol;Acc:HGNC:10418]	0.105	0.00155739	0.0230304	0.115	0.0103231	0.139996	FALSE
ENSSSCG00000001528	NA	NA	0.105	0.00191511	0.0264779	0.115	0.0114287	0.148249	FALSE
ENSSSCG00000024551	NA	NA	0.104	0.0034615	NA	2.69	1.15e-05	0.00172124	FALSE
ENSSSCG00000011952	NA	NA	0.104	0.000801988	0.0144044	0.114	0.00854842	0.124554	FALSE
ENSSSCG00000030616	KIAA1551	KIAA1551 [Source:HGNC Symbol;Acc:HGNC:25559]	0.104	0.000668293	0.0126617	0.113	0.00865588	0.125283	FALSE
ENSSSCG00000024440	SNORA3	Small nucleolar RNA SNORA3/SNORA45 family [Source:RFAM;Acc:RF00334]	0.104	0.00167725	0.0242635	0.113	0.0109337	0.145181	FALSE
ENSSSCG00000016998	NA	NA	0.103	0.00133438	0.0204975	0.113	0.0109058	0.145055	FALSE
ENSSSCG00000006078	NA	NA	0.103	0.000587537	0.0115163	0.112	0.00869849	0.125494	FALSE
ENSSSCG00000013907	UBA52	ubiquitin A-52 residue ribosomal protein fusion product 1 [Source:HGNC Symbol;Acc:HGNC:12458]	0.103	0.00229855	0.0304489	0.113	0.0126403	0.157136	FALSE
ENSSSCG00000016778	NA	Neurolysin, mitochondrial [Source:UniProtKB/Swiss-Prot;Acc:Q02038]	0.103	0.00262771	0.0337895	0.113	0.0128651	0.158966	FALSE
ENSSSCG00000000374	RPS26	40S ribosomal protein S26 [Source:RefSeq peptide;Acc:NP_001090950]	0.103	0.00249251	0.0323637	0.113	0.0133441	0.162814	FALSE
ENSSSCG00000014133	RPS23	ribosomal protein S23 [Source:HGNC Symbol;Acc:HGNC:10410]	0.103	0.00223904	0.0299793	0.113	0.0148645	0.173943	FALSE
ENSSSCG00000004684	NA	NA	0.103	0.00363895	0.0424088	0.113	0.0168053	0.185994	FALSE
ENSSSCG00000008598	RHOB	ras homolog family member B [Source:HGNC Symbol;Acc:HGNC:668]	0.103	0.00431475	0.0478541	0.113	0.021466	0.211538	FALSE
ENSSSCG00000004177	RPS12	40S ribosomal protein S12 [Source:UniProtKB/Swiss-Prot;Acc:P46405]	0.102	0.000712852	0.0131586	0.111	0.0107	0.143	FALSE
ENSSSCG00000027861	SNORD33	Small nucleolar RNA Z195/SNORD33/SNORD32 family [Source:RFAM;Acc:RF00133]	0.102	0.0041707	0.0466844	0.112	0.0369096	0.280869	FALSE
ENSSSCG00000024260	RPL11	60S ribosomal protein L11 [Source:RefSeq peptide;Acc:NP_001001638]	0.101	0.00160884	0.0235298	0.11	0.0122295	0.154376	FALSE
ENSSSCG00000022357	RPS27A	ribosomal protein S27a [Source:HGNC Symbol;Acc:HGNC:10417]	0.101	0.00429468	0.047737	0.111	0.0206	0.207	FALSE
ENSSSCG00000007272	CHMP4B	charged multivesicular body protein 4B [Source:HGNC Symbol;Acc:HGNC:16171]	0.1	0.00286776	0.0360747	0.11	0.0195698	0.20149	FALSE
ENSSSCG00000028850	RPL26	ribosomal protein L26 [Source:HGNC Symbol;Acc:HGNC:10327]	0.099	0.00308274	0.0378489	0.109	0.0163368	0.18314	FALSE
ENSSSCG00000004414	CD164	CD164 molecule [Source:HGNC Symbol;Acc:HGNC:1632]	0.099	0.00344534	0.0409109	0.109	0.0250952	0.227784	FALSE
ENSSSCG00000020903	NUDT4	nudix hydrolase 4 [Source:HGNC Symbol;Acc:HGNC:8051]	0.098	0.00360056	0.042183	0.108	0.0214847	0.211538	FALSE
ENSSSCG00000016877	NNT	nicotinamide nucleotide transhydrogenase [Source:HGNC Symbol;Acc:HGNC:7863]	0.098	0.00418788	0.0467588	0.108	0.0229993	0.218123	FALSE
ENSSSCG00000004578	ANXA2	annexin A2 [Source:HGNC Symbol;Acc:HGNC:537]	0.098	0.0030557	0.0376225	0.107	0.0229408	0.218123	FALSE
ENSSSCG00000024922	NA	NA	0.097	0.00237282	NA	3.563	2.87e-05	0.00371845	FALSE
ENSSSCG00000017513	NPEPPS	aminopeptidase puromycin sensitive [Source:HGNC Symbol;Acc:HGNC:7900]	0.097	0.00391664	0.0446744	0.107	0.0210936	0.209944	FALSE
ENSSSCG00000008443	EPAS1	endothelial PAS domain-containing protein 1 [Source:RefSeq peptide;Acc:NP_001090889]	0.096	0.00367372	0.0427018	0.105	0.0186204	0.195158	FALSE
ENSSSCG00000000274	PCBP2	poly(rC) binding protein 2 [Source:HGNC Symbol;Acc:HGNC:8648]	0.094	0.00305582	0.0376225	0.103	0.0179523	0.191089	FALSE
ENSSSCG00000016737	NA	NA	0.094	0.00313077	0.0383678	0.103	0.0206	0.20746	FALSE
ENSSSCG00000004687	NA	Beta-2-microglobulin [Source:UniProtKB/Swiss-Prot;Acc:Q07717]	0.093	0.000971597	0.0164936	0.101	0.0215	0.211538	FALSE
ENSSSCG00000003930	RPS8	ribosomal protein S8 [Source:HGNC Symbol;Acc:HGNC:10441]	0.092	0.00326927	0.0394118	0.101	0.0287332	0.244046	FALSE
ENSSSCG00000006740	ATP1A1	sodium/potassium-transporting ATPase subunit alpha-1 precursor [Source:RefSeq peptide;Acc:NP_999414]	0.091	0.00208162	0.0283274	0.1	0.0252699	0.228585	FALSE
ENSSSCG00000024015	FADS1	fatty acid desaturase 1 [Source:RefSeq peptide;Acc:NP_001106512]	0.09	0.00323243	0.0392069	0.099	0.0207493	0.208175	FALSE
ENSSSCG00000028485	NA	NA	0.085	0.00426019	0.0474865	0.093	0.0338	0.269	FALSE
ENSSSCG00000029002	NA	NA	0.074	0.0201672	0.134337	2.336	3.73e-06	0.000523858	FALSE
ENSSSCG00000021016	NA	NA	0.043	0.0361887	NA	5.333	6.85e-07	0.000162362	FALSE
ENSSSCG00000018132	ssc-mir-199a-2	ssc-mir-199a-2 [Source:miRBase;Acc:MI0013093]	0.04	0.0463417	NA	4.797	5.47e-06	0.000920722	FALSE
ENSSSCG00000027693	NA	NA	0.034	0.0567313	NA	5.483	0.000375824	0.0271799	FALSE
ENSSSCG00000020606	5S_rRNA	5S ribosomal RNA [Source:RFAM;Acc:RF00001]	0.031	0.0934762	NA	3.652	0.000125744	0.0118665	FALSE
ENSSSCG00000030674	NA	NA	0.023	0.145803	NA	3.794	3.37e-05	0.00429755	FALSE
ENSSSCG00000024730	NA	NA	0.017	0.199649	NA	4.781	5.7e-05	0.0063611	FALSE
ENSSSCG00000009022	MAB21L2	mab-21 like 2 [Source:HGNC Symbol;Acc:HGNC:6758]	0.015	0.232854	NA	4.622	0.00015274	0.0136379	FALSE
ENSSSCG00000008074	NA	NA	-0.006	0.44003	NA	-7.349	5.35e-06	0.000910425	FALSE
ENSSSCG00000019345	5S_rRNA	5S ribosomal RNA [Source:RFAM;Acc:RF00001]	-0.006	0.438976	NA	-8.197	2.48e-07	6.7e-05	FALSE
ENSSSCG00000028234	ssc-mir-378-2	ssc-mir-378-2 [Source:miRBase;Acc:MI0016622]	-0.006	0.439528	NA	-7.693	1.27e-06	0.000284023	FALSE
ENSSSCG00000025056	U1	U1 spliceosomal RNA [Source:RFAM;Acc:RF00003]	-0.006	0.439628	NA	-7.618	2.12e-06	0.00042031	FALSE
ENSSSCG00000019903	5S_rRNA	5S ribosomal RNA [Source:RFAM;Acc:RF00001]	-0.006	0.427265	NA	-6.357	0.000208645	0.0173734	FALSE
ENSSSCG00000028042	SNORA70	Small nucleolar RNA SNORA70 [Source:RFAM;Acc:RF00156]	-0.014	0.259212	NA	-4.088	0.000657364	0.0409134	FALSE
ENSSSCG00000010800	B3GALT2	beta-1,3-galactosyltransferase 2 [Source:HGNC Symbol;Acc:HGNC:917]	-0.015	0.218285	NA	-6.211	6.4e-06	0.00105354	FALSE
ENSSSCG00000029530	NA	NA	-0.016	0.205348	NA	-6.553	2.44e-06	0.00046873	FALSE
ENSSSCG00000026107	7SK	7SK RNA [Source:RFAM;Acc:RF00100]	-0.027	NA	NA	-7.273	2.45e-08	8.37e-06	FALSE
ENSSSCG00000029832	7SK	7SK RNA [Source:RFAM;Acc:RF00100]	-0.031	0.0785331	NA	-4.673	1.98e-05	0.00273717	FALSE
ENSSSCG00000029526	NA	NA	-0.042	0.0354553	NA	-5.802	0.000128903	0.01197	FALSE
ENSSSCG00000026091	NA	NA	-0.063	NA	NA	-4.484	1.09e-07	3.29e-05	FALSE
ENSSSCG00000028502	NA	NA	-0.068	0.0131187	NA	-3.404	1.67e-05	0.00238286	FALSE
ENSSSCG00000020664	NA	NA	-0.07	0.00898203	NA	-4.026	0.000176778	0.0153131	FALSE
ENSSSCG00000020800	NA	NA	-0.07	0.00898203	NA	-4.026	0.000176593	0.0153131	FALSE
ENSSSCG00000020890	NA	NA	-0.08	0.0201105	NA	-2.061	0.00074763	0.0440513	FALSE
ENSSSCG00000023827	NA	NA	-0.082	0.0098648	NA	-2.708	4.1e-05	0.00492966	FALSE
ENSSSCG00000011229	STT3B	STT3B, catalytic subunit of the oligosaccharyltransferase complex [Source:HGNC Symbol;Acc:HGNC:30611]	-0.09	0.00330497	0.039701	-0.088	0.045614	0.315861	FALSE
ENSSSCG00000010509	PIK3AP1	phosphoinositide-3-kinase adaptor protein 1 [Source:HGNC Symbol;Acc:HGNC:30034]	-0.095	0.00350972	0.0414157	-0.094	0.0341824	0.270525	FALSE
ENSSSCG00000000455	LRIG3	leucine rich repeats and immunoglobulin like domains 3 [Source:HGNC Symbol;Acc:HGNC:30991]	-0.101	0.00305454	0.0376225	-0.101	0.0351128	0.275187	FALSE
ENSSSCG00000008692	ADD1	adducin 1 [Source:HGNC Symbol;Acc:HGNC:243]	-0.102	0.000993104	0.0167095	-0.101	0.0208316	0.208666	FALSE
ENSSSCG00000006282	NA	NA	-0.103	0.00101518	0.0169181	-0.102	0.0232021	0.218499	FALSE
ENSSSCG00000009244	SEC31A	SEC31 homolog A, COPII coat complex component [Source:HGNC Symbol;Acc:HGNC:17052]	-0.103	0.0038878	0.0445403	-0.103	0.0260062	0.231188	FALSE
ENSSSCG00000023187	VAV3	NA	-0.104	0.000613292	0.0119158	-0.102	0.0172092	0.188427	FALSE
ENSSSCG00000010260	SAR1A	secretion associated Ras related GTPase 1A [Source:HGNC Symbol;Acc:HGNC:10534]	-0.104	0.0041467	0.0465333	-0.104	0.0803329	0.427059	FALSE
ENSSSCG00000016795	NA	NA	-0.105	0.000935856	0.01603	-0.104	0.0171966	0.188427	FALSE
ENSSSCG00000016075	SF3B1	splicing factor 3b subunit 1 [Source:HGNC Symbol;Acc:HGNC:10768]	-0.105	0.0010445	0.0172473	-0.104	0.0182904	0.193311	FALSE
ENSSSCG00000030427	NA	NA	-0.106	0.0104876	NA	-1.759	0.000860447	0.0498137	FALSE
ENSSSCG00000026697	UHRF1BP1L	UHRF1 binding protein 1 like [Source:HGNC Symbol;Acc:HGNC:29102]	-0.108	0.00120125	0.0191009	-0.107	0.0225899	0.217419	FALSE
ENSSSCG00000009319	PAN3	PAN3 poly(A) specific ribonuclease subunit [Source:HGNC Symbol;Acc:HGNC:29991]	-0.108	0.00175817	0.0252695	-0.107	0.0258822	0.231001	FALSE
ENSSSCG00000021049	NA	NA	-0.109	0.00264834	0.0339323	-0.11	0.0907946	0.454872	FALSE
ENSSSCG00000028454	NA	NA	-0.11	0.00374989	0.0433223	-0.111	0.0259888	0.231188	FALSE
ENSSSCG00000016017	DNAJC10	DnaJ heat shock protein family (Hsp40) member C10 [Source:HGNC Symbol;Acc:HGNC:24637]	-0.11	0.00453715	0.0496587	-0.111	0.0293368	0.247153	FALSE
ENSSSCG00000007142	PANK2	pantothenate kinase 2 [Source:HGNC Symbol;Acc:HGNC:15894]	-0.11	0.00347379	0.0411689	-0.111	0.0624472	0.374992	FALSE
ENSSSCG00000012012	NA	NA	-0.111	0.00241367	0.0315821	-0.111	0.0228725	0.218123	FALSE
ENSSSCG00000006014	RAD21	NA	-0.111	0.000563693	0.0111474	-0.11	0.0120407	0.153092	FALSE
ENSSSCG00000004587	MYO1E	myosin IE [Source:HGNC Symbol;Acc:HGNC:7599]	-0.111	0.00149302	0.022402	-0.112	0.0193184	0.199789	FALSE
ENSSSCG00000004169	HBS1L	HBS1 like translational GTPase [Source:HGNC Symbol;Acc:HGNC:4834]	-0.111	0.00451549	0.0494623	-0.112	0.192787	0.630191	FALSE
ENSSSCG00000031019	CH242-17O13.4	NA	-0.113	0.00059466	0.0116216	-0.112	0.0116816	0.150782	FALSE
ENSSSCG00000013312	HIPK3	homeodomain interacting protein kinase 3 [Source:HGNC Symbol;Acc:HGNC:4915]	-0.113	0.00386592	0.0444345	-0.115	0.0269196	0.23512	FALSE
ENSSSCG00000016581	CALU	calumenin [Source:HGNC Symbol;Acc:HGNC:1458]	-0.114	0.000865252	0.0152525	-0.114	0.0123552	0.155314	FALSE
ENSSSCG00000014579	TMEM41B	transmembrane protein 41B [Source:HGNC Symbol;Acc:HGNC:28948]	-0.114	0.00101682	0.0169181	-0.114	0.0344987	0.272048	FALSE
ENSSSCG00000008414	ERLEC1	endoplasmic reticulum lectin 1 [Source:HGNC Symbol;Acc:HGNC:25222]	-0.114	0.00272706	0.0346652	-0.116	0.0388103	0.28931	FALSE
ENSSSCG00000020964	NA	NA	-0.114	0.00181422	0.0257608	-0.115	0.0541667	0.347242	FALSE
ENSSSCG00000004163	BCLAF1	BCL2 associated transcription factor 1 [Source:HGNC Symbol;Acc:HGNC:16863]	-0.115	0.00184835	0.0259898	-0.116	0.0178574	0.190598	FALSE
ENSSSCG00000017678	APPBP2	amyloid beta precursor protein binding protein 2 [Source:HGNC Symbol;Acc:HGNC:622]	-0.115	0.000949279	0.0161766	-0.116	0.0303666	0.251643	FALSE
ENSSSCG00000003791	SRSF11	serine and arginine rich splicing factor 11 [Source:HGNC Symbol;Acc:HGNC:10782]	-0.117	0.0013494	0.0205954	-0.117	0.0126587	0.157136	FALSE
ENSSSCG00000008498	HEATR5B	HEAT repeat containing 5B [Source:HGNC Symbol;Acc:HGNC:29273]	-0.117	0.00442644	0.0487677	-0.12	0.0538531	0.346361	FALSE
ENSSSCG00000026257	STMN1	stathmin 1 [Source:HGNC Symbol;Acc:HGNC:6510]	-0.117	0.00279758	0.0352801	-0.119	0.0731674	0.407278	FALSE
ENSSSCG00000006062	YWHAZ	tyrosine 3-monooxygenase/tryptophan 5-monooxygenase activation protein zeta [Source:HGNC Symbol;Acc:HGNC:12855]	-0.118	6.85e-05	0.00226736	-0.117	0.00726	0.112	FALSE
ENSSSCG00000006887	CNN3	calponin 3 [Source:HGNC Symbol;Acc:HGNC:2157]	-0.118	0.00323754	0.0392069	-0.12	0.0189214	0.197395	FALSE
ENSSSCG00000012746	VMA21	VMA21 vacuolar H+-ATPase homolog (S. cerevisiae) [Source:HGNC Symbol;Acc:HGNC:22082]	-0.119	0.000573448	0.0113004	-0.119	0.0278311	0.239818	FALSE
ENSSSCG00000011684	U2SURP	U2 snRNP associated SURP domain containing [Source:HGNC Symbol;Acc:HGNC:30855]	-0.119	0.00154885	0.0229295	-0.12	0.0454	0.314853	FALSE
ENSSSCG00000027942	NA	NA	-0.119	0.00289337	0.0363282	-0.121	0.0458454	0.3164	FALSE
ENSSSCG00000004478	MYO6	myosin VI [Source:HGNC Symbol;Acc:HGNC:7605]	-0.121	0.000133052	0.00373583	-0.12	0.00584045	0.0990625	FALSE
ENSSSCG00000015808	ADAM9	ADAM metallopeptidase domain 9 [Source:HGNC Symbol;Acc:HGNC:216]	-0.121	0.000182501	0.00464417	-0.121	0.00802172	0.119286	FALSE
ENSSSCG00000000104	DDX17	DEAD-box helicase 17 [Source:HGNC Symbol;Acc:HGNC:2740]	-0.121	0.00122058	0.0192473	-0.122	0.0104322	0.140599	FALSE
ENSSSCG00000013174	CTNND1	catenin delta 1 [Source:HGNC Symbol;Acc:HGNC:2515]	-0.121	0.00156964	0.0231326	-0.123	0.0132448	0.161856	FALSE
ENSSSCG00000012403	OGT	O-linked N-acetylglucosamine (GlcNAc) transferase [Source:HGNC Symbol;Acc:HGNC:8127]	-0.121	0.00138195	0.0210199	-0.122	0.0159573	0.181472	FALSE
ENSSSCG00000012727	FMR1	fragile X mental retardation 1 [Source:HGNC Symbol;Acc:HGNC:3775]	-0.121	0.00134354	0.020553	-0.123	0.0261664	0.231197	FALSE
ENSSSCG00000017402	STAT5A	signal transducer and activator of transcription 5A [Source:HGNC Symbol;Acc:HGNC:11366]	-0.121	0.0018493	0.0259898	-0.123	0.0407567	0.294937	FALSE
ENSSSCG00000015955	ITGA6	integrin subunit alpha 6 [Source:HGNC Symbol;Acc:HGNC:6142]	-0.122	0.00223155	0.0299392	-0.124	0.0133523	0.162814	FALSE
ENSSSCG00000023609	TP53INP1	tumor protein p53 inducible nuclear protein 1 [Source:HGNC Symbol;Acc:HGNC:18022]	-0.122	0.000122964	0.00354227	-0.122	0.00706127	0.110352	FALSE
ENSSSCG00000017278	TEX2	testis expressed 2 [Source:HGNC Symbol;Acc:HGNC:30884]	-0.122	0.00315473	0.0384842	-0.125	0.0463651	0.31831	FALSE
ENSSSCG00000030535	SNX9	sorting nexin 9 [Source:HGNC Symbol;Acc:HGNC:14973]	-0.123	0.000829905	0.0147663	-0.124	0.012565	0.156903	FALSE
ENSSSCG00000008422	NA	NA	-0.124	0.000531756	0.0106905	-0.125	0.0302224	0.251123	FALSE
ENSSSCG00000027206	PARD6B	uncharacterized protein LOC100151957 [Source:RefSeq peptide;Acc:NP_001124004]	-0.124	0.000618199	0.0119936	-0.125	0.0309157	0.254939	FALSE
ENSSSCG00000024046	NA	NA	-0.124	0.00199463	0.0273393	-0.127	0.101394	0.477939	FALSE
ENSSSCG00000005367	TSTD2	thiosulfate sulfurtransferase like domain containing 2 [Source:HGNC Symbol;Acc:HGNC:30087]	-0.124	0.00295789	0.0368946	-0.127	0.140997	0.551654	FALSE
ENSSSCG00000012165	MBTPS2	membrane bound transcription factor peptidase, site 2 [Source:HGNC Symbol;Acc:HGNC:15455]	-0.124	0.00305575	0.0376225	-0.128	0.141581	0.552929	FALSE
ENSSSCG00000016461	NA	NA	-0.124	0.00349716	0.0413722	-0.128	0.145432	0.558544	FALSE
ENSSSCG00000000379	ESYT1	extended synaptotagmin 1 [Source:HGNC Symbol;Acc:HGNC:29534]	-0.126	0.00069254	0.012909	-0.127	0.00736165	0.113522	FALSE
ENSSSCG00000021731	WWC2	WW and C2 domain containing 2 [Source:HGNC Symbol;Acc:HGNC:24148]	-0.126	0.00034063	0.00773625	-0.127	0.00835716	0.122439	FALSE
ENSSSCG00000009968	TTC28	tetratricopeptide repeat domain 28 [Source:HGNC Symbol;Acc:HGNC:29179]	-0.126	0.00295376	0.0368776	-0.13	0.0582438	0.361215	FALSE
ENSSSCG00000029885	IREB2	Iron-responsive element-binding protein 2 [Source:UniProtKB/Swiss-Prot;Acc:B3VKQ2]	-0.127	0.000189045	0.00476515	-0.128	0.00619559	0.101887	FALSE
ENSSSCG00000017752	WSB1	WD repeat and SOCS box containing 1 [Source:HGNC Symbol;Acc:HGNC:19221]	-0.127	0.000553098	0.0109705	-0.129	0.00901198	0.127747	FALSE
ENSSSCG00000004789	THBS1	thrombospondin 1 [Source:HGNC Symbol;Acc:HGNC:11785]	-0.127	0.00128525	0.0200064	-0.13	0.0135674	0.164901	FALSE
ENSSSCG00000022454	NRBP1	nuclear receptor binding protein 1 [Source:HGNC Symbol;Acc:HGNC:7993]	-0.127	0.000546732	0.0108929	-0.129	0.0468473	0.320221	FALSE
ENSSSCG00000017142	BAIAP2	BAI1 associated protein 2 [Source:HGNC Symbol;Acc:HGNC:947]	-0.127	0.00220598	0.0296559	-0.131	0.13316	0.538116	FALSE
ENSSSCG00000009192	PDLIM5	PDZ and LIM domain 5 [Source:HGNC Symbol;Acc:HGNC:17468]	-0.128	0.000391285	0.00862117	-0.129	0.00570329	0.0977267	FALSE
ENSSSCG00000012534	MORF4L2	mortality factor 4 like 2 [Source:HGNC Symbol;Acc:HGNC:16849]	-0.128	0.000320164	0.00737209	-0.129	0.00619232	0.101887	FALSE
ENSSSCG00000006306	MPZL1	myelin protein zero like 1 [Source:HGNC Symbol;Acc:HGNC:7226]	-0.128	0.000368545	0.00824364	-0.13	0.00747146	0.114357	FALSE
ENSSSCG00000017308	CDC27	cell division cycle 27 [Source:HGNC Symbol;Acc:HGNC:1728]	-0.128	0.000951863	0.0161792	-0.131	0.0211423	0.209944	FALSE
ENSSSCG00000028310	DR1	down-regulator of transcription 1 [Source:HGNC Symbol;Acc:HGNC:3017]	-0.128	0.00119556	0.0190559	-0.131	0.0331445	0.266039	FALSE
ENSSSCG00000014901	PCF11	PCF11 cleavage and polyadenylation factor subunit [Source:HGNC Symbol;Acc:HGNC:30097]	-0.128	0.00222627	0.0298985	-0.132	0.0557433	0.352047	FALSE
ENSSSCG00000006652	MCL1	induced myeloid leukemia cell differentiation protein Mcl-1 [Source:RefSeq peptide;Acc:NP_999526]	-0.129	0.000430325	0.00919293	-0.13	0.00547452	0.0964828	FALSE
ENSSSCG00000021322	NA	NA	-0.13	0.000669034	0.0126617	-0.132	0.00873396	0.125622	FALSE
ENSSSCG00000022661	FCHO2	FCH domain only 2 [Source:HGNC Symbol;Acc:HGNC:25180]	-0.13	0.000426342	0.00914691	-0.132	0.017668	0.190059	FALSE
ENSSSCG00000003671	NA	NA	-0.131	0.00449594	0.04937	-0.137	0.102591	0.479697	FALSE
ENSSSCG00000010862	CDC42BPA	CDC42 binding protein kinase alpha [Source:HGNC Symbol;Acc:HGNC:1737]	-0.132	0.000255268	0.0062109	-0.133	0.0140457	0.168027	FALSE
ENSSSCG00000006242	IMPAD1	Inositol monophosphatase 3 [Source:UniProtKB/Swiss-Prot;Acc:F1RT67]	-0.132	0.00181703	0.0257608	-0.136	0.02904	0.245458	FALSE
ENSSSCG00000006896	TMED5	transmembrane p24 trafficking protein 5 [Source:HGNC Symbol;Acc:HGNC:24251]	-0.132	0.00181752	0.0257608	-0.137	0.121655	0.517232	FALSE
ENSSSCG00000003771	FUBP1	far upstream element binding protein 1 [Source:HGNC Symbol;Acc:HGNC:4004]	-0.132	0.003651	0.0424747	-0.139	0.122315	0.517835	FALSE
ENSSSCG00000028552	BHLHE41	basic helix-loop-helix family member e41 [Source:HGNC Symbol;Acc:HGNC:16617]	-0.133	0.000443475	0.00935375	-0.135	0.00752066	0.114635	FALSE
ENSSSCG00000022270	KLF3	Kruppel-like factor 3 (basic) [Source:HGNC Symbol;Acc:HGNC:16516]	-0.133	0.00152815	0.0226493	-0.137	0.0291134	0.245956	FALSE
ENSSSCG00000016918	MAP3K1	mitogen-activated protein kinase kinase kinase 1 [Source:HGNC Symbol;Acc:HGNC:6848]	-0.133	0.00410846	0.0462968	-0.14	0.0388707	0.289624	FALSE
ENSSSCG00000027646	TIPARP	TCDD inducible poly(ADP-ribose) polymerase [Source:HGNC Symbol;Acc:HGNC:23696]	-0.133	0.00338047	0.0403142	-0.139	0.0951121	0.464886	FALSE
ENSSSCG00000004908	LMAN1	lectin, mannose binding 1 [Source:HGNC Symbol;Acc:HGNC:6631]	-0.133	0.000894714	0.0156065	-0.136	0.117171	0.509545	FALSE
ENSSSCG00000029352	CCNL1	cyclin L1 [Source:HGNC Symbol;Acc:HGNC:20569]	-0.134	0.000170852	0.0044325	-0.136	0.00491581	0.090393	FALSE
ENSSSCG00000021418	NA	NA	-0.134	0.00188417	0.026288	-0.139	0.0112511	0.147083	FALSE
ENSSSCG00000008736	CPEB2	Sus scrofa cytoplasmic polyadenylation element binding protein 2 (CPEB2), mRNA. [Source:RefSeq mRNA;Acc:NM_001185049]	-0.134	0.00383812	0.0442264	-0.141	0.0175578	0.189736	FALSE
ENSSSCG00000013285	API5	apoptosis inhibitor 5 [Source:HGNC Symbol;Acc:HGNC:594]	-0.134	0.00384693	0.0442897	-0.14	0.120875	0.51599	FALSE
ENSSSCG00000014184	PAM	peptidylglycine alpha-amidating monooxygenase [Source:HGNC Symbol;Acc:HGNC:8596]	-0.135	0.00130454	0.0202289	-0.14	0.112478	0.499033	FALSE
ENSSSCG00000000753	WNK1	WNK lysine deficient protein kinase 1 [Source:HGNC Symbol;Acc:HGNC:14540]	-0.136	0.000406873	0.00886264	-0.139	0.00462161	0.0874299	FALSE
ENSSSCG00000004952	SMAD3	SMAD family member 3 [Source:HGNC Symbol;Acc:HGNC:6769]	-0.136	0.000699552	0.0129687	-0.14	0.00561061	0.0972285	FALSE
ENSSSCG00000011752	NA	NA	-0.136	0.000324529	0.00743401	-0.139	0.00567744	0.0975494	FALSE
ENSSSCG00000007458	NCOA3	nuclear receptor coactivator 3 [Source:HGNC Symbol;Acc:HGNC:7670]	-0.136	0.00217884	0.0293941	-0.143	0.109191	0.491789	FALSE
ENSSSCG00000002461	BTBD7	BTB domain containing 7 [Source:HGNC Symbol;Acc:HGNC:18269]	-0.136	0.00293637	0.0367212	-0.142	0.112546	0.499122	FALSE
ENSSSCG00000019641	NA	NA	-0.138	0.000290453	NA	-3.424	3.29e-05	0.00422543	FALSE
ENSSSCG00000025768	CALM1	calmodulin 2 (phosphorylase kinase, delta) [Source:HGNC Symbol;Acc:HGNC:1445]	-0.138	0.000170153	0.00442297	-0.14	0.00354239	0.0740044	FALSE
ENSSSCG00000015962	NA	NA	-0.138	0.00115763	0.0186299	-0.143	0.102867	0.479697	FALSE
ENSSSCG00000009791	RSRC2	arginine and serine rich coiled-coil 2 [Source:HGNC Symbol;Acc:HGNC:30559]	-0.139	0.000914084	0.0157974	-0.144	0.0230614	0.218123	FALSE
ENSSSCG00000024466	NA	NA	-0.139	0.000712629	0.0131586	-0.143	0.0362041	0.278612	FALSE
ENSSSCG00000015310	AKAP9	A-kinase anchor protein 9 [Source:RefSeq peptide;Acc:NP_001240753]	-0.14	8.12e-05	0.00258508	-0.142	0.00280414	0.0638917	FALSE
ENSSSCG00000004101	LRP11	LDL receptor related protein 11 [Source:HGNC Symbol;Acc:HGNC:16936]	-0.14	0.00251916	0.0326778	-0.148	0.0464508	0.318563	FALSE
ENSSSCG00000010302	USP54	ubiquitin specific peptidase 54 [Source:HGNC Symbol;Acc:HGNC:23513]	-0.14	0.0016075	0.0235298	-0.147	0.0966177	0.468169	FALSE
ENSSSCG00000005282	VPS13A	vacuolar protein sorting 13 homolog A [Source:HGNC Symbol;Acc:HGNC:1908]	-0.14	0.003492	0.0413479	-0.149	0.109162	0.491789	FALSE
ENSSSCG00000009381	ALG11	ALG11, alpha-1,2-mannosyltransferase [Source:HGNC Symbol;Acc:HGNC:32456]	-0.141	0.000690038	0.0128985	-0.146	0.092763	0.459692	FALSE
ENSSSCG00000011743	MECOM	MDS1 and EVI1 complex locus [Source:HGNC Symbol;Acc:HGNC:3498]	-0.141	0.000341368	0.0077398	-0.145	0.00393017	0.0788114	FALSE
ENSSSCG00000009128	AP1AR	adaptor related protein complex 1 associated regulatory protein [Source:HGNC Symbol;Acc:HGNC:28808]	-0.141	0.00225739	0.030134	-0.149	0.0437924	0.308253	FALSE
ENSSSCG00000006229	NA	NA	-0.141	0.00104705	0.0172679	-0.147	0.0973196	0.468704	FALSE
ENSSSCG00000030186	NA	NA	-0.142	0.00324798	0.0392976	-0.151	0.0662164	0.387429	FALSE
ENSSSCG00000006015	NA	NA	-0.143	0.000149713	0.00405971	-0.146	0.00324161	0.0696691	FALSE
ENSSSCG00000016842	NIPBL	NIPBL, cohesin loading factor [Source:HGNC Symbol;Acc:HGNC:28862]	-0.143	0.000266174	0.00640575	-0.147	0.00429124	0.0830335	FALSE
ENSSSCG00000006950	WDR63	WD repeat domain 63 [Source:HGNC Symbol;Acc:HGNC:30711]	-0.143	0.00103809	0.0171626	-0.149	0.00765278	0.11602	FALSE
ENSSSCG00000001756	NA	NA	-0.143	0.000197524	0.00494144	-0.147	0.0087556	0.125662	FALSE
ENSSSCG00000026006	KLF13	Kruppel-like factor 13 [Source:HGNC Symbol;Acc:HGNC:13672]	-0.143	0.00261899	0.0337427	-0.151	0.074781	0.410929	FALSE
ENSSSCG00000027529	BIRC2	baculoviral IAP repeat containing 2 [Source:HGNC Symbol;Acc:HGNC:590]	-0.143	0.001573	0.0231326	-0.149	0.0972987	0.468704	FALSE
ENSSSCG00000015576	TPR	translocated promoter region, nuclear basket protein [Source:HGNC Symbol;Acc:HGNC:12017]	-0.144	6.64e-05	0.00220871	-0.146	0.00243395	0.0580177	FALSE
ENSSSCG00000010268	EIF4EBP2	eukaryotic translation initiation factor 4E binding protein 2 [Source:HGNC Symbol;Acc:HGNC:3289]	-0.144	0.00447476	0.049178	-0.156	0.00364357	0.0752901	FALSE
ENSSSCG00000008382	NA	NA	-0.144	0.00102204	0.0169605	-0.151	0.00699901	0.109744	FALSE
ENSSSCG00000006155	ZBTB10	zinc finger and BTB domain containing 10 [Source:HGNC Symbol;Acc:HGNC:30953]	-0.144	0.000169209	0.00442297	-0.148	0.00830266	0.122162	FALSE
ENSSSCG00000008475	NA	NA	-0.144	0.000432011	0.00921416	-0.149	0.0151873	0.175761	FALSE
ENSSSCG00000008799	NA	NA	-0.144	0.00120955	0.0191642	-0.151	0.0215606	0.211687	FALSE
ENSSSCG00000004071	CNKSR3	CNKSR family member 3 [Source:HGNC Symbol;Acc:HGNC:23034]	-0.144	0.00188332	0.026288	-0.153	0.089229	0.450931	FALSE
ENSSSCG00000007032	PLAT	plasminogen activator, tissue type [Source:HGNC Symbol;Acc:HGNC:9051]	-0.144	0.00194062	0.0267923	-0.152	0.0899369	0.452926	FALSE
ENSSSCG00000015010	EXPH5	exophilin 5 [Source:HGNC Symbol;Acc:HGNC:30578]	-0.144	0.00335476	0.0400795	-0.154	0.0988374	0.47041	FALSE
ENSSSCG00000016678	NOD1	nucleotide binding oligomerization domain containing 1 [Source:HGNC Symbol;Acc:HGNC:16390]	-0.145	0.000627521	0.0121567	-0.151	0.00566616	0.0974919	FALSE
ENSSSCG00000006871	SLC35A3	solute carrier family 35 member A3 [Source:HGNC Symbol;Acc:HGNC:11023]	-0.145	0.00235006	0.0309673	-0.154	0.0926193	0.459478	FALSE
ENSSSCG00000008433	NA	NA	-0.146	5.95e-05	0.00206808	-0.149	0.002492	0.0590475	FALSE
ENSSSCG00000008335	NA	NA	-0.146	0.00450347	0.0493863	-0.159	0.00402201	0.0799393	FALSE
ENSSSCG00000010638	TCF7L2	transcription factor 7 like 2 [Source:HGNC Symbol;Acc:HGNC:11641]	-0.146	0.00186903	0.0261566	-0.155	0.0903855	0.453801	FALSE
ENSSSCG00000024592	ANKRD17	ankyrin repeat domain-containing protein 17 [Source:RefSeq peptide;Acc:NP_001188312]	-0.147	7.28e-05	0.00236374	-0.149	0.00254973	0.0595665	FALSE
ENSSSCG00000004172	SLC2A12	solute carrier family 2 member 12 [Source:HGNC Symbol;Acc:HGNC:18067]	-0.147	0.00388878	0.0445403	-0.16	0.00311304	0.0682933	FALSE
ENSSSCG00000006840	NA	NA	-0.147	0.00328275	0.0395028	-0.159	0.00553757	0.0966749	FALSE
ENSSSCG00000004561	NA	NA	-0.147	0.00402984	0.0456453	-0.16	0.0224769	0.216992	FALSE
ENSSSCG00000003832	TACSTD2	tumor-associated calcium signal transducer 2 [Source:HGNC Symbol;Acc:HGNC:11530]	-0.147	0.00162824	0.0237092	-0.155	0.022549	0.217419	FALSE
ENSSSCG00000006877	NA	NA	-0.147	0.00205953	0.0280555	-0.156	0.0397472	0.292025	FALSE
ENSSSCG00000011904	UPK1B	uroplakin 1B [Source:HGNC Symbol;Acc:HGNC:12578]	-0.147	0.000119545	0.00347384	-0.15	0.0797851	0.425236	FALSE
ENSSSCG00000004087	CCDC170	coiled-coil domain containing 170 [Source:HGNC Symbol;Acc:HGNC:21177]	-0.147	0.00265679	0.0339992	-0.157	0.0928868	0.460016	FALSE
ENSSSCG00000016824	RAI14	ankycorbin [Source:RefSeq peptide;Acc:NP_001121934]	-0.148	0.000177962	0.00454605	-0.152	0.0502827	0.332222	FALSE
ENSSSCG00000004653	SECISBP2L	SECIS binding protein 2 like [Source:HGNC Symbol;Acc:HGNC:28997]	-0.149	0.00015079	0.00407072	-0.153	0.0110465	0.145761	FALSE
ENSSSCG00000009473	MYCBP2	MYC binding protein 2, E3 ubiquitin protein ligase [Source:HGNC Symbol;Acc:HGNC:23386]	-0.149	0.000436669	0.00929657	-0.155	0.00414777	0.0815713	FALSE
ENSSSCG00000003155	PPP1R15A	protein phosphatase 1 regulatory subunit 15A [Source:HGNC Symbol;Acc:HGNC:14375]	-0.149	0.000853766	0.01507	-0.157	0.0555597	0.351502	FALSE
ENSSSCG00000010829	MARC1	NA	-0.15	0.00234288	0.0309033	-0.161	0.00229568	0.0560863	FALSE
ENSSSCG00000028003	NA	NA	-0.15	0.000433931	NA	-2.572	0.00035377	0.0261553	FALSE
ENSSSCG00000016061	NA	NA	-0.15	2.75e-05	0.00112989	-0.152	0.00222886	0.0551653	FALSE
ENSSSCG00000020857	NA	NA	-0.15	0.00236806	0.031112	-0.161	0.00471133	0.0882591	FALSE
ENSSSCG00000027139	FYTTD1	forty-two-three domain containing 1 [Source:HGNC Symbol;Acc:HGNC:25407]	-0.15	9.9e-05	0.00300057	-0.154	0.0114287	0.148249	FALSE
ENSSSCG00000003401	KIF1B	kinesin family member 1B [Source:HGNC Symbol;Acc:HGNC:16636]	-0.15	0.000731889	0.013454	-0.157	0.0149811	0.174468	FALSE
ENSSSCG00000001826	CFAP100	cilia and flagella associated protein 100 [Source:HGNC Symbol;Acc:HGNC:26842]	-0.15	0.00120283	0.0191031	-0.158	0.0488436	0.32724	FALSE
ENSSSCG00000010651	ABLIM1	actin binding LIM protein 1 [Source:HGNC Symbol;Acc:HGNC:78]	-0.151	0.000415652	0.00898037	-0.157	0.0141547	0.169034	FALSE
ENSSSCG00000028905	TNIK	TRAF2 and NCK interacting kinase [Source:HGNC Symbol;Acc:HGNC:30765]	-0.151	0.00191138	0.0264779	-0.162	0.0337127	0.268702	FALSE
ENSSSCG00000011843	PAK2	p21 (RAC1) activated kinase 2 [Source:HGNC Symbol;Acc:HGNC:8591]	-0.151	0.00180609	0.0257608	-0.162	0.0807156	0.428172	FALSE
ENSSSCG00000004921	NA	NA	-0.152	0.000108516	0.00320942	-0.156	0.00552446	0.0966136	FALSE
ENSSSCG00000029196	DIP2B	disco interacting protein 2 homolog B [Source:HGNC Symbol;Acc:HGNC:29284]	-0.152	0.000124266	0.00357205	-0.156	0.0110767	0.145908	FALSE
ENSSSCG00000012542	FAM199X	family with sequence similarity 199, X-linked [Source:HGNC Symbol;Acc:HGNC:25195]	-0.152	0.000410775	0.00893302	-0.159	0.0128396	0.158847	FALSE
ENSSSCG00000009776	SBNO1	strawberry notch homolog 1 [Source:HGNC Symbol;Acc:HGNC:22973]	-0.152	0.00182476	0.0258359	-0.163	0.0781182	0.42075	FALSE
ENSSSCG00000028074	NA	NA	-0.152	0.00240016	0.0314407	-0.164	0.0804463	0.427059	FALSE
ENSSSCG00000006120	OTUD6B	OTU domain containing 6B [Source:HGNC Symbol;Acc:HGNC:24281]	-0.152	0.00337829	0.0403142	-0.166	0.0829227	0.43399	FALSE
ENSSSCG00000022903	NA	NA	-0.153	0.000640919	0.0123264	-0.161	0.0266857	0.234248	FALSE
ENSSSCG00000009085	NUDT6	nudix hydrolase 6 [Source:HGNC Symbol;Acc:HGNC:8053]	-0.153	0.0036877	0.0428093	-0.167	0.0848582	0.43804	FALSE
ENSSSCG00000018091	ND5	NADH-ubiquinone oxidoreductase chain 5 [Source:UniProtKB/Swiss-Prot;Acc:Q9TDR1]	-0.154	0.000162719	0.00428838	-0.16	0.00680315	0.10843	FALSE
ENSSSCG00000009378	CKAP2	cytoskeleton associated protein 2 [Source:HGNC Symbol;Acc:HGNC:1990]	-0.154	0.00100358	0.016822	-0.163	0.026843	0.234843	FALSE
ENSSSCG00000016147	PIKFYVE	phosphoinositide kinase, FYVE-type zinc finger containing [Source:HGNC Symbol;Acc:HGNC:23785]	-0.154	0.0010082	0.016857	-0.163	0.0734144	0.408169	FALSE
ENSSSCG00000006098	DPY19L4	dpy-19 like 4 (C. elegans) [Source:HGNC Symbol;Acc:HGNC:27829]	-0.155	6.14e-05	0.00210655	-0.159	0.00198285	0.0518058	FALSE
ENSSSCG00000012548	MUM1L1	MUM1 like 1 [Source:HGNC Symbol;Acc:HGNC:26583]	-0.155	0.00200536	0.0274581	-0.168	0.00347957	0.0729887	FALSE
ENSSSCG00000017968	CNTROB	centrobin, centriole duplication and spindle assembly protein [Source:HGNC Symbol;Acc:HGNC:29616]	-0.155	0.00314308	0.0384478	-0.169	0.00506772	0.0922665	FALSE
ENSSSCG00000006504	KIAA0907	KIAA0907 [Source:HGNC Symbol;Acc:HGNC:29145]	-0.155	0.000205606	0.00510525	-0.161	0.0644625	0.381426	FALSE
ENSSSCG00000004029	QKI	QKI, KH domain containing RNA binding [Source:HGNC Symbol;Acc:HGNC:21100]	-0.156	0.00437309	0.0483803	-0.173	0.00625616	0.102174	FALSE
ENSSSCG00000015827	ERLIN2	ER lipid raft associated 2 [Source:HGNC Symbol;Acc:HGNC:1356]	-0.156	0.000630332	0.0121757	-0.164	0.0386627	0.288552	FALSE
ENSSSCG00000004275	FAM135A	family with sequence similarity 135 member A [Source:HGNC Symbol;Acc:HGNC:21084]	-0.156	0.00126951	0.0198542	-0.167	0.0440004	0.308876	FALSE
ENSSSCG00000014220	ATG12	autophagy related 12 [Source:HGNC Symbol;Acc:HGNC:588]	-0.157	0.002649	0.0339323	-0.171	0.00212871	0.0540593	FALSE
ENSSSCG00000000152	NA	NA	-0.157	0.00313688	0.0384073	-0.172	0.00269231	0.06218	FALSE
ENSSSCG00000008290	NA	NA	-0.157	0.00303937	0.0375804	-0.172	0.00519262	0.0934669	FALSE
ENSSSCG00000030835	BLCAP	bladder cancer associated protein [Source:HGNC Symbol;Acc:HGNC:1055]	-0.157	0.00046428	0.00967945	-0.165	0.0202273	0.205504	FALSE
ENSSSCG00000014146	RASA1	RAS p21 protein activator 1 [Source:HGNC Symbol;Acc:HGNC:9871]	-0.157	0.00124661	0.0195429	-0.168	0.0423149	0.30208	FALSE
ENSSSCG00000015888	RBMS1	RNA binding motif single stranded interacting protein 1 [Source:HGNC Symbol;Acc:HGNC:9907]	-0.157	0.000191017	0.00480575	-0.163	0.0617197	0.372734	FALSE
ENSSSCG00000012419	NA	NA	-0.158	0.00322605	0.0392069	-0.174	0.033938	0.269556	FALSE
ENSSSCG00000006194	NCOA2	nuclear receptor coactivator 2 [Source:RefSeq peptide;Acc:NP_001107747]	-0.158	0.00183886	0.0259526	-0.171	0.0280854	0.24082	FALSE
ENSSSCG00000008346	APLF	aprataxin and PNKP like factor [Source:HGNC Symbol;Acc:HGNC:28724]	-0.159	0.000501919	0.0102612	-0.168	0.0448807	0.31287	FALSE
ENSSSCG00000011825	ATP13A3	ATPase 13A3 [Source:HGNC Symbol;Acc:HGNC:24113]	-0.159	4.23e-05	0.00157399	-0.164	0.00710165	0.110508	FALSE
ENSSSCG00000006870	NA	NA	-0.159	0.000119896	0.00347648	-0.165	0.0564962	0.355424	FALSE
ENSSSCG00000011194	ANKRD28	ankyrin repeat domain 28 [Source:HGNC Symbol;Acc:HGNC:29024]	-0.16	2.98e-05	0.00120685	-0.164	0.00316094	0.0683724	FALSE
ENSSSCG00000003197	MED25	mediator complex subunit 25 [Source:HGNC Symbol;Acc:HGNC:28845]	-0.16	0.000526638	0.0106634	-0.17	0.00870871	0.125494	FALSE
ENSSSCG00000004893	VPS4B	vacuolar protein sorting 4 homolog B [Source:HGNC Symbol;Acc:HGNC:10895]	-0.16	0.000785289	0.0141618	-0.17	0.0232306	0.218499	FALSE
ENSSSCG00000009569	PSPC1	paraspeckle component 1 [Source:HGNC Symbol;Acc:HGNC:20320]	-0.16	0.00258601	0.0334148	-0.176	0.0702454	0.398015	FALSE
ENSSSCG00000001600	NA	NA	-0.161	0.00441459	0.0486776	-0.181	0.00797098	0.118952	FALSE
ENSSSCG00000023423	UBALD2	UBA like domain containing 2 [Source:HGNC Symbol;Acc:HGNC:28438]	-0.161	0.000923185	0.0158743	-0.172	0.0246998	0.225387	FALSE
ENSSSCG00000027372	SAMD9	sterile alpha motif domain containing 9 [Source:HGNC Symbol;Acc:HGNC:1348]	-0.161	0.000440577	0.00934624	-0.171	0.0590412	0.364221	FALSE
ENSSSCG00000009152	SGMS2	sphingomyelin synthase 2 [Source:HGNC Symbol;Acc:HGNC:28395]	-0.162	0.00242458	0.0316671	-0.178	0.00201678	0.0521985	FALSE
ENSSSCG00000004253	NA	NA	-0.162	0.00191586	0.0264779	-0.177	0.00382331	0.0773593	FALSE
ENSSSCG00000025602	NA	NA	-0.162	0.00382713	0.044138	-0.181	0.00862127	0.125152	FALSE
ENSSSCG00000027608	NA	NA	-0.162	0.00148888	0.0223652	-0.175	0.0397797	0.292087	FALSE
ENSSSCG00000005235	NA	NA	-0.163	4.24e-06	0.000254171	-0.166	0.00195855	0.0512763	FALSE
ENSSSCG00000010209	FAM13C	family with sequence similarity 13 member C [Source:HGNC Symbol;Acc:HGNC:19371]	-0.163	0.000664971	0.012625	-0.174	0.00453232	0.0861467	FALSE
ENSSSCG00000022000	NA	NA	-0.163	1.99e-05	0.000864632	-0.168	0.00483817	0.0895984	FALSE
ENSSSCG00000004113	NA	NA	-0.163	0.00387711	0.0444832	-0.182	0.00577335	0.0983427	FALSE
ENSSSCG00000010503	ZNF518A	zinc finger protein 518A [Source:HGNC Symbol;Acc:HGNC:29009]	-0.163	0.00361756	0.0422704	-0.183	0.00617968	0.101887	FALSE
ENSSSCG00000024626	TNFAIP1	TNF alpha induced protein 1 [Source:HGNC Symbol;Acc:HGNC:11894]	-0.163	4.96e-05	0.00177989	-0.168	0.0120208	0.15291	FALSE
ENSSSCG00000025691	BCL10	NA	-0.163	9.28e-05	0.00287184	-0.169	0.0519868	0.338714	FALSE
ENSSSCG00000005056	DLGAP5	DLG associated protein 5 [Source:HGNC Symbol;Acc:HGNC:16864]	-0.163	0.000161182	0.0042563	-0.17	0.0521448	0.3396	FALSE
ENSSSCG00000015924	SPC25	SPC25, NDC80 kinetochore complex component [Source:HGNC Symbol;Acc:HGNC:24031]	-0.164	0.00152728	0.0226493	-0.179	0.00284926	0.0641757	FALSE
ENSSSCG00000004806	ARHGAP11A	Rho GTPase activating protein 11A [Source:HGNC Symbol;Acc:HGNC:15783]	-0.164	0.00212793	0.0288691	-0.18	0.0137217	0.166135	FALSE
ENSSSCG00000014989	DCUN1D5	defective in cullin neddylation 1 domain containing 5 [Source:HGNC Symbol;Acc:HGNC:28409]	-0.165	0.00306545	0.0376713	-0.183	0.00540376	0.0957241	FALSE
ENSSSCG00000003065	PLAUR	plasminogen activator, urokinase receptor [Source:HGNC Symbol;Acc:HGNC:9053]	-0.165	0.00413989	0.0464961	-0.186	0.00649164	0.10489	FALSE
ENSSSCG00000007073	ISM1	isthmin 1 [Source:HGNC Symbol;Acc:HGNC:16213]	-0.165	0.00277558	0.035152	-0.184	0.00654127	0.105313	FALSE
ENSSSCG00000006346	NA	NA	-0.165	0.000318687	0.00736356	-0.175	0.00881873	0.1262	FALSE
ENSSSCG00000010239	RUFY2	RUN and FYVE domain containing 2 [Source:HGNC Symbol;Acc:HGNC:19761]	-0.165	0.000310446	0.00726137	-0.175	0.0284431	0.242238	FALSE
ENSSSCG00000002345	NA	NA	-0.165	5.05e-05	0.00180304	-0.171	0.0457624	0.31622	FALSE
ENSSSCG00000026638	BCL10B	NA	-0.165	6.61e-05	0.00220321	-0.171	0.050157	0.331733	FALSE
ENSSSCG00000000612	ATF7IP	activating transcription factor 7 interacting protein [Source:HGNC Symbol;Acc:HGNC:20092]	-0.165	0.000136664	0.00380516	-0.173	0.0504141	0.332321	FALSE
ENSSSCG00000028798	NA	NA	-0.165	0.00163217	0.0237145	-0.181	0.062988	0.376785	FALSE
ENSSSCG00000003787	ZRANB2	zinc finger RANBP2-type containing 2 [Source:HGNC Symbol;Acc:HGNC:13058]	-0.166	4.35e-05	0.00160815	-0.172	0.00535794	0.0953466	FALSE
ENSSSCG00000008389	PAPOLG	poly(A) polymerase gamma [Source:HGNC Symbol;Acc:HGNC:14982]	-0.166	0.00391054	0.0446741	-0.187	0.00563757	0.0974919	FALSE
ENSSSCG00000004645	NA	NA	-0.166	0.00416125	0.0466179	-0.188	0.00644734	0.10435	FALSE
ENSSSCG00000016916	IL6ST	interleukin-6 receptor subunit beta precursor [Source:RefSeq peptide;Acc:NP_001090901]	-0.166	0.00164304	0.0237946	-0.182	0.0595391	0.365881	FALSE
ENSSSCG00000002259	NA	NA	-0.167	0.000979536	0.0165638	-0.181	0.0051949	0.0934669	FALSE
ENSSSCG00000002412	STON2	stonin 2 [Source:HGNC Symbol;Acc:HGNC:30652]	-0.167	0.00133529	0.0204975	-0.183	0.00224631	0.0552035	FALSE
ENSSSCG00000024045	GATSL2	GATS protein like 2 [Source:HGNC Symbol;Acc:HGNC:37073]	-0.167	0.00275622	0.0349691	-0.186	0.00233367	0.0566826	FALSE
ENSSSCG00000012202	NA	NA	-0.167	0.00403984	0.0457196	-0.19	0.00791155	0.118458	FALSE
ENSSSCG00000009502	NA	NA	-0.167	0.000552564	0.0109705	-0.179	0.0527277	0.342149	FALSE
ENSSSCG00000016981	CPEB4	cytoplasmic polyadenylation element binding protein 4 [Source:HGNC Symbol;Acc:HGNC:21747]	-0.167	0.00131243	0.0202871	-0.183	0.0546219	0.348387	FALSE
ENSSSCG00000015206	CCDC15	coiled-coil domain containing 15 [Source:HGNC Symbol;Acc:HGNC:25798]	-0.168	0.00298057	0.0370387	-0.188	0.00689388	0.109256	FALSE
ENSSSCG00000012134	PIGA	phosphatidylinositol glycan anchor biosynthesis class A [Source:HGNC Symbol;Acc:HGNC:8957]	-0.168	0.000945402	0.0161312	-0.182	0.00189888	0.0503853	FALSE
ENSSSCG00000027503	OSBPL8	oxysterol binding protein like 8 [Source:HGNC Symbol;Acc:HGNC:16396]	-0.168	4.49e-05	0.00164237	-0.174	0.0456173	0.315861	FALSE
ENSSSCG00000023882	COMMD6	COMM domain containing 6 [Source:RefSeq peptide;Acc:NP_001254779]	-0.169	0.00157177	0.0231326	-0.186	0.0027233	0.0625483	FALSE
ENSSSCG00000009680	EXTL3	exostosin like glycosyltransferase 3 [Source:HGNC Symbol;Acc:HGNC:3518]	-0.169	2.55e-05	0.00106193	-0.174	0.0204462	0.206699	FALSE
ENSSSCG00000013083	CPSF7	cleavage and polyadenylation specific factor 7 [Source:HGNC Symbol;Acc:HGNC:30098]	-0.169	0.00218162	0.0293941	-0.188	0.0253441	0.228927	FALSE
ENSSSCG00000024351	NA	NA	-0.17	9.43e-05	0.00290396	-0.179	0.00342076	0.0724948	FALSE
ENSSSCG00000006151	SNX16	sorting nexin 16 [Source:HGNC Symbol;Acc:HGNC:14980]	-0.17	0.00315398	0.0384842	-0.193	0.00469033	0.0881099	FALSE
ENSSSCG00000022081	NA	NA	-0.17	6.79e-05	0.0022536	-0.177	0.00566001	0.0974919	FALSE
ENSSSCG00000013427	NA	NA	-0.17	5.12e-05	0.00182221	-0.177	0.0426654	0.304001	FALSE
ENSSSCG00000002252	ARRDC4	arrestin domain containing 4 [Source:HGNC Symbol;Acc:HGNC:28087]	-0.17	0.000455437	0.00956059	-0.182	0.0474754	0.322621	FALSE
ENSSSCG00000023367	IL22RA1	interleukin 22 receptor subunit alpha 1 [Source:HGNC Symbol;Acc:HGNC:13700]	-0.171	0.00267951	0.0341914	-0.193	0.00405091	0.0803126	FALSE
ENSSSCG00000025393	SUSD2	sushi domain containing 2 [Source:HGNC Symbol;Acc:HGNC:30667]	-0.172	3.77e-05	0.00143173	-0.179	0.00225348	0.055244	FALSE
ENSSSCG00000021984	NA	NA	-0.172	6.97e-05	0.00230057	-0.18	0.00475233	0.0884939	FALSE
ENSSSCG00000027199	NA	NA	-0.172	0.00332484	0.0398652	-0.196	0.00554153	0.0966749	FALSE
ENSSSCG00000016494	BRAF	B-Raf proto-oncogene, serine/threonine kinase [Source:HGNC Symbol;Acc:HGNC:1097]	-0.172	0.00429701	0.047737	-0.198	0.00724978	0.112238	FALSE
ENSSSCG00000017032	NA	NA	-0.172	0.00358122	0.0420303	-0.196	0.00737756	0.113545	FALSE
ENSSSCG00000016604	WASL	Wiskott-Aldrich syndrome like [Source:HGNC Symbol;Acc:HGNC:12735]	-0.172	0.000664453	0.012625	-0.187	0.0470619	0.321088	FALSE
ENSSSCG00000005037	ERO1A	ERO1-like protein alpha [Source:UniProtKB/Swiss-Prot;Acc:B6CVD7]	-0.173	0.00150065	0.0224659	-0.191	0.00271238	0.0623887	FALSE
ENSSSCG00000004473	NA	NA	-0.173	0.00359701	0.0421785	-0.198	0.0289389	0.245131	FALSE
ENSSSCG00000012829	NA	NA	-0.174	0.00115593	0.0186251	-0.192	0.00239254	0.0575582	FALSE
ENSSSCG00000030296	NA	NA	-0.174	3.44e-06	0.000215167	-0.178	0.00284562	0.0641757	FALSE
ENSSSCG00000020927	SLC2A2	solute carrier family 2, facilitated glucose transporter member 2 [Source:RefSeq peptide;Acc:NP_001090886]	-0.174	0.000788535	0.0142011	-0.19	0.00423705	0.0825502	FALSE
ENSSSCG00000002743	NA	NA	-0.174	0.000139531	0.00386073	-0.184	0.0210615	0.209944	FALSE
ENSSSCG00000027652	KLHL15	kelch like family member 15 [Source:HGNC Symbol;Acc:HGNC:29347]	-0.174	0.00331798	0.0398188	-0.199	0.060512	0.368626	FALSE
ENSSSCG00000009818	NA	NA	-0.175	0.00157714	0.0231424	-0.195	0.00317277	0.0684508	FALSE
ENSSSCG00000001835	ABHD2	abhydrolase domain containing 2 [Source:HGNC Symbol;Acc:HGNC:18717]	-0.175	0.00218208	0.0293941	-0.197	0.0122664	0.154587	FALSE
ENSSSCG00000008604	WDR35	WD repeat domain 35 [Source:HGNC Symbol;Acc:HGNC:29250]	-0.175	7.81e-05	0.00249765	-0.185	0.0185193	0.194815	FALSE
ENSSSCG00000029815	SRGAP1	SLIT-ROBO Rho GTPase activating protein 1 [Source:HGNC Symbol;Acc:HGNC:17382]	-0.175	0.000153335	0.00413104	-0.186	0.0398751	0.292285	FALSE
ENSSSCG00000005191	MPDZ	multiple PDZ domain crumbs cell polarity complex component [Source:HGNC Symbol;Acc:HGNC:7208]	-0.175	0.000161171	0.0042563	-0.186	0.0401924	0.293763	FALSE
ENSSSCG00000006238	CYP7A1	cytochrome P450 family 7 subfamily A member 1 [Source:HGNC Symbol;Acc:HGNC:2651]	-0.176	0.0135402	0.103805	-0.226	0.000580423	0.0227783	FALSE
ENSSSCG00000027983	RNF141	ring finger protein 141 [Source:HGNC Symbol;Acc:HGNC:21159]	-0.176	0.00117887	0.0188803	-0.194	0.00219535	0.0548579	FALSE
ENSSSCG00000005201	NA	NA	-0.176	0.00302053	0.0374565	-0.201	0.00346116	0.0729765	FALSE
ENSSSCG00000025386	SPTSSA	serine palmitoyltransferase small subunit A [Source:HGNC Symbol;Acc:HGNC:20361]	-0.176	0.000685408	0.0128354	-0.192	0.00388749	0.078255	FALSE
ENSSSCG00000023174	USP53	ubiquitin specific peptidase 53 [Source:HGNC Symbol;Acc:HGNC:29255]	-0.176	0.000381791	0.00849709	-0.19	0.0228514	0.218123	FALSE
ENSSSCG00000010850	ENAH	enabled homolog (Drosophila) [Source:HGNC Symbol;Acc:HGNC:18271]	-0.176	0.000692387	0.012909	-0.193	0.0430671	0.305749	FALSE
ENSSSCG00000013411	WEE1	WEE1 G2 checkpoint kinase [Source:HGNC Symbol;Acc:HGNC:12761]	-0.177	0.000266645	0.00640575	-0.19	0.0126462	0.157136	FALSE
ENSSSCG00000022482	DDIT3	DNA damage inducible transcript 3 [Source:HGNC Symbol;Acc:HGNC:2726]	-0.178	4.41e-05	0.00162547	-0.187	0.00411183	0.0811916	FALSE
ENSSSCG00000028141	NA	NA	-0.178	0.00426944	0.0475228	-0.209	0.00496765	0.0908655	FALSE
ENSSSCG00000027669	NA	NA	-0.178	0.000457049	0.00957931	-0.194	0.0218033	0.213118	FALSE
ENSSSCG00000011510	TMF1	TATA element modulatory factor 1 [Source:HGNC Symbol;Acc:HGNC:11870]	-0.178	0.000999688	0.0167991	-0.198	0.0259337	0.231001	FALSE
ENSSSCG00000002425	PTPN21	protein tyrosine phosphatase, non-receptor type 21 [Source:HGNC Symbol;Acc:HGNC:9651]	-0.178	2.31e-05	0.000979362	-0.186	0.0333674	0.267372	FALSE
ENSSSCG00000024418	RHOU	ras homolog family member U [Source:HGNC Symbol;Acc:HGNC:17794]	-0.179	0.00156201	0.023073	-0.201	0.00418065	0.0817671	FALSE
ENSSSCG00000011977	NA	NA	-0.179	0.00106785	0.017524	-0.199	0.00194043	0.0509734	FALSE
ENSSSCG00000016073	NA	NA	-0.179	0.00279447	0.0352801	-0.205	0.00492959	0.0903962	FALSE
ENSSSCG00000002411	GTF2A1	general transcription factor IIA subunit 1 [Source:HGNC Symbol;Acc:HGNC:4646]	-0.18	0.000269811	0.00647012	-0.194	0.0381605	0.286438	FALSE
ENSSSCG00000028512	NA	NA	-0.18	0.000107234	0.00318567	-0.191	0.022926	0.218123	FALSE
ENSSSCG00000028538	NA	NA	-0.18	0.0001377	0.003826	-0.193	0.0341596	0.270413	FALSE
ENSSSCG00000024663	SPICE1	spindle and centriole associated protein 1 [Source:HGNC Symbol;Acc:HGNC:25083]	-0.181	0.000910444	0.015757	-0.201	0.00254996	0.0595665	FALSE
ENSSSCG00000007955	CLUAP1	clusterin associated protein 1 [Source:HGNC Symbol;Acc:HGNC:19009]	-0.181	0.00327637	0.0394617	-0.211	0.00523832	0.0936841	FALSE
ENSSSCG00000004466	TTK	TTK protein kinase [Source:HGNC Symbol;Acc:HGNC:12401]	-0.182	0.00303378	0.0375596	-0.213	0.00497866	0.0909965	FALSE
ENSSSCG00000016834	LMBRD2	LMBR1 domain containing 2 [Source:HGNC Symbol;Acc:HGNC:25287]	-0.182	0.00418138	0.0467588	-0.215	0.0283779	0.242075	FALSE
ENSSSCG00000022111	NA	NA	-0.183	0.00164236	0.0237946	-0.208	0.0029348	0.0652147	FALSE
ENSSSCG00000016920	MIER3	MIER family member 3 [Source:HGNC Symbol;Acc:HGNC:26678]	-0.183	0.00333839	0.0399197	-0.215	0.00780743	0.117178	FALSE
ENSSSCG00000012377	KIF4A	NA	-0.183	0.000263957	0.00638727	-0.198	0.0236927	0.220601	FALSE
ENSSSCG00000008827	NA	NA	-0.184	0.00290588	0.0363823	-0.215	0.00450853	0.0859587	FALSE
ENSSSCG00000004610	CCPG1	cell cycle progression 1 [Source:HGNC Symbol;Acc:HGNC:24227]	-0.184	3.07e-05	0.00123991	-0.194	0.0134477	0.163826	FALSE
ENSSSCG00000024312	ID4	inhibitor of DNA binding 4, HLH protein [Source:HGNC Symbol;Acc:HGNC:5363]	-0.184	3.5e-05	0.00135967	-0.193	0.0191118	0.198336	FALSE
ENSSSCG00000012262	KDM6A	lysine demethylase 6A [Source:HGNC Symbol;Acc:HGNC:12637]	-0.184	4.16e-05	0.00155539	-0.194	0.0289961	0.245226	FALSE
ENSSSCG00000015025	CRYAB	crystallin alpha B [Source:HGNC Symbol;Acc:HGNC:2389]	-0.185	2.31e-05	0.000979362	-0.195	0.00279384	0.0637957	FALSE
ENSSSCG00000009090	KIAA1109	KIAA1109 [Source:HGNC Symbol;Acc:HGNC:26953]	-0.185	7.69e-05	0.00247275	-0.198	0.00382052	0.0773593	FALSE
ENSSSCG00000024980	NA	NA	-0.185	0.00432229	0.0478978	-0.223	0.00390654	0.0785379	FALSE
ENSSSCG00000010205	PHYHIPL	phytanoyl-CoA hydroxylase-interacting protein-like [Source:RefSeq peptide;Acc:NP_001231510]	-0.185	5.4e-06	0.000305827	-0.193	0.00444776	0.0851077	FALSE
ENSSSCG00000017014	PANK3	pantothenate kinase 3 [Source:HGNC Symbol;Acc:HGNC:19365]	-0.185	0.00450484	0.0493863	-0.223	0.00584488	0.0990625	FALSE
ENSSSCG00000015201	MSANTD2	Myb/SANT DNA binding domain containing 2 [Source:HGNC Symbol;Acc:HGNC:26266]	-0.185	0.000293369	0.00688614	-0.202	0.0172377	0.188523	FALSE
ENSSSCG00000029792	NA	NA	-0.185	0.00219654	0.0295589	-0.214	0.0452756	0.314764	FALSE
ENSSSCG00000016758	STK17A	serine/threonine kinase 17a [Source:HGNC Symbol;Acc:HGNC:11395]	-0.187	0.000748682	0.0136871	-0.209	0.00221531	0.0549338	FALSE
ENSSSCG00000024053	NA	NA	-0.187	0.00161307	0.0235398	-0.214	0.00416489	0.0816438	FALSE
ENSSSCG00000022323	NA	NA	-0.187	0.00279929	0.0352801	-0.221	0.00484357	0.0895984	FALSE
ENSSSCG00000026724	GUCY2C	guanylate cyclase 2C [Source:HGNC Symbol;Acc:HGNC:4688]	-0.187	0.0038686	0.0444345	-0.225	0.00598226	0.0998939	FALSE
ENSSSCG00000016109	ALS2	ALS2, alsin Rho guanine nucleotide exchange factor [Source:HGNC Symbol;Acc:HGNC:443]	-0.187	0.000156823	0.00419951	-0.203	0.0147645	0.173603	FALSE
ENSSSCG00000023930	NA	NA	-0.187	0.000177755	0.00454605	-0.202	0.0163962	0.183374	FALSE
ENSSSCG00000011678	XRN1	5'-3' exoribonuclease 1 [Source:HGNC Symbol;Acc:HGNC:30654]	-0.187	0.000882464	0.0154376	-0.21	0.0216055	0.211979	FALSE
ENSSSCG00000021429	C21orf91	chromosome 21 open reading frame 91 [Source:HGNC Symbol;Acc:HGNC:16459]	-0.187	2.83e-05	0.00115201	-0.197	0.0260619	0.231197	FALSE
ENSSSCG00000025427	CU459197.4	NA	-0.187	0.00134839	0.0205954	-0.213	0.0423303	0.302086	FALSE
ENSSSCG00000025448	SERTAD3	SERTA domain containing 3 [Source:HGNC Symbol;Acc:HGNC:17931]	-0.188	0.00229928	0.0304489	-0.22	0.00295557	0.0656135	FALSE
ENSSSCG00000010462	PCGF5	polycomb group ring finger 5 [Source:HGNC Symbol;Acc:HGNC:28264]	-0.188	0.0014866	0.022356	-0.215	0.00384963	0.077642	FALSE
ENSSSCG00000004242	TBC1D32	TBC1 domain family member 32 [Source:HGNC Symbol;Acc:HGNC:21485]	-0.188	0.0040671	0.045911	-0.227	0.00558197	0.0971257	FALSE
ENSSSCG00000002755	NFAT5	nuclear factor of activated T-cells 5 [Source:HGNC Symbol;Acc:HGNC:7774]	-0.188	0.000321387	0.00738746	-0.206	0.0221626	0.215213	FALSE
ENSSSCG00000014326	KIF20A	kinesin family member 20A [Source:HGNC Symbol;Acc:HGNC:9787]	-0.188	0.000649099	0.01243	-0.21	0.0246827	0.225368	FALSE
ENSSSCG00000006338	DDR2	discoidin domain receptor tyrosine kinase 2 [Source:HGNC Symbol;Acc:HGNC:2731]	-0.188	0.00138778	0.0210604	-0.215	0.0398383	0.292285	FALSE
ENSSSCG00000007568	IQCE	IQ motif containing E [Source:HGNC Symbol;Acc:HGNC:29171]	-0.189	0.00392063	0.0446744	-0.229	0.00342471	0.0724948	FALSE
ENSSSCG00000003112	NA	NA	-0.189	0.000603739	0.0117645	-0.211	0.00195605	0.0512698	FALSE
ENSSSCG00000016953	NA	NA	-0.189	0.0012716	0.0198636	-0.216	0.0229067	0.218123	FALSE
ENSSSCG00000029326	CCNB1	cyclin B1 [Source:HGNC Symbol;Acc:HGNC:1579]	-0.189	6.54e-05	0.00219108	-0.203	0.0261608	0.231197	FALSE
ENSSSCG00000024284	NA	NA	-0.189	0.000144268	0.00395074	-0.204	0.0279642	0.240174	FALSE
ENSSSCG00000012557	NA	NA	-0.19	4.87e-05	0.00176147	-0.203	0.0168987	0.186327	FALSE
ENSSSCG00000011080	SPAG6	sperm associated antigen 6 [Source:HGNC Symbol;Acc:HGNC:11215]	-0.19	1.41e-05	0.000652799	-0.2	0.0246186	0.225239	FALSE
ENSSSCG00000015401	PCLO	piccolo presynaptic cytomatrix protein [Source:HGNC Symbol;Acc:HGNC:13406]	-0.191	9.68e-05	0.00294272	-0.206	0.0268402	0.234843	FALSE
ENSSSCG00000014362	HBEGF	proheparin-binding EGF-like growth factor precursor [Source:RefSeq peptide;Acc:NP_999464]	-0.191	0.000429511	0.0091903	-0.212	0.0315915	0.257406	FALSE
ENSSSCG00000017296	ACE	angiotensin-converting enzyme isoform 2 precursor [Source:RefSeq peptide;Acc:NP_001077410]	-0.192	0.0033331	0.0398923	-0.231	0.00524129	0.0936841	FALSE
ENSSSCG00000015851	TNKS	tankyrase [Source:HGNC Symbol;Acc:HGNC:11941]	-0.192	0.00152822	0.0226493	-0.222	0.00882886	0.1262	FALSE
ENSSSCG00000010664	ENO4	enolase family member 4 [Source:HGNC Symbol;Acc:HGNC:31670]	-0.193	0.00397428	0.0450927	-0.237	0.00362369	0.0750097	FALSE
ENSSSCG00000011817	NA	NA	-0.194	0.00177705	0.0254783	-0.228	0.00971645	0.134766	FALSE
ENSSSCG00000016853	RICTOR	RPTOR independent companion of MTOR complex 2 [Source:HGNC Symbol;Acc:HGNC:28611]	-0.195	0.00105254	0.017337	-0.225	0.00205005	0.0525772	FALSE
ENSSSCG00000005466	PTBP3	polypyrimidine tract binding protein 3 [Source:HGNC Symbol;Acc:HGNC:10253]	-0.195	8.54e-06	0.000442944	-0.206	0.00329755	0.0706544	FALSE
ENSSSCG00000011536	NA	NA	-0.195	0.00438609	0.0484436	-0.242	0.00441139	0.0846808	FALSE
ENSSSCG00000022845	NA	NA	-0.195	3.54e-07	3.41e-05	-0.201	0.00661941	0.10624	FALSE
ENSSSCG00000025028	XIAP	baculoviral IAP repeat containing 8 [Source:HGNC Symbol;Acc:HGNC:14878]	-0.196	1.46e-05	0.000664456	-0.208	0.0189972	0.197816	FALSE
ENSSSCG00000012960	CST6	cystatin E/M [Source:HGNC Symbol;Acc:HGNC:2478]	-0.196	0.00169422	0.0244826	-0.231	0.00274748	0.0629198	FALSE
ENSSSCG00000002414	NA	NA	-0.196	0.000141564	0.00390886	-0.215	0.0161465	0.182227	FALSE
ENSSSCG00000029200	NA	NA	-0.196	2.17e-06	0.000150393	-0.205	0.0185749	0.195008	FALSE
ENSSSCG00000008406	CCDC88A	coiled-coil domain containing 88A [Source:HGNC Symbol;Acc:HGNC:25523]	-0.196	3.8e-06	0.000232832	-0.206	0.0186214	0.195158	FALSE
ENSSSCG00000010672	RAB11FIP2	RAB11 family interacting protein 2 [Source:HGNC Symbol;Acc:HGNC:29152]	-0.197	0.00184664	0.0259898	-0.234	0.00450732	0.0859587	FALSE
ENSSSCG00000024933	SLC36A4	solute carrier family 36 member 4 [Source:HGNC Symbol;Acc:HGNC:19660]	-0.197	0.000230109	0.00564	-0.218	0.0133144	0.162517	FALSE
ENSSSCG00000021907	NA	NA	-0.197	4.33e-05	0.00160561	-0.212	0.0214963	0.211538	FALSE
ENSSSCG00000002545	ZFYVE21	zinc finger FYVE-type containing 21 [Source:HGNC Symbol;Acc:HGNC:20760]	-0.198	0.0024157	0.0315821	-0.239	0.00221064	0.0549338	FALSE
ENSSSCG00000009765	DNAH10	dynein axonemal heavy chain 10 [Source:HGNC Symbol;Acc:HGNC:2941]	-0.198	0.00170364	0.0245919	-0.235	0.00269935	0.06218	FALSE
ENSSSCG00000003898	MKNK1	MAP kinase interacting serine/threonine kinase 1 [Source:HGNC Symbol;Acc:HGNC:7110]	-0.198	2.47e-06	0.000166724	-0.208	0.0173085	0.188639	FALSE
ENSSSCG00000004973	UACA	uveal autoantigen with coiled-coil domains and ankyrin repeats [Source:HGNC Symbol;Acc:HGNC:15947]	-0.198	6.48e-05	0.00218803	-0.214	0.021133	0.209944	FALSE
ENSSSCG00000004139	ADGRG6	adhesion G protein-coupled receptor G6 [Source:HGNC Symbol;Acc:HGNC:13841]	-0.198	7.89e-05	0.00251912	-0.215	0.0218759	0.213713	FALSE
ENSSSCG00000025756	NA	NA	-0.198	0.00017204	0.00445462	-0.218	0.0230658	0.218123	FALSE
ENSSSCG00000017884	TEKT1	tektin 1 [Source:HGNC Symbol;Acc:HGNC:15534]	-0.199	0.000773606	0.0140271	-0.229	0.00212592	0.0540383	FALSE
ENSSSCG00000000189	LMBR1L	limb development membrane protein 1 like [Source:HGNC Symbol;Acc:HGNC:18268]	-0.199	0.00237313	0.0311479	-0.24	0.00359569	0.0748242	FALSE
ENSSSCG00000001664	TTBK1	tau tubulin kinase 1 [Source:HGNC Symbol;Acc:HGNC:19140]	-0.199	0.00353014	0.0415776	-0.248	0.00366759	0.0756267	FALSE
ENSSSCG00000006793	NA	NA	-0.199	0.00315377	0.0384842	-0.245	0.00587436	0.0991985	FALSE
ENSSSCG00000010316	KAT6B	lysine acetyltransferase 6B [Source:HGNC Symbol;Acc:HGNC:17582]	-0.2	2.47e-05	0.00103198	-0.214	0.00425555	0.0826481	FALSE
ENSSSCG00000016511	TTC26	tetratricopeptide repeat domain 26 [Source:HGNC Symbol;Acc:HGNC:21882]	-0.2	0.00279632	0.0352801	-0.246	0.00274445	0.0629198	FALSE
ENSSSCG00000020675	ATF7IP2	activating transcription factor 7 interacting protein 2 [Source:HGNC Symbol;Acc:HGNC:20397]	-0.2	0.00105723	0.0173712	-0.233	0.00308276	0.0677841	FALSE
ENSSSCG00000022478	NA	NA	-0.2	8.62e-06	0.000444598	-0.212	0.00354763	0.0740201	FALSE
ENSSSCG00000016690	NA	NA	-0.2	0.00344588	0.0409109	-0.25	0.00395387	0.078986	FALSE
ENSSSCG00000013004	TM7SF2	transmembrane 7 superfamily member 2 [Source:HGNC Symbol;Acc:HGNC:11863]	-0.2	9.68e-05	0.00294272	-0.219	0.00612745	0.101537	FALSE
ENSSSCG00000022780	NA	NA	-0.2	4.32e-07	4.05e-05	-0.208	0.014955	0.174353	FALSE
ENSSSCG00000004154	TNFAIP3	TNF alpha induced protein 3 [Source:HGNC Symbol;Acc:HGNC:11896]	-0.2	1.31e-05	0.000608657	-0.212	0.0177289	0.190151	FALSE
ENSSSCG00000005207	ERMP1	endoplasmic reticulum metallopeptidase 1 [Source:HGNC Symbol;Acc:HGNC:23703]	-0.201	4.04e-05	0.00151764	-0.217	0.00209308	0.0535627	FALSE
ENSSSCG00000026403	NA	NA	-0.201	0.00112507	0.0181938	-0.235	0.00224568	0.0552035	FALSE
ENSSSCG00000028199	NA	NA	-0.201	0.00113826	0.0183625	-0.236	0.00280995	0.0639315	FALSE
ENSSSCG00000025206	RNF19B	ring finger protein 19B [Source:HGNC Symbol;Acc:HGNC:26886]	-0.202	0.00289892	0.0363293	-0.251	0.0025448	0.0595665	FALSE
ENSSSCG00000029109	MTMR9	myotubularin related protein 9 [Source:HGNC Symbol;Acc:HGNC:14596]	-0.202	0.00142327	0.0215487	-0.24	0.00251762	0.0594392	FALSE
ENSSSCG00000027247	NA	NA	-0.202	0.00405419	0.0458251	-0.259	0.00487406	0.090044	FALSE
ENSSSCG00000011534	BHLHE40	basic helix-loop-helix family member e40 [Source:HGNC Symbol;Acc:HGNC:1046]	-0.202	5.38e-05	0.00190369	-0.219	0.0196763	0.20192	FALSE
ENSSSCG00000028278	NA	NA	-0.203	1.81e-05	0.000798499	-0.217	0.00738609	0.113582	FALSE
ENSSSCG00000029085	CH242-81E23.2-001	NA	-0.203	0.000599415	0.0116974	-0.233	0.0151577	0.175674	FALSE
ENSSSCG00000026832	CSF1	macrophage colony-stimulating factor 1 precursor [Source:RefSeq peptide;Acc:NP_001231452]	-0.204	0.00246704	0.0320956	-0.252	0.00288171	0.0645273	FALSE
ENSSSCG00000000927	TMTC3	transmembrane and tetratricopeptide repeat containing 3 [Source:HGNC Symbol;Acc:HGNC:26899]	-0.204	0.00405605	0.0458251	-0.262	0.00708965	0.110508	FALSE
ENSSSCG00000002341	NA	NA	-0.205	6.24e-06	0.000347338	-0.218	0.00586001	0.0991322	FALSE
ENSSSCG00000004602	TEX9	testis expressed 9 [Source:HGNC Symbol;Acc:HGNC:29585]	-0.205	4.43e-06	0.000260641	-0.218	0.0151222	0.175474	FALSE
ENSSSCG00000008800	TMEM33	transmembrane protein 33 [Source:HGNC Symbol;Acc:HGNC:25541]	-0.205	9.94e-06	0.000497333	-0.219	0.0163167	0.18314	FALSE
ENSSSCG00000009380	NEK5	NIMA related kinase 5 [Source:HGNC Symbol;Acc:HGNC:7748]	-0.205	0.00106927	0.0175258	-0.242	0.0250614	0.227784	FALSE
ENSSSCG00000015581	CENPF	centromere protein F [Source:HGNC Symbol;Acc:HGNC:1857]	-0.206	0.00973697	0.0837682	-0.313	0.000110419	0.00726675	FALSE
ENSSSCG00000014204	DCP2	decapping mRNA 2 [Source:HGNC Symbol;Acc:HGNC:24452]	-0.206	0.00109879	0.0178556	-0.245	0.0020378	0.0524771	FALSE
ENSSSCG00000003736	ASXL3	additional sex combs like 3, transcriptional regulator [Source:HGNC Symbol;Acc:HGNC:29357]	-0.206	0.00275222	0.0349516	-0.259	0.00308622	0.0678024	FALSE
ENSSSCG00000017022	HMMR	hyaluronan mediated motility receptor [Source:HGNC Symbol;Acc:HGNC:5012]	-0.206	5.94e-05	0.00206808	-0.226	0.0113056	0.147625	FALSE
ENSSSCG00000023683	NA	NA	-0.207	0.00236022	0.0310703	-0.257	0.00246348	0.0585268	FALSE
ENSSSCG00000029710	GCNT4	glucosaminyl (N-acetyl) transferase 4, core 2 [Source:HGNC Symbol;Acc:HGNC:17973]	-0.207	0.00457234	0.0497981	-0.274	0.00517452	0.0933009	FALSE
ENSSSCG00000022794	NA	NA	-0.208	0.00126061	0.0197382	-0.25	0.00210119	0.0537095	FALSE
ENSSSCG00000005027	FRMD6	FERM domain containing 6 [Source:HGNC Symbol;Acc:HGNC:19839]	-0.209	1.03e-06	7.78e-05	-0.22	0.0113928	0.148249	FALSE
ENSSSCG00000001565	NA	NA	-0.21	0.00186118	0.0260742	-0.259	0.00233233	0.0566826	FALSE
ENSSSCG00000015306	CLDN12	claudin 12 [Source:HGNC Symbol;Acc:HGNC:2034]	-0.21	0.00386953	0.0444345	-0.276	0.00453432	0.0861467	FALSE
ENSSSCG00000018038	TTC19	tetratricopeptide repeat domain 19 [Source:HGNC Symbol;Acc:HGNC:26006]	-0.211	0.000777771	0.0140643	-0.25	0.0019977	0.0518058	FALSE
ENSSSCG00000028351	NA	NA	-0.212	0.00225493	0.0301313	-0.268	0.00573004	0.0980201	FALSE
ENSSSCG00000016991	DUSP1	dual specificity phosphatase 1 [Source:HGNC Symbol;Acc:HGNC:3064]	-0.212	3.36e-06	0.000212152	-0.226	0.00676207	0.107904	FALSE
ENSSSCG00000014999	KBTBD3	kelch repeat and BTB domain containing 3 [Source:HGNC Symbol;Acc:HGNC:22934]	-0.213	0.00205801	0.0280555	-0.268	0.00248403	0.058903	FALSE
ENSSSCG00000018875	NA	NA	-0.214	5.27e-07	NA	-8.117	3.45e-14	2.06e-11	FALSE
ENSSSCG00000026251	NA	NA	-0.214	0.00381546	0.0440416	-0.287	0.00474375	0.0884939	FALSE
ENSSSCG00000009839	NA	NA	-0.214	2.08e-05	0.000898479	-0.233	0.0130581	0.160448	FALSE
ENSSSCG00000028428	NA	NA	-0.215	0.00148147	0.0223294	-0.266	0.00203314	0.0524771	FALSE
ENSSSCG00000016068	NA	E3 ubiquitin-protein ligase HECW2 [Source:RefSeq peptide;Acc:NP_001185853]	-0.215	0.00394759	0.0449047	-0.294	0.00553373	0.0966749	FALSE
ENSSSCG00000012307	CCNB3	cyclin B3 [Source:HGNC Symbol;Acc:HGNC:18709]	-0.215	1.13e-05	0.000542502	-0.232	0.0071794	0.111367	FALSE
ENSSSCG00000014173	LNPEP	leucyl-cystinyl aminopeptidase [Source:RefSeq peptide;Acc:NP_001098761]	-0.215	5.71e-05	0.00200028	-0.239	0.014423	0.171457	FALSE
ENSSSCG00000016140	FZD5	frizzled class receptor 5 [Source:HGNC Symbol;Acc:HGNC:4043]	-0.216	0.00212644	0.0288691	-0.275	0.00258969	0.060183	FALSE
ENSSSCG00000005583	NA	NA	-0.216	0.0026238	0.0337719	-0.28	0.00344352	0.0727653	FALSE
ENSSSCG00000028014	IFN-OMEGA-5	NA	-0.216	0.00402337	0.0456108	-0.295	0.00513997	0.0930429	FALSE
ENSSSCG00000029613	SYNM	synemin [Source:HGNC Symbol;Acc:HGNC:24466]	-0.216	3.08e-06	0.000200174	-0.231	0.0104238	0.140599	FALSE
ENSSSCG00000015027	NA	NA	-0.216	2.24e-06	0.000153848	-0.229	0.011437	0.148249	FALSE
ENSSSCG00000019556	7SK	7SK RNA [Source:RFAM;Acc:RF00100]	-0.217	0.00130563	0.0202289	-0.269	0.00190646	0.0504881	FALSE
ENSSSCG00000028785	NA	NA	-0.217	0.0022378	0.0299793	-0.278	0.00393927	0.0788933	FALSE
ENSSSCG00000023368	NA	NA	-0.218	0.00224745	0.0300616	-0.284	0.00252752	0.0595665	FALSE
ENSSSCG00000011857	LMLN	leishmanolysin like peptidase [Source:HGNC Symbol;Acc:HGNC:15991]	-0.218	0.00229852	0.0304489	-0.284	0.00283665	0.064124	FALSE
ENSSSCG00000009008	NA	NA	-0.219	0.0039361	0.0448123	-0.306	0.00974621	0.135003	FALSE
ENSSSCG00000015175	VWA5A	von Willebrand factor A domain containing 5A [Source:HGNC Symbol;Acc:HGNC:6658]	-0.221	9.79e-08	1.12e-05	-0.231	0.00377302	0.076844	FALSE
ENSSSCG00000010218	NA	NA	-0.221	0.00439184	0.0484669	-0.32	0.0119873	0.15291	FALSE
ENSSSCG00000016968	BDP1	B double prime 1, subunit of RNA polymerase III transcription initiation factor IIIB [Source:HGNC Symbol;Acc:HGNC:13652]	-0.221	0.000166601	0.00437335	-0.254	0.0149323	0.174183	FALSE
ENSSSCG00000024716	NA	NA	-0.222	0.00267801	0.0341914	-0.3	0.00312722	0.0683724	FALSE
ENSSSCG00000014152	MBLAC2	metallo-beta-lactamase domain containing 2 [Source:HGNC Symbol;Acc:HGNC:33711]	-0.223	0.00181441	0.0257608	-0.289	0.0035734	0.0744637	FALSE
ENSSSCG00000011745	PRKCI	protein kinase C iota [Source:HGNC Symbol;Acc:HGNC:9404]	-0.225	6.81e-07	5.7e-05	-0.239	0.00426025	0.0826583	FALSE
ENSSSCG00000010703	HTRA1	HtrA serine peptidase 1 [Source:HGNC Symbol;Acc:HGNC:9476]	-0.225	9.64e-07	7.37e-05	-0.24	0.00751208	0.114609	FALSE
ENSSSCG00000020987	WDR31	WD repeat domain 31 [Source:HGNC Symbol;Acc:HGNC:21421]	-0.226	0.00339377	0.0404366	-0.325	0.00882426	0.1262	FALSE
ENSSSCG00000029347	ZNF791	zinc finger protein 791 [Source:HGNC Symbol;Acc:HGNC:26895]	-0.226	0.00395765	0.0449423	-0.336	0.00983661	0.135712	FALSE
ENSSSCG00000011456	CHDH	choline dehydrogenase [Source:HGNC Symbol;Acc:HGNC:24288]	-0.226	0.00455394	0.0497304	-0.343	0.0122619	0.154587	FALSE
ENSSSCG00000004815	NA	NA	-0.227	0.00128238	0.0199849	-0.291	0.00216563	0.0545188	FALSE
ENSSSCG00000015566	EDEM3	ER degradation enhancing alpha-mannosidase like protein 3 [Source:HGNC Symbol;Acc:HGNC:16787]	-0.228	1.26e-05	0.00059355	-0.251	0.00877834	0.125809	FALSE
ENSSSCG00000002260	NA	NA	-0.229	0.0036141	0.0422672	-0.342	0.0101311	0.138364	FALSE
ENSSSCG00000011722	RAP2B	RAP2B, member of RAS oncogene family [Source:HGNC Symbol;Acc:HGNC:9862]	-0.23	0.0015672	0.0231241	-0.304	0.00192209	0.0507867	FALSE
ENSSSCG00000016542	LRGUK	leucine rich repeats and guanylate kinase domain containing [Source:HGNC Symbol;Acc:HGNC:21964]	-0.23	0.00188834	0.0262887	-0.309	0.00219012	0.0548579	FALSE
ENSSSCG00000006808	NA	NA	-0.232	0.00148504	0.022356	-0.307	0.00210724	0.0537446	FALSE
ENSSSCG00000026007	NA	NA	-0.232	6.27e-05	0.00214359	-0.265	0.00269799	0.06218	FALSE
ENSSSCG00000025201	NA	NA	-0.232	0.000173533	0.00446722	-0.273	0.004125	0.0812246	FALSE
ENSSSCG00000021467	EME2	essential meiotic structure-specific endonuclease subunit 2 [Source:HGNC Symbol;Acc:HGNC:27289]	-0.235	0.00458431	0.0498877	-0.43	0.0220594	0.214941	FALSE
ENSSSCG00000005426	FSD1L	fibronectin type III and SPRY domain containing 1 like [Source:HGNC Symbol;Acc:HGNC:13753]	-0.237	0.00110471	0.0179081	-0.312	0.00255079	0.0595665	FALSE
ENSSSCG00000025698	SERPINE1	plasminogen activator inhibitor 1 precursor [Source:RefSeq peptide;Acc:NP_999075]	-0.238	0.00198263	0.0272309	-0.338	0.00638442	0.10353	FALSE
ENSSSCG00000029126	NA	NA	-0.239	0.00123249	0.019412	-0.323	0.0025369	0.0595665	FALSE
ENSSSCG00000011071	THNSL1	threonine synthase like 1 [Source:HGNC Symbol;Acc:HGNC:26160]	-0.239	0.00325913	0.039385	-0.39	0.0157248	0.179473	FALSE
ENSSSCG00000030006	NA	NA	-0.24	0.00283028	0.0356368	-0.373	0.0144687	0.171509	FALSE
ENSSSCG00000026210	NA	NA	-0.24	0.00351902	0.0414833	-0.567	0.0359724	0.277498	FALSE
ENSSSCG00000030247	EPM2AIP1	EPM2A interacting protein 1 [Source:HGNC Symbol;Acc:HGNC:19735]	-0.241	0.00306366	0.0376713	-0.393	0.0148314	0.173741	FALSE
ENSSSCG00000014976	ARHGAP42	Rho GTPase activating protein 42 [Source:HGNC Symbol;Acc:HGNC:26545]	-0.242	1.38e-07	1.5e-05	-0.258	0.00395312	0.078986	FALSE
ENSSSCG00000009678	FBXO16	F-box protein 16 [Source:HGNC Symbol;Acc:HGNC:13618]	-0.242	0.00301288	0.0374053	-0.4	0.0139727	0.168009	FALSE
ENSSSCG00000022389	TPPP	tubulin polymerization promoting protein [Source:HGNC Symbol;Acc:HGNC:24164]	-0.242	0.00363422	0.0423907	-0.464	0.0288492	0.244838	FALSE
ENSSSCG00000005081	LRRC9	leucine rich repeat containing 9 [Source:HGNC Symbol;Acc:HGNC:19848]	-0.243	8.55e-06	0.000442944	-0.272	0.0023548	0.0569077	FALSE
ENSSSCG00000014194	NA	NA	-0.244	6.93e-06	0.000379636	-0.273	0.00215106	0.0544132	FALSE
ENSSSCG00000008817	NA	NA	-0.245	0.00161852	0.0235934	-0.356	0.00221048	0.0549338	FALSE
ENSSSCG00000028803	NA	NA	-0.245	1.82e-05	0.000802255	-0.279	0.00611976	0.101537	FALSE
ENSSSCG00000007775	NA	NA	-0.247	4.86e-05	NA	-1.677	0.000344185	0.0259789	FALSE
ENSSSCG00000005225	NA	NA	-0.247	0.00217907	0.0293941	-0.393	0.0126504	0.157136	FALSE
ENSSSCG00000029762	NA	NA	-0.248	0.0022925	0.0304489	-0.405	0.00999986	0.137244	FALSE
ENSSSCG00000021219	NA	NA	-0.248	0.00293847	0.0367212	-0.496	0.02267	0.217592	FALSE
ENSSSCG00000014825	RELT	RELT tumor necrosis factor receptor [Source:HGNC Symbol;Acc:HGNC:13764]	-0.249	0.00129902	0.0201735	-0.36	0.0047237	0.0882591	FALSE
ENSSSCG00000005186	TTC39B	tetratricopeptide repeat domain 39B [Source:HGNC Symbol;Acc:HGNC:23704]	-0.25	0.00226703	0.0302323	-0.419	0.0162111	0.18251	FALSE
ENSSSCG00000022895	NA	NA	-0.251	0.00176819	0.0253861	-0.389	0.00764589	0.115984	FALSE
ENSSSCG00000023296	CENPE	centromere protein E [Source:HGNC Symbol;Acc:HGNC:1856]	-0.252	3.49e-06	0.000217071	-0.281	0.00440213	0.0846808	FALSE
ENSSSCG00000008347	FBXO48	F-box protein 48 [Source:HGNC Symbol;Acc:HGNC:33857]	-0.253	0.00173626	0.0250086	-0.399	0.00960525	0.133691	FALSE
ENSSSCG00000017930	ALOX12	arachidonate 12-lipoxygenase, 12S type [Source:HGNC Symbol;Acc:HGNC:429]	-0.253	0.00178527	0.0255485	-0.408	0.00978353	0.13516	FALSE
ENSSSCG00000015402	CACNA2D1	calcium voltage-gated channel auxiliary subunit alpha2delta 1 [Source:HGNC Symbol;Acc:HGNC:1399]	-0.254	8.37e-09	1.36e-06	-0.27	0.00241455	0.0578222	FALSE
ENSSSCG00000018657	NA	NA	-0.254	0.00228313	0.0303862	-0.48	0.0176039	0.189868	FALSE
ENSSSCG00000001063	MYLIP	myosin regulatory light chain interacting protein [Source:HGNC Symbol;Acc:HGNC:21155]	-0.254	0.00232313	0.0306731	-0.493	0.0182904	0.193311	FALSE
ENSSSCG00000016115	ICA1L	islet cell autoantigen 1 like [Source:HGNC Symbol;Acc:HGNC:14442]	-0.256	0.000882301	0.0154376	-0.365	0.00334319	0.0714822	FALSE
ENSSSCG00000007391	MATN4	matrilin 4 [Source:HGNC Symbol;Acc:HGNC:6910]	-0.258	0.00189041	0.02629	-0.486	0.0191281	0.198431	FALSE
ENSSSCG00000011669	SLC25A36	solute carrier family 25 member 36 [Source:HGNC Symbol;Acc:HGNC:25554]	-0.262	7.28e-06	0.000396595	-0.301	0.00219298	0.0548579	FALSE
ENSSSCG00000016119	RAPH1	Ras association (RalGDS/AF-6) and pleckstrin homology domains 1 [Source:HGNC Symbol;Acc:HGNC:14436]	-0.263	1.78e-06	0.000127977	-0.295	0.00287497	0.0645273	FALSE
ENSSSCG00000016395	RIF1	replication timing regulatory factor 1 [Source:HGNC Symbol;Acc:HGNC:23207]	-0.264	2.67e-06	0.00017754	-0.299	0.00315579	0.0683724	FALSE
ENSSSCG00000026031	NA	NA	-0.267	0.00124154	0.0195085	-0.595	0.020531	0.20671	FALSE
ENSSSCG00000025161	NA	NA	-0.269	0.00121687	0.0192343	-0.564	0.00661603	0.10624	FALSE
ENSSSCG00000010779	NA	NA	-0.273	0.000882574	0.0154376	-0.464	0.00603166	0.10034	FALSE
ENSSSCG00000016825	TTC23L	tetratricopeptide repeat domain 23 like [Source:HGNC Symbol;Acc:HGNC:26355]	-0.274	0.000555566	0.011003	-0.415	0.0022424	0.0552035	FALSE
ENSSSCG00000003655	NA	NA	-0.276	1.11e-05	0.000535056	-0.328	0.00312132	0.0683508	FALSE
ENSSSCG00000008159	IL1RL1	interleukin 1 receptor like 1 [Source:HGNC Symbol;Acc:HGNC:5998]	-0.277	0.000838122	0.0148529	-0.61	0.0235067	0.219976	FALSE
ENSSSCG00000006105	GEM	GTP binding protein overexpressed in skeletal muscle [Source:HGNC Symbol;Acc:HGNC:4234]	-0.281	0.000391501	0.00862117	-0.426	0.00242451	0.0579001	FALSE
ENSSSCG00000004706	NA	NA	-0.283	0.000670711	0.0126617	-0.539	0.00947712	0.132419	FALSE
ENSSSCG00000026081	NA	NA	-0.29	0.000383196	0.00851412	-0.48	0.00504051	0.0918244	FALSE
ENSSSCG00000009399	CYSLTR2	cysteinyl leukotriene receptor 2 [Source:RefSeq peptide;Acc:NP_999295]	-0.439	1.01e-07	NA	-1.034	0.000707534	0.0257191	FALSE
ENSSSCG00000020140	SNORA31	Small nucleolar RNA SNORA31 [Source:RFAM;Acc:RF00322]	-0.487	6.76e-16	NA	-5.883	2.95e-17	2.28e-14	FALSE
ENSSSCG00000017135	ZNF750	zinc finger protein 750 [Source:HGNC Symbol;Acc:HGNC:25843]	-0.741	7.84e-26	NA	-4.899	3.99e-18	3.43e-15	FALSE
ENSSSCG00000027329	NA	NA	-0.852	1.13e-26	NA	-2.677	7.49e-12	4.18e-09	FALSE

## Sheet: S4 - mRNA Complete GO Enrichmen
GO	Term	FC	LogFC	P-value	Over/Underrepresented	Type	DE	Method
GO:0006518	Peptide metabolic process	6.56	0.816904	1.43e-23	+	BP	Upregulated	DESeq2
GO:0043603	Cellular amide metabolic process	5.66	0.752816	1.68e-21	+	BP	Upregulated	DESeq2
GO:0043043	Peptide biosynthetic process	6.9	0.838849	5.46e-21	+	BP	Upregulated	DESeq2
GO:0003735	Structural constituent of ribosome	9.52	0.978637	5.57e-21	+	MF	Upregulated	DESeq2
GO:0043604	Amide biosynthetic process	6.44	0.808886	9.41e-21	+	BP	Upregulated	DESeq2
GO:0005840	Ribosome	8.34	0.921166	1.62e-20	+	CC	Upregulated	DESeq2
GO:0006412	Translation	6.79	0.83187	1.08e-19	+	BP	Upregulated	DESeq2
GO:0022626	Cytosolic ribosome	11.24	1.05077	7.37e-19	+	CC	Upregulated	DESeq2
GO:0044391	Ribosomal subunit	8.92	0.950365	1.6e-18	+	CC	Upregulated	DESeq2
GO:1901566	Organonitrogen compound biosynthetic process	3.62	0.558709	2.64e-15	+	BP	Upregulated	DESeq2
GO:0044445	Cytosolic part	6.95	0.841985	9.55e-15	+	CC	Upregulated	DESeq2
GO:0044271	Cellular nitrogen compound biosynthetic process	2.92	0.465383	9.79e-14	+	BP	Upregulated	DESeq2
GO:0030529	Intracellular ribonucleoprotein complex	3.91	0.592177	1.08e-13	+	CC	Upregulated	DESeq2
GO:1990904	Ribonucleoprotein complex	3.91	0.592177	1.14e-13	+	CC	Upregulated	DESeq2
GO:1901576	Organic substance biosynthetic process	2.46	0.390935	1.83e-13	+	BP	Upregulated	DESeq2
GO:0007186	G-protein coupled receptor signaling pathway	0.2	-0.69897	7.04e-13	-	BP	Downregulated	DESeq2
GO:0009058	Biosynthetic process	2.38	0.376577	1.27e-12	+	BP	Upregulated	DESeq2
GO:0044249	Cellular biosynthetic process	2.42	0.383815	2.65e-12	+	BP	Upregulated	DESeq2
GO:0015630	Microtubule cytoskeleton	2.99	0.475671	3.45e-12	+	CC	Downregulated	DESeq2
GO:0004930	G-protein coupled receptor activity	0.2	-0.69897	1.29e-11	-	MF	Downregulated	DESeq2
GO:0005856	Cytoskeleton	2.36	0.372912	2.1e-11	+	CC	Downregulated	DESeq2
GO:0007606	Sensory perception of chemical stimulus	0.2	-0.69897	2.87e-11	-	BP	Downregulated	DESeq2
GO:0050906	Detection of stimulus involved in sensory perception	0.2	-0.69897	5.03e-11	-	BP	Downregulated	DESeq2
GO:0004984	Olfactory receptor activity	0.2	-0.69897	9.83e-11	-	MF	Downregulated	DESeq2
GO:0050907	Detection of chemical stimulus involved in sensory perception	0.2	-0.69897	1.35e-10	-	BP	Downregulated	DESeq2
GO:0007608	Sensory perception of smell	0.2	-0.69897	1.7e-10	-	BP	Downregulated	DESeq2
GO:0022625	Cytosolic large ribosomal subunit	11.84	1.07335	2.71e-10	+	CC	Upregulated	DESeq2
GO:0050911	Detection of chemical stimulus involved in sensory perception of smell	0.2	-0.69897	2.88e-10	-	BP	Downregulated	DESeq2
GO:0044430	Cytoskeletal part	2.47	0.392697	6.9e-10	+	CC	Downregulated	DESeq2
GO:0005737	Cytoplasm	1.54	0.187521	7.56e-10	+	CC	Upregulated	DESeq2
GO:0006996	Organelle organization	1.93	0.285557	7.74e-10	+	BP	Downregulated	DESeq2
GO:0005198	Structural molecule activity	3.84	0.584331	8.71e-10	+	MF	Upregulated	DESeq2
GO:0099600	Transmembrane receptor activity	0.23	-0.638272	9.83e-10	-	MF	Downregulated	DESeq2
GO:0009593	Detection of chemical stimulus	0.2	-0.69897	1.36e-09	-	BP	Downregulated	DESeq2
GO:0051606	Detection of stimulus	0.2	-0.69897	1.69e-09	-	BP	Downregulated	DESeq2
GO:0043226	Organelle	1.31	0.117271	1.73e-09	+	CC	Downregulated	DESeq2
GO:0004888	Transmembrane signaling receptor activity	0.23	-0.638272	2.41e-09	-	MF	Downregulated	DESeq2
GO:0015934	Large ribosomal subunit	8.53	0.930949	3.06e-09	+	CC	Upregulated	DESeq2
GO:0034645	Cellular macromolecule biosynthetic process	2.51	0.399674	3.93e-09	+	BP	Upregulated	DESeq2
GO:0009059	Macromolecule biosynthetic process	2.48	0.394452	6.74e-09	+	BP	Upregulated	DESeq2
GO:0016043	Cellular component organization	1.67	0.222716	8.23e-09	+	BP	Downregulated	DESeq2
GO:0044424	Intracellular part	1.28	0.10721	8.67e-09	+	CC	Downregulated	DESeq2
GO:0007600	Sensory perception	0.2	-0.69897	9.73e-09	-	BP	Downregulated	DESeq2
GO:0004872	Receptor activity	0.3	-0.522879	1.53e-08	-	MF	Downregulated	DESeq2
GO:0060089	Molecular transducer activity	0.3	-0.522879	1.53e-08	-	MF	Downregulated	DESeq2
GO:0043229	Intracellular organelle	1.32	0.120574	1.99e-08	+	CC	Downregulated	DESeq2
GO:0034641	Cellular nitrogen compound metabolic process	1.98	0.296665	3.51e-08	+	BP	Upregulated	DESeq2
GO:0007017	Microtubule-based process	3.28	0.515874	3.63e-08	+	BP	Downregulated	DESeq2
GO:0005622	Intracellular	1.25	0.09691	5.03e-08	+	CC	Downregulated	DESeq2
GO:0005829	Cytosol	2.15	0.332438	6.11e-08	+	CC	Upregulated	DESeq2
GO:0038023	Signaling receptor activity	0.29	-0.537602	7.07e-08	-	MF	Downregulated	DESeq2
GO:0015630	Microtubule cytoskeleton	3.47	0.540329	8.52e-08	+	CC	Downregulated	Merge:DESeq2/EdgeR
GO:0070062	Extracellular exosome	2.3	0.361728	1.06e-07	+	CC	Upregulated	DESeq2
GO:0008152	Metabolic process	1.5	0.176091	1.28e-07	+	BP	Upregulated	DESeq2
GO:1903561	Extracellular vesicle	2.28	0.357935	1.48e-07	+	CC	Upregulated	DESeq2
GO:0043230	Extracellular organelle	2.28	0.357935	1.52e-07	+	CC	Upregulated	DESeq2
GO:0044444	Cytoplasmic part	1.58	0.198657	1.83e-07	+	CC	Upregulated	DESeq2
GO:0071840	Cellular component organization or biogenesis	1.6	0.20412	2.06e-07	+	BP	Downregulated	DESeq2
GO:0044391	Ribosomal subunit	11.11	1.04571	2.57e-07	+	CC	Upregulated	EdgeR
GO:0005856	Cytoskeleton	2.69	0.429752	2.58e-07	+	CC	Downregulated	Merge:DESeq2/EdgeR
GO:0022627	Cytosolic small ribosomal subunit	11.39	1.05652	2.81e-07	+	CC	Upregulated	DESeq2
GO:0051128	Regulation of cellular component organization	2.02	0.305351	3.73e-07	+	BP	Downregulated	DESeq2
GO:0003735	Structural constituent of ribosome	10.9	1.03743	6.46e-07	+	MF	Upregulated	EdgeR
GO:1902589	Single-organism organelle organization	2.34	0.369216	6.91e-07	+	BP	Downregulated	DESeq2
GO:0022626	Cytosolic ribosome	13.42	1.12775	9.49e-07	+	CC	Upregulated	EdgeR
GO:0007017	Microtubule-based process	4.3	0.633468	1.17e-06	+	BP	Downregulated	Merge:DESeq2/EdgeR
GO:0004930	G-protein coupled receptor activity	0.2	-0.69897	1.43e-06	-	MF	Upregulated	DESeq2
GO:0015935	Small ribosomal subunit	8.84	0.946452	1.45e-06	+	CC	Upregulated	DESeq2
GO:0010467	Gene expression	2.2	0.342423	1.61e-06	+	BP	Upregulated	DESeq2
GO:0043043	Peptide biosynthetic process	7.65	0.883661	2.56e-06	+	BP	Upregulated	EdgeR
GO:0005840	Ribosome	9.05	0.956649	2.94e-06	+	CC	Upregulated	EdgeR
GO:0006996	Organelle organization	2.17	0.33646	2.98e-06	+	BP	Downregulated	Merge:DESeq2/EdgeR
GO:0004888	Transmembrane signaling receptor activity	0.2	-0.69897	3.03e-06	-	MF	Upregulated	DESeq2
GO:0003723	RNA binding	2.43	0.385606	3.18e-06	+	MF	Upregulated	DESeq2
GO:0005615	Extracellular space	1.94	0.287802	4.29e-06	+	CC	Upregulated	DESeq2
GO:0038023	Signaling receptor activity	0.2	-0.69897	4.42e-06	-	MF	Upregulated	DESeq2
GO:0006518	Peptide metabolic process	6.73	0.828015	4.8e-06	+	BP	Upregulated	EdgeR
GO:0004871	Signal transducer activity	0.39	-0.408935	4.87e-06	-	MF	Downregulated	DESeq2
GO:0015631	Tubulin binding	3.88	0.588832	5.33e-06	+	MF	Downregulated	DESeq2
GO:0055114	Oxidation-reduction process	3.76	0.575188	7.12e-06	+	BP	Upregulated	Merge:DESeq2/EdgeR
GO:0043228	Non-membrane-bounded organelle	1.62	0.209515	8.29e-06	+	CC	Downregulated	DESeq2
GO:0043232	Intracellular non-membrane-bounded organelle	1.62	0.209515	8.29e-06	+	CC	Downregulated	DESeq2
GO:0004872	Receptor activity	0.22	-0.657577	8.46e-06	-	MF	Upregulated	DESeq2
GO:0060089	Molecular transducer activity	0.22	-0.657577	8.46e-06	-	MF	Upregulated	DESeq2
GO:0004871	Signal transducer activity	0.23	-0.638272	8.86e-06	-	MF	Upregulated	DESeq2
GO:0000226	Microtubule cytoskeleton organization	4.94	0.693727	9.35e-06	+	BP	Downregulated	Merge:DESeq2/EdgeR
GO:0006464	Cellular protein modification process	1.75	0.243038	9.36e-06	+	BP	Downregulated	DESeq2
GO:0036211	Protein modification process	1.75	0.243038	9.36e-06	+	BP	Downregulated	DESeq2
GO:0099600	Transmembrane receptor activity	0.2	-0.69897	1.05e-05	-	MF	Upregulated	DESeq2
GO:0048519	Negative regulation of biological process	1.6	0.20412	1.12e-05	+	BP	Downregulated	DESeq2
GO:0060255	Regulation of macromolecule metabolic process	1.5	0.176091	1.14e-05	+	BP	Downregulated	DESeq2
GO:0043604	Amide biosynthetic process	6.85	0.835691	1.22e-05	+	BP	Upregulated	EdgeR
GO:0019222	Regulation of metabolic process	1.47	0.167317	1.33e-05	+	BP	Downregulated	DESeq2
GO:0003774	Motor activity	5.09	0.706718	1.35e-05	+	MF	Downregulated	DESeq2
GO:0005576	Extracellular region	1.8	0.255273	1.43e-05	+	CC	Upregulated	DESeq2
GO:0016043	Cellular component organization	1.83	0.262451	1.48e-05	+	BP	Downregulated	Merge:DESeq2/EdgeR
GO:0050877	Neurological system process	0.2	-0.69897	1.54e-05	-	BP	Upregulated	DESeq2
GO:0003777	Microtubule motor activity	7.06	0.848805	1.63e-05	+	MF	Downregulated	DESeq2
GO:0007010	Cytoskeleton organization	2.41	0.382017	1.64e-05	+	BP	Downregulated	DESeq2
GO:0044237	Cellular metabolic process	1.5	0.176091	2.41e-05	+	BP	Upregulated	DESeq2
GO:0051171	Regulation of nitrogen compound metabolic process	1.5	0.176091	2.47e-05	+	BP	Downregulated	DESeq2
GO:0048523	Negative regulation of cellular process	1.62	0.209515	2.6e-05	+	BP	Downregulated	DESeq2
GO:0043227	Membrane-bounded organelle	1.27	0.103804	2.9e-05	+	CC	Downregulated	DESeq2
GO:0044430	Cytoskeletal part	2.69	0.429752	3.02e-05	+	CC	Downregulated	Merge:DESeq2/EdgeR
GO:0070062	Extracellular exosome	2.58	0.41162	3.18e-05	+	CC	Upregulated	Merge:DESeq2/EdgeR
GO:0080090	Regulation of primary metabolic process	1.48	0.170262	3.87e-05	+	BP	Downregulated	DESeq2
GO:0000226	Microtubule cytoskeleton organization	3.35	0.525045	3.89e-05	+	BP	Downregulated	DESeq2
GO:1903561	Extracellular vesicle	2.56	0.40824	3.94e-05	+	CC	Upregulated	Merge:DESeq2/EdgeR
GO:0043230	Extracellular organelle	2.56	0.40824	4.01e-05	+	CC	Upregulated	Merge:DESeq2/EdgeR
GO:0044421	Extracellular region part	1.83	0.262451	4.06e-05	+	CC	Upregulated	DESeq2
GO:0007018	Microtubule-based movement	4.41	0.644439	4.21e-05	+	BP	Downregulated	DESeq2
GO:0031323	Regulation of cellular metabolic process	1.48	0.170262	4.32e-05	+	BP	Downregulated	DESeq2
GO:0006928	Movement of cell or subcellular component	3.04	0.482874	5.02e-05	+	BP	Downregulated	Merge:DESeq2/EdgeR
GO:0071840	Cellular component organization or biogenesis	1.77	0.247973	6.5e-05	+	BP	Downregulated	Merge:DESeq2/EdgeR
GO:0043603	Cellular amide metabolic process	5.6	0.748188	7.14e-05	+	BP	Upregulated	EdgeR
GO:0005871	Kinesin complex	7.93	0.899273	7.41e-05	+	CC	Downregulated	DESeq2
GO:0050877	Neurological system process	0.31	-0.508638	8.76e-05	-	BP	Downregulated	DESeq2
GO:0005874	Microtubule	3.97	0.598791	9.12e-05	+	CC	Downregulated	DESeq2
GO:0005875	Microtubule associated complex	5.08	0.705864	9.48e-05	+	CC	Downregulated	DESeq2
GO:0016773	Phosphotransferase activity, alcohol group as acceptor	2.27	0.356026	0.000106	+	MF	Downregulated	DESeq2
GO:0007606	Sensory perception of chemical stimulus	0.2	-0.69897	0.00011	-	BP	Upregulated	DESeq2
GO:0044391	Ribosomal subunit	6.68	0.824776	0.00012	+	CC	Upregulated	Merge:DESeq2/EdgeR
GO:0006412	Translation	6.88	0.837588	0.000127	+	BP	Upregulated	EdgeR
GO:0016491	Oxidoreductase activity	3.64	0.561101	0.000134	+	MF	Upregulated	Merge:DESeq2/EdgeR
GO:0044710	Single-organism metabolic process	2.22	0.346353	0.000138	+	BP	Upregulated	Merge:DESeq2/EdgeR
GO:0044422	Organelle part	1.36	0.133539	0.000157	+	CC	Downregulated	DESeq2
GO:0010604	Positive regulation of macromolecule metabolic process	1.73	0.238046	0.00016	+	BP	Downregulated	DESeq2
GO:1902589	Single-organism organelle organization	2.74	0.437751	0.000161	+	BP	Downregulated	Merge:DESeq2/EdgeR
GO:0051726	Regulation of cell cycle	2.41	0.382017	0.000169	+	BP	Downregulated	DESeq2
GO:0044446	Intracellular organelle part	1.36	0.133539	0.00017	+	CC	Downregulated	DESeq2
GO:0044421	Extracellular region part	2.13	0.32838	0.00018	+	CC	Upregulated	Merge:DESeq2/EdgeR
GO:0051173	Positive regulation of nitrogen compound metabolic process	1.73	0.238046	0.000209	+	BP	Downregulated	DESeq2
GO:0022626	Cytosolic ribosome	7.96	0.900913	0.000214	+	CC	Upregulated	Merge:DESeq2/EdgeR
GO:0005840	Ribosome	5.78	0.761928	0.000222	+	CC	Upregulated	Merge:DESeq2/EdgeR
GO:0005634	Nucleus	1.38	0.139879	0.000231	+	CC	Downregulated	DESeq2
GO:0044093	Positive regulation of molecular function	1.95	0.290035	0.000243	+	BP	Downregulated	DESeq2
GO:0043228	Non-membrane-bounded organelle	1.82	0.260071	0.000272	+	CC	Downregulated	Merge:DESeq2/EdgeR
GO:0043232	Intracellular non-membrane-bounded organelle	1.82	0.260071	0.000272	+	CC	Downregulated	Merge:DESeq2/EdgeR
GO:0005813	Centrosome	2.89	0.460898	0.000275	+	CC	Downregulated	DESeq2
GO:0008092	Cytoskeletal protein binding	2.34	0.369216	0.00028	+	MF	Downregulated	DESeq2
GO:0043412	Macromolecule modification	1.64	0.214844	0.000284	+	BP	Downregulated	DESeq2
GO:0007600	Sensory perception	0.2	-0.69897	0.0003	-	BP	Upregulated	DESeq2
GO:0044445	Cytosolic part	7.54	0.877371	0.000315	+	CC	Upregulated	EdgeR
GO:0000278	Mitotic cell cycle	3.01	0.478566	0.000423	+	BP	Downregulated	DESeq2
GO:0004672	Protein kinase activity	2.33	0.367356	0.000424	+	MF	Downregulated	DESeq2
GO:0008017	Microtubule binding	3.77	0.576341	0.000429	+	MF	Downregulated	DESeq2
GO:0005576	Extracellular region	2	0.30103	0.000475	+	CC	Upregulated	Merge:DESeq2/EdgeR
GO:0009892	Negative regulation of metabolic process	1.76	0.245513	0.000479	+	BP	Downregulated	DESeq2
GO:0006518	Peptide metabolic process	4.43	0.646404	0.000548	+	BP	Upregulated	Merge:DESeq2/EdgeR
GO:0016301	Kinase activity	2.13	0.32838	0.000596	+	MF	Downregulated	DESeq2
GO:0031982	Vesicle	1.77	0.247973	0.000637	+	CC	Upregulated	DESeq2
GO:0033043	Regulation of organelle organization	2.17	0.33646	0.00076	+	BP	Downregulated	DESeq2
GO:0044710	Single-organism metabolic process	1.8	0.255273	0.000772	+	BP	Upregulated	DESeq2
GO:0044087	Regulation of cellular component biogenesis	2.48	0.394452	0.000781	+	BP	Downregulated	DESeq2
GO:0030529	Intracellular ribonucleoprotein complex	4.16	0.619093	0.000787	+	CC	Upregulated	EdgeR
GO:1990904	Ribonucleoprotein complex	4.16	0.619093	0.000802	+	CC	Upregulated	EdgeR
GO:0048522	Positive regulation of cellular process	1.51	0.178977	0.00084	+	BP	Downregulated	DESeq2
GO:0044271	Cellular nitrogen compound biosynthetic process	3.17	0.501059	0.000844	+	BP	Upregulated	EdgeR
GO:0048518	Positive regulation of biological process	1.48	0.170262	0.000847	+	BP	Downregulated	DESeq2
GO:0120031	Plasma membrane bounded cell projection assembly	3.48	0.541579	0.000851	+	BP	Downregulated	DESeq2
GO:1901566	Organonitrogen compound biosynthetic process	3.81	0.580925	0.000862	+	BP	Upregulated	EdgeR
GO:0015631	Tubulin binding	4.77	0.678518	0.000899	+	MF	Downregulated	Merge:DESeq2/EdgeR
GO:0007049	Cell cycle	2.35	0.371068	0.000946	+	BP	Downregulated	DESeq2
GO:0022402	Cell cycle process	2.47	0.392697	0.000953	+	BP	Downregulated	DESeq2
GO:0003774	Motor activity	6.59	0.818885	0.000956	+	MF	Downregulated	Merge:DESeq2/EdgeR
GO:0030031	Cell projection assembly	3.45	0.537819	0.001	+	BP	Downregulated	DESeq2
GO:0010605	Negative regulation of macromolecule metabolic process	1.78	0.25042	0.00101	+	BP	Downregulated	DESeq2
GO:0050790	Regulation of catalytic activity	1.75	0.243038	0.00101	+	BP	Downregulated	DESeq2
GO:0019900	Kinase binding	2.75	0.439333	0.00107	+	MF	Downregulated	DESeq2
GO:0005576	Extracellular region	2.29	0.359835	0.00108	+	CC	Upregulated	EdgeR
GO:1901564	Organonitrogen compound metabolic process	1.58	0.198657	0.00116	+	BP	Upregulated	DESeq2
GO:0005515	Protein binding	1.38	0.139879	0.00118	+	MF	Downregulated	DESeq2
GO:0005819	Spindle	3.65	0.562293	0.00124	+	CC	Downregulated	DESeq2
GO:0044249	Cellular biosynthetic process	2.65	0.423246	0.00133	+	BP	Upregulated	EdgeR
GO:0009893	Positive regulation of metabolic process	1.64	0.214844	0.00134	+	BP	Downregulated	DESeq2
GO:0007018	Microtubule-based movement	5.81	0.764176	0.00138	+	BP	Downregulated	Merge:DESeq2/EdgeR
GO:0008152	Metabolic process	1.54	0.187521	0.00146	+	BP	Upregulated	Merge:DESeq2/EdgeR
GO:0031325	Positive regulation of cellular metabolic process	1.66	0.220108	0.00157	+	BP	Downregulated	DESeq2
GO:0044445	Cytosolic part	5.29	0.723456	0.00163	+	CC	Upregulated	Merge:DESeq2/EdgeR
GO:0051983	Regulation of chromosome segregation	6.31	0.800029	0.00166	+	BP	Downregulated	DESeq2
GO:0007186	G-protein coupled receptor signaling pathway	0.23	-0.638272	0.00167	-	BP	Upregulated	DESeq2
GO:0008017	Microtubule binding	5.17	0.713491	0.00188	+	MF	Downregulated	Merge:DESeq2/EdgeR
GO:0065009	Regulation of molecular function	1.65	0.217484	0.00191	+	BP	Downregulated	DESeq2
GO:0003777	Microtubule motor activity	9.06	0.957128	0.00208	+	MF	Downregulated	Merge:DESeq2/EdgeR
GO:0051606	Detection of stimulus	0.2	-0.69897	0.00213	-	BP	Downregulated	Merge:DESeq2/EdgeR
GO:0044267	Cellular protein metabolic process	1.54	0.187521	0.00214	+	BP	Downregulated	DESeq2
GO:0043603	Cellular amide metabolic process	3.86	0.586587	0.00219	+	BP	Upregulated	Merge:DESeq2/EdgeR
GO:0010564	Regulation of cell cycle process	2.78	0.444045	0.00234	+	BP	Downregulated	DESeq2
GO:1901576	Organic substance biosynthetic process	2.58	0.41162	0.00235	+	BP	Upregulated	EdgeR
GO:0016772	Transferase activity, transferring phosphorus-containing groups	1.97	0.294466	0.00236	+	MF	Downregulated	DESeq2
GO:0005829	Cytosol	2.54	0.404834	0.00239	+	CC	Upregulated	EdgeR
GO:0003735	Structural constituent of ribosome	5.97	0.775974	0.00245	+	MF	Upregulated	Merge:DESeq2/EdgeR
GO:0043226	Organelle	1.3	0.113943	0.00249	+	CC	Downregulated	Merge:DESeq2/EdgeR
GO:0055114	Oxidation-reduction process	2.5	0.39794	0.0028	+	BP	Upregulated	DESeq2
GO:1903047	Mitotic cell cycle process	3.01	0.478566	0.00282	+	BP	Downregulated	DESeq2
GO:0071704	Organic substance metabolic process	1.4	0.146128	0.00288	+	BP	Upregulated	DESeq2
GO:0006468	Protein phosphorylation	2.16	0.334454	0.00322	+	BP	Downregulated	DESeq2
GO:0070925	Organelle assembly	3.4	0.531479	0.00325	+	BP	Downregulated	Merge:DESeq2/EdgeR
GO:0005874	Microtubule	4.96	0.695482	0.00352	+	CC	Downregulated	Merge:DESeq2/EdgeR
GO:0007059	Chromosome segregation	3.54	0.549003	0.00362	+	BP	Downregulated	DESeq2
GO:0030371	Translation repressor activity	12.79	1.10687	0.00376	+	MF	Downregulated	DESeq2
GO:0005815	Microtubule organizing center	2.42	0.383815	0.00381	+	CC	Downregulated	DESeq2
GO:0044763	Single-organism cellular process	1.44	0.158362	0.00382	+	BP	Downregulated	Merge:DESeq2/EdgeR
GO:0004984	Olfactory receptor activity	0.2	-0.69897	0.00407	-	MF	Downregulated	Merge:DESeq2/EdgeR
GO:0005925	Focal adhesion	3.82	0.582063	0.00408	+	CC	Upregulated	DESeq2
GO:0007606	Sensory perception of chemical stimulus	0.2	-0.69897	0.00413	-	BP	Downregulated	Merge:DESeq2/EdgeR
GO:0043604	Amide biosynthetic process	4.28	0.631444	0.00433	+	BP	Upregulated	Merge:DESeq2/EdgeR
GO:0043043	Peptide biosynthetic process	4.54	0.657056	0.00437	+	BP	Upregulated	Merge:DESeq2/EdgeR
GO:0016310	Phosphorylation	1.96	0.292256	0.00438	+	BP	Downregulated	DESeq2
GO:0009058	Biosynthetic process	2.51	0.399674	0.00453	+	BP	Upregulated	EdgeR
GO:0051246	Regulation of protein metabolic process	1.67	0.222716	0.00477	+	BP	Downregulated	DESeq2
GO:0005924	Cell-substrate adherens junction	3.77	0.576341	0.00478	+	CC	Upregulated	DESeq2
GO:0000776	Kinetochore	4.86	0.686636	0.0048	+	CC	Downregulated	DESeq2
GO:0030055	Cell-substrate junction	3.75	0.574031	0.00504	+	CC	Upregulated	DESeq2
GO:0038023	Signaling receptor activity	0.2	-0.69897	0.0052	-	MF	Upregulated	Merge:DESeq2/EdgeR
GO:0050906	Detection of stimulus involved in sensory perception	0.2	-0.69897	0.00541	-	BP	Downregulated	Merge:DESeq2/EdgeR
GO:0009410	Response to xenobiotic stimulus	29.47	1.46938	0.00587	+	BP	Upregulated	EdgeR
GO:0008152	Metabolic process	1.66	0.220108	0.00591	+	BP	Upregulated	EdgeR
GO:0099081	Supramolecular polymer	3.13	0.495544	0.00604	+	CC	Downregulated	Merge:DESeq2/EdgeR
GO:0099080	Supramolecular complex	3.12	0.494155	0.00625	+	CC	Downregulated	Merge:DESeq2/EdgeR
GO:0019901	Protein kinase binding	2.73	0.436163	0.00626	+	MF	Downregulated	DESeq2
GO:0043234	Protein complex	0.23	-0.638272	0.00626	-	CC	Upregulated	Merge:DESeq2/EdgeR
GO:0009593	Detection of chemical stimulus	0.2	-0.69897	0.00647	-	BP	Downregulated	Merge:DESeq2/EdgeR
GO:0043085	Positive regulation of catalytic activity	1.92	0.283301	0.00661	+	BP	Downregulated	DESeq2
GO:0022625	Cytosolic large ribosomal subunit	13.6	1.13354	0.0067	+	CC	Upregulated	EdgeR
GO:0099600	Transmembrane receptor activity	0.26	-0.585027	0.00698	-	MF	Downregulated	Merge:DESeq2/EdgeR
GO:0015934	Large ribosomal subunit	10.23	1.00988	0.00707	+	CC	Upregulated	EdgeR
GO:0031514	Motile cilium	7.12	0.85248	0.00711	+	CC	Downregulated	Merge:DESeq2/EdgeR
GO:0006928	Movement of cell or subcellular component	2.08	0.318063	0.00741	+	BP	Downregulated	DESeq2
GO:0005829	Cytosol	2.08	0.318063	0.00753	+	CC	Upregulated	Merge:DESeq2/EdgeR
GO:0004872	Receptor activity	0.2	-0.69897	0.00828	-	MF	Upregulated	Merge:DESeq2/EdgeR
GO:0060089	Molecular transducer activity	0.2	-0.69897	0.00828	-	MF	Upregulated	Merge:DESeq2/EdgeR
GO:0099600	Transmembrane receptor activity	0.2	-0.69897	0.00841	-	MF	Upregulated	Merge:DESeq2/EdgeR
GO:0050907	Detection of chemical stimulus involved in sensory perception	0.2	-0.69897	0.00846	-	BP	Downregulated	Merge:DESeq2/EdgeR
GO:0120036	Plasma membrane bounded cell projection organization	2.23	0.348305	0.00889	+	BP	Downregulated	DESeq2
GO:0010468	Regulation of gene expression	1.49	0.173186	0.00895	+	BP	Downregulated	DESeq2
GO:0007608	Sensory perception of smell	0.2	-0.69897	0.00925	-	BP	Downregulated	Merge:DESeq2/EdgeR
GO:0005615	Extracellular space	2.31	0.363612	0.01	+	CC	Upregulated	EdgeR
GO:0004888	Transmembrane signaling receptor activity	0.27	-0.568636	0.0103	-	MF	Downregulated	Merge:DESeq2/EdgeR
GO:0016740	Transferase activity	1.56	0.193125	0.0105	+	MF	Downregulated	DESeq2
GO:0043231	Intracellular membrane-bounded organelle	1.24	0.0934217	0.0106	+	CC	Downregulated	DESeq2
GO:0004888	Transmembrane signaling receptor activity	0.2	-0.69897	0.0113	-	MF	Upregulated	Merge:DESeq2/EdgeR
GO:0016491	Oxidoreductase activity	2.47	0.392697	0.0114	+	MF	Upregulated	DESeq2
GO:0098813	Nuclear chromosome segregation	3.69	0.567026	0.0117	+	BP	Downregulated	DESeq2
GO:0050911	Detection of chemical stimulus involved in sensory perception of smell	0.2	-0.69897	0.0119	-	BP	Downregulated	Merge:DESeq2/EdgeR
GO:0030030	Cell projection organization	2.2	0.342423	0.0124	+	BP	Downregulated	DESeq2
GO:0044238	Primary metabolic process	1.39	0.143015	0.0125	+	BP	Upregulated	DESeq2
GO:0022625	Cytosolic large ribosomal subunit	9.41	0.97359	0.0127	+	CC	Upregulated	Merge:DESeq2/EdgeR
GO:0099081	Supramolecular polymer	2.31	0.363612	0.0127	+	CC	Downregulated	DESeq2
GO:0031324	Negative regulation of cellular metabolic process	1.69	0.227887	0.0132	+	BP	Downregulated	DESeq2
GO:0099080	Supramolecular complex	2.31	0.363612	0.0132	+	CC	Downregulated	DESeq2
GO:0044421	Extracellular region part	2.23	0.348305	0.0137	+	CC	Upregulated	EdgeR
GO:0007010	Cytoskeleton organization	2.67	0.426511	0.0141	+	BP	Downregulated	Merge:DESeq2/EdgeR
GO:0030031	Cell projection assembly	4.43	0.646404	0.0147	+	BP	Downregulated	Merge:DESeq2/EdgeR
GO:0070925	Organelle assembly	2.43	0.385606	0.0147	+	BP	Downregulated	DESeq2
GO:0051128	Regulation of cellular component organization	2.05	0.311754	0.0152	+	BP	Downregulated	Merge:DESeq2/EdgeR
GO:0009966	Regulation of signal transduction	1.64	0.214844	0.0157	+	BP	Downregulated	DESeq2
GO:0007600	Sensory perception	0.2	-0.69897	0.0159	-	BP	Downregulated	Merge:DESeq2/EdgeR
GO:0016021	Integral component of membrane	0.74	-0.130768	0.0161	-	CC	Downregulated	DESeq2
GO:0044707	Single-multicellular organism process	1.67	0.222716	0.0162	+	BP	Downregulated	Merge:DESeq2/EdgeR
GO:0006412	Translation	4.35	0.638489	0.0164	+	BP	Upregulated	Merge:DESeq2/EdgeR
GO:0005739	Mitochondrion	1.96	0.292256	0.0168	+	CC	Upregulated	DESeq2
GO:0031982	Vesicle	1.94	0.287802	0.0171	+	CC	Upregulated	Merge:DESeq2/EdgeR
GO:0000281	Mitotic cytokinesis	9.56	0.980458	0.0172	+	BP	Downregulated	DESeq2
GO:0099512	Supramolecular fiber	3.01	0.478566	0.0177	+	CC	Downregulated	Merge:DESeq2/EdgeR
GO:0005912	Adherens junction	2.58	0.41162	0.0178	+	CC	Downregulated	DESeq2
GO:0044767	Single-organism developmental process	1.45	0.161368	0.0181	+	BP	Downregulated	DESeq2
GO:0072686	Mitotic spindle	8.95	0.951823	0.0181	+	CC	Downregulated	Merge:DESeq2/EdgeR
GO:0055114	Oxidation-reduction process	3.74	0.572872	0.0192	+	BP	Upregulated	EdgeR
GO:0051172	Negative regulation of nitrogen compound metabolic process	1.7	0.230449	0.0195	+	BP	Downregulated	DESeq2
GO:0004871	Signal transducer activity	0.2	-0.69897	0.0202	-	MF	Upregulated	Merge:DESeq2/EdgeR
GO:0031224	Intrinsic component of membrane	0.74	-0.130768	0.0207	-	CC	Downregulated	DESeq2
GO:0032268	Regulation of cellular protein metabolic process	1.65	0.217484	0.0208	+	BP	Downregulated	DESeq2
GO:0048856	Anatomical structure development	1.46	0.164353	0.021	+	BP	Downregulated	DESeq2
GO:0015630	Microtubule cytoskeleton	3.13	0.495544	0.023	+	CC	Downregulated	EdgeR
GO:0015934	Large ribosomal subunit	7.05	0.848189	0.0238	+	CC	Upregulated	Merge:DESeq2/EdgeR
GO:0009888	Tissue development	2.41	0.382017	0.024	+	BP	Downregulated	Merge:DESeq2/EdgeR
GO:0019752	Carboxylic acid metabolic process	2.72	0.434569	0.0241	+	BP	Upregulated	DESeq2
GO:0000775	Chromosome, centromeric region	3.88	0.588832	0.0254	+	CC	Downregulated	DESeq2
GO:0032502	Developmental process	1.44	0.158362	0.0257	+	BP	Downregulated	DESeq2
GO:0099512	Supramolecular fiber	2.26	0.354108	0.0259	+	CC	Downregulated	DESeq2
GO:0044707	Single-multicellular organism process	1.44	0.158362	0.0284	+	BP	Downregulated	DESeq2
GO:0044424	Intracellular part	1.25	0.09691	0.0287	+	CC	Downregulated	Merge:DESeq2/EdgeR
GO:0000794	Condensed nuclear chromosome	10.54	1.02284	0.0288	+	CC	Downregulated	EdgeR
GO:0003008	System process	0.33	-0.481486	0.0293	-	BP	Upregulated	DESeq2
GO:0042995	Cell projection	2.29	0.359835	0.0298	+	CC	Downregulated	Merge:DESeq2/EdgeR
GO:0005912	Adherens junction	3.12	0.494155	0.0304	+	CC	Upregulated	DESeq2
GO:0050794	Regulation of cellular process	1.21	0.0827854	0.0316	+	BP	Downregulated	DESeq2
GO:0004930	G-protein coupled receptor activity	0.23	-0.638272	0.0317	-	MF	Downregulated	Merge:DESeq2/EdgeR
GO:0007186	G-protein coupled receptor signaling pathway	0.25	-0.60206	0.0324	-	BP	Downregulated	Merge:DESeq2/EdgeR
GO:0044260	Cellular macromolecule metabolic process	1.35	0.130334	0.0325	+	BP	Downregulated	DESeq2
GO:0022627	Cytosolic small ribosomal subunit	14.26	1.15412	0.0327	+	CC	Upregulated	EdgeR
GO:0070161	Anchoring junction	2.48	0.394452	0.0332	+	CC	Downregulated	DESeq2
GO:0043209	Myelin sheath	4.7	0.672098	0.0333	+	CC	Upregulated	DESeq2
GO:0044782	Cilium organization	3.29	0.517196	0.0346	+	BP	Downregulated	DESeq2
GO:0043436	Oxoacid metabolic process	2.6	0.414973	0.0358	+	BP	Upregulated	DESeq2
GO:0003008	System process	0.49	-0.309804	0.0368	-	BP	Downregulated	DESeq2
GO:0015631	Tubulin binding	5.49	0.739572	0.0382	+	MF	Downregulated	EdgeR
GO:0120025	Plasma membrane bounded cell projection	2.29	0.359835	0.039	+	CC	Downregulated	Merge:DESeq2/EdgeR
GO:0023051	Regulation of signaling	1.57	0.1959	0.0397	+	BP	Downregulated	DESeq2
GO:0005875	Microtubule associated complex	5.7	0.755875	0.0403	+	CC	Downregulated	Merge:DESeq2/EdgeR
GO:0032502	Developmental process	1.64	0.214844	0.043	+	BP	Downregulated	Merge:DESeq2/EdgeR
GO:0000776	Kinetochore	6.48	0.811575	0.0444	+	CC	Downregulated	Merge:DESeq2/EdgeR
GO:0010646	Regulation of cell communication	1.57	0.1959	0.0444	+	BP	Downregulated	DESeq2
GO:1901576	Organic substance biosynthetic process	2.03	0.307496	0.0449	+	BP	Upregulated	Merge:DESeq2/EdgeR
GO:0007275	Multicellular organism development	1.71	0.232996	0.0455	+	BP	Downregulated	Merge:DESeq2/EdgeR
GO:0048519	Negative regulation of biological process	1.66	0.220108	0.0462	+	BP	Downregulated	Merge:DESeq2/EdgeR
GO:0044782	Cilium organization	4.6	0.662758	0.0472	+	BP	Downregulated	Merge:DESeq2/EdgeR
GO:0044767	Single-organism developmental process	1.64	0.214844	0.0478	+	BP	Downregulated	Merge:DESeq2/EdgeR
GO:0038023	Signaling receptor activity	0.33	-0.481486	0.0481	-	MF	Downregulated	Merge:DESeq2/EdgeR
GO:0070161	Anchoring junction	3.01	0.478566	0.049	+	CC	Upregulated	DESeq2
GO:0006807	Nitrogen compound metabolic process	1.39	0.143015	0.0491	+	BP	Upregulated	DESeq2

## Sheet: S5 - NRF2 Targets Statistics
Contingency Table
	Upregulated	Not Upregulated	Marginal Row Totals
Targets of NRF2	46	604	650
Not Targets	172	22393	22565
Marginal Column Totals	218	22997	23215
* The Fisher exact test statistic value is less than 0.00001
* Chi-square with Yates correction Chi squared equals 264.082 with 1 degrees of freedom. The two-tailed P value is less than 0.0001 The association between rows (groups) and columns (outcomes) is considered to be extremely statistically significant.
*Chi-square without Yates correction Chi squared equals 270.827 with 1 degrees of freedom. The two-tailed P value is less than 0.0001 The association between rows (groups) and columns (outcomes) is considered to be extremely statistically significant.

## Sheet: S6 - ARE motifs in NRF2 putativ
GeneID		Start (Upstream from ATG)		Stop (Upstream from ATG)	Strand	Sequence (19nt)	Sequence (11nt)	Consensus
ENSSSCG00000017092	467	495	486	514	-	GATTCCTTAGTTGGCTTGGG	CTTAGTTGGCT	C	T	T	A	G	T	T	G	G	C	T
ENSSSCG00000029876	343	657	362	638	+	AATTGTTGACAAAGCACTTA	TTGACAAAGCA	T	T	G	A	C	A	A	A	G	C	A
	659	341	678	322	+	ATACTATTATCAGGCCTGGC	ATTATCAGGCC	A	T	T	A	T	C	A	G	G	C	C
	142	858	161	839	-	CAAGGATGACTAGGCTTTGG	ATGACTAGGCT	A	T	G	A	C	T	A	G	G	C	T
	455	545	474	526	-	TCTTGATTATTAAGCCTTAG	ATTATTAAGCC	A	T	T	A	T	T	A	A	G	C	C
	646	354	665	335	-	ATAGTATTACTGAGCACCCA	ATTACTGAGCA	A	T	T	A	C	T	G	A	G	C	A
	703	297	722	278	-	CCAGAGTGACCTTGCTTTCC	GTGACCTTGCT	G	T	G	A	C	C	T	T	G	C	T
ENSSSCG00000028982	343	657	362	638	+	ACCTGGTGAGGCCGCTGAAG	GTGAGGCCGCT	G	T	G	A	G	G	C	C	G	C	T
	623	377	642	358	+	ATATGTTTAGAAGGCTGACA	TTTAGAAGGCT	T	T	T	A	G	A	A	G	G	C	T
ENSSSCG00000011147	73	927	92	908	+	TAATATTGATCAAGCTGATA	TTGATCAAGCT	T	T	G	A	T	C	A	A	G	C	T
	345	655	364	636	+	CTGTTGTGACTCAGCAGTTT	GTGACTCAGCA	G	T	G	A	C	T	C	A	G	C	A
	851	149	870	130	+	GACAAGTTAATTGGCTTCGA	GTTAATTGGCT	G	T	T	A	A	T	T	G	G	C	T
	893	107	912	88	+	CTGCTTTGACCTTGCTCCTC	TTGACCTTGCT	T	T	G	A	C	C	T	T	G	C	T
	353	647	372	628	-	AGGTTCTTAAACTGCTGAGT	CTTAAACTGCT	C	T	T	A	A	A	C	T	G	C	T
	638	362	657	343	-	AGTCATTTAATAAGCATTTT	TTTAATAAGCA	T	T	T	A	A	T	A	A	G	C	A
ENSSSCG00000025277	343	657	362	638	+	ACCTGGTGAGGCCGCTGAAG	GTGAGGCCGCT	G	T	G	A	G	G	C	C	G	C	T
	623	377	642	358	+	ATATGTTTAGAAGGCTGACA	TTTAGAAGGCT	T	T	T	A	G	A	A	G	G	C	T
ENSSSCG00000010682	439	561	458	542	+	AACCTATGATGCAGCTTGCA	ATGATGCAGCT	A	T	G	A	T	G	C	A	G	C	T
	527	473	546	454	+	CACGTCTTAACCTGCTGAGC	CTTAACCTGCT	C	T	T	A	A	C	C	T	G	C	T
	918	82	937	63	+	GAACCATGAGGTTGCAGGTT	ATGAGGTTGCA	A	T	G	A	G	G	T	T	G	C	A
	245	755	264	736	-	CCTTCTTGAATATGCATGTT	TTGAATATGCA	T	T	G	A	A	T	A	T	G	C	A
	515	485	534	466	-	AAGACGTGACATAGCGTCCA	GTGACATAGCG	G	T	G	A	C	A	T	A	G	C	G
	926	74	945	55	-	AGGGATTGAACCTGCAACCT	TTGAACCTGCA	T	T	G	A	A	C	C	T	G	C	A
ENSSSCG00000015844	100	900	119	881	+	GGTGACTTACGCTGCAGGGA	CTTACGCTGCA	C	T	T	A	C	G	C	T	G	C	A
	824	176	843	157	+	TCACCGTGAGGCTGCGCCGG	GTGAGGCTGCG	G	T	G	A	G	G	C	T	G	C	G
	438	562	457	543	-	CGTTTTTGAGGGCGCTGTTT	TTGAGGGCGCT	T	T	G	A	G	G	G	C	G	C	T
	509	491	528	472	-	CTTTTCTGAGCGGGCCCCTT	CTGAGCGGGCC	C	T	G	A	G	C	G	G	G	C	C
	813	187	832	168	-	TCACGGTGACTAAGCACCCG	GTGACTAAGCA	G	T	G	A	C	T	A	A	G	C	A
ENSSSCG00000025762	859	141	878	122	-	GCGGCCTTAAAAAGCAAAAA	CTTAAAAAGCA	C	T	T	A	A	A	A	A	G	C	A
	948	52	967	33	-	CGGATCTGACATTGCTGTGG	CTGACATTGCT	C	T	G	A	C	A	T	T	G	C	T
ENSSSCG00000013030	333	667	352	648	+	ACATTTTTATTTTGCATTCA	TTTATTTTGCA	T	T	T	A	T	T	T	T	G	C	A
	652	348	671	329	+	GCGACATGAAGCTGCTCACC	ATGAAGCTGCT	A	T	G	A	A	G	C	T	G	C	T
	676	324	695	305	+	ACTTGCTGAGCTCGCATGTG	CTGAGCTCGCA	C	T	G	A	G	C	T	C	G	C	A
	746	254	765	235	-	GGGGCCTGAGGTCGCCCCCG	CTGAGGTCGCC	C	T	G	A	G	G	T	C	G	C	C
ENSSSCG00000000843	303	697	322	678	+	ACTTACTTATTTAGCCTTTT	CTTATTTAGCC	C	T	T	A	T	T	T	A	G	C	C
	469	531	488	512	+	TGTTGTTTACCAAGCCCCTG	TTTACCAAGCC	T	T	T	A	C	C	A	A	G	C	C
	29	971	48	952	-	AAATCTTTAATAAGCACACA	TTTAATAAGCA	T	T	T	A	A	T	A	A	G	C	A
	502	498	521	479	-	GAATAATGAACAGGCTTTGG	ATGAACAGGCT	A	T	G	A	A	C	A	G	G	C	T
	883	117	902	98	-	GTTTTGTGAAAGAGCCCTTC	GTGAAAGAGCC	G	T	G	A	A	A	G	A	G	C	C
ENSSSCG00000002754	178	822	197	803	+	AGTGTTTTAATCTGCCATGA	TTTAATCTGCC	T	T	T	A	A	T	C	T	G	C	C
	784	216	803	197	+	TCACAGTGACTCAGCGAGAT	GTGACTCAGCG	G	T	G	A	C	T	C	A	G	C	G
	111	889	130	870	-	GAACCATGAGGTTGCAGGTT	ATGAGGTTGCA	A	T	G	A	G	G	T	T	G	C	A
ENSSSCG00000003153	501	499	520	480	+	AGATACTTAGGGTGCTCTCT	CTTAGGGTGCT	C	T	T	A	G	G	G	T	G	C	T
	878	122	897	103	+	TTTCTCTGAGGTTGCATATC	CTGAGGTTGCA	C	T	G	A	G	G	T	T	G	C	A
	913	87	932	68	+	TCTCTCTGAAGCTGCCTCTG	CTGAAGCTGCC	C	T	G	A	A	G	C	T	G	C	C
	943	57	962	38	-	TGATCTTGAAGGAGCATGTG	TTGAAGGAGCA	T	T	G	A	A	G	G	A	G	C	A
ENSSSCG00000003402	143	857	162	838	+	CTCTCCTGAGCCAGCCCTAG	CTGAGCCAGCC	C	T	G	A	G	C	C	A	G	C	C
	802	198	821	179	+	AATCCGTGAAGTAGCAGAGT	GTGAAGTAGCA	G	T	G	A	A	G	T	A	G	C	A
	114	886	133	867	-	CATCGATGACATCGCTCCGG	ATGACATCGCT	A	T	G	A	C	A	T	C	G	C	T
ENSSSCG00000003914	102	898	121	879	+	AAGGCGTGAAACAGCTACAC	GTGAAACAGCT	G	T	G	A	A	A	C	A	G	C	T
	161	839	180	820	-	TGTAGTTTATTTAGCACAGT	TTTATTTAGCA	T	T	T	A	T	T	T	A	G	C	A
	538	462	557	443	-	GATTGCTTAGACAGCCTCCC	CTTAGACAGCC	C	T	T	A	G	A	C	A	G	C	C
	878	122	897	103	-	CCGGGATGACTCAGCGCTTT	ATGACTCAGCG	A	T	G	A	C	T	C	A	G	C	G
ENSSSCG00000001488	581	419	600	400	+	AAATAGTGAGACTGCACAAG	GTGAGACTGCA	G	T	G	A	G	A	C	T	G	C	A
	810	190	829	171	+	CGAGGCTGACCCGGCTCCTC	CTGACCCGGCT	C	T	G	A	C	C	C	G	G	C	T
	221	779	240	760	-	ATGTATTTATTGTGCCCACT	TTTATTGTGCC	T	T	T	A	T	T	G	T	G	C	C
	301	699	320	680	-	AATGTGTGACAGAGCCATGA	GTGACAGAGCC	G	T	G	A	C	A	G	A	G	C	C
ENSSSCG00000002623	367	633	386	614	+	GTGCCATTAAAGGGCAGAGC	ATTAAAGGGCA	A	T	T	A	A	A	G	G	G	C	A
	14	986	33	967	-	CCCATGTGAACTTGCATTGA	GTGAACTTGCA	G	T	G	A	A	C	T	T	G	C	A
ENSSSCG00000002626	542	458	561	439	+	TACCACTTAATGAGCATTTT	CTTAATGAGCA	C	T	T	A	A	T	G	A	G	C	A
ENSSSCG00000022742	74	926	93	907	-	CTGGTCTGAGAAAGCCTCTG	CTGAGAAAGCC	C	T	G	A	G	A	A	A	G	C	C
	787	213	806	194	-	ACTCAATGACGTCGCCCTCT	ATGACGTCGCC	A	T	G	A	C	G	T	C	G	C	C
ENSSSCG00000026759	637	363	656	344	-	CCTGGATGAGAGAGCCTGGG	ATGAGAGAGCC	A	T	G	A	G	A	G	A	G	C	C
	810	190	829	171	-	GGAATGTTACTATGCGATCC	GTTACTATGCG	G	T	T	A	C	T	A	T	G	C	G
ENSSSCG00000004454	516	484	535	465	+	CCAGGATTAATATGCTACTC	ATTAATATGCT	A	T	T	A	A	T	A	T	G	C	T
	600	400	619	381	+	TTTTGTTTACATAGCAAATT	TTTACATAGCA	T	T	T	A	C	A	T	A	G	C	A
ENSSSCG00000010853	629	371	648	352	-	TCTTAATTAGGATGCAAGAG	ATTAGGATGCA	A	T	T	A	G	G	A	T	G	C	A
	914	86	933	67	-	TGATTTTTACCTTGCATAAG	TTTACCTTGCA	T	T	T	A	C	C	T	T	G	C	A
ENSSSCG00000021408	859	141	878	122	+	AGGGACTGAACCTGCAACTT	CTGAACCTGCA	C	T	G	A	A	C	C	T	G	C	A
	335	665	354	646	-	CTGCAGTGAAGATGCAAGTC	GTGAAGATGCA	G	T	G	A	A	G	A	T	G	C	A
	543	457	562	438	-	TACGCCTTACGGGGCCCTCA	CTTACGGGGCC	C	T	T	A	C	G	G	G	G	C	C
ENSSSCG00000010056	264	736	283	717	-	AGGTTCTTAACCTGCCGAAC	CTTAACCTGCC	C	T	T	A	A	C	C	T	G	C	C
	469	531	488	512	-	TTTTTTTTAAATGGCTGAAC	TTTAAATGGCT	T	T	T	A	A	A	T	G	G	C	T
ENSSSCG00000028739	146	854	165	835	+	GTGGTCTGAGGGGGCGGGCG	CTGAGGGGGCG	C	T	G	A	G	G	G	G	G	C	G
	880	120	899	101	+	CAGGCGTGACGCAGCCGTTG	GTGACGCAGCC	G	T	G	A	C	G	C	A	G	C	C
	904	96	923	77	-	GGTTATTTATAAGGCGGGCC	TTTATAAGGCG	T	T	T	A	T	A	A	G	G	C	G
ENSSSCG00000012847	501	499	520	480	+	GAGACGTGAGGTGGCTTTAA	GTGAGGTGGCT	G	T	G	A	G	G	T	G	G	C	T
ENSSSCG00000014540	520	480	539	461	+	TTTGCATTACCAGGCACCTC	ATTACCAGGCA	A	T	T	A	C	C	A	G	G	C	A
	68	932	87	913	-	AGAAGCTGAAGGCGCGGAAC	CTGAAGGCGCG	C	T	G	A	A	G	G	C	G	C	G
	152	848	171	829	-	CCATTTTGAAATGGCCGATC	TTGAAATGGCC	T	T	G	A	A	A	T	G	G	C	C
ENSSSCG00000021067	781	219	800	200	+	AGTGTGTGACACTGCATGTG	GTGACACTGCA	G	T	G	A	C	A	C	T	G	C	A
	888	112	907	93	+	TGAGTGTGACGGTGCAGGAT	GTGACGGTGCA	G	T	G	A	C	G	G	T	G	C	A
	916	84	935	65	+	TTCATGTGAGTGTGCAACTG	GTGAGTGTGCA	G	T	G	A	G	T	G	T	G	C	A
	33	967	52	948	-	GTCCTGTGACTCCGCGGCCT	GTGACTCCGCG	G	T	G	A	C	T	C	C	G	C	G
ENSSSCG00000001723	21	979	40	960	-	TTAAGCTGAAACGGCTGCTC	CTGAAACGGCT	C	T	G	A	A	A	C	G	G	C	T
ENSSSCG00000028996	840	160	859	141	+	AATGTCTTAAACAGCCAAAA	CTTAAACAGCC	C	T	T	A	A	A	C	A	G	C	C
	412	588	431	569	-	GAACCATGAGGTTGCAAGTT	ATGAGGTTGCA	A	T	G	A	G	G	T	T	G	C	A
ENSSSCG00000012136	596	404	615	385	+	ATCATTTGATCCAGCAATCC	TTGATCCAGCA	T	T	G	A	T	C	C	A	G	C	A
	233	767	252	748	-	TTGTACTGAAACAGCTGCGC	CTGAAACAGCT	C	T	G	A	A	A	C	A	G	C	T
	563	437	582	418	-	GTTTTTTGAGGATGCTCCAT	TTGAGGATGCT	T	T	G	A	G	G	A	T	G	C	T
	708	292	727	273	-	GGACATTTAGGTTGCTTCCA	TTTAGGTTGCT	T	T	T	A	G	G	T	T	G	C	T
	847	153	866	134	-	TCTGACTGACTGCGCTTCAC	CTGACTGCGCT	C	T	G	A	C	T	G	C	G	C	T
ENSSSCG00000021386	493	507	512	488	-	TGTTCCTGAGACGGCTTGCC	CTGAGACGGCT	C	T	G	A	G	A	C	G	G	C	T
ENSSSCG00000018048	833	167	852	148	+	GCCCTTTGAAGCCGCTTCCC	TTGAAGCCGCT	T	T	G	A	A	G	C	C	G	C	T
	471	529	490	510	-	CTCTTTTGACCAGGCCCAGC	TTGACCAGGCC	T	T	G	A	T	C	C	A	G	C	C
ENSSSCG00000011600	383	617	402	598	+	TATTTCTTATGCTGCGGAGA	CTTATGCTGCG	C	T	T	A	T	G	C	T	G	C	G
ENSSSCG00000016308	524	476	543	457	-	GAACCATGAGGTTGCGGGTT	ATGAGGTTGCG	A	T	G	A	G	G	T	T	G	C	G
	624	376	643	357	-	ACAGAATTACTAGGCAAAGT	ATTACTAGGCA	A	T	T	A	C	T	A	G	G	C	A
ENSSSCG00000016312	54	946	73	927	+	CTTGCGTGAGAATGCGGGTC	GTGAGAATGCG	G	T	G	A	G	A	A	T	G	C	G
	502	498	521	479	-	GCAAGCTGAAACTGCAAAGA	CTGAAACTGCA	C	T	G	A	A	A	C	T	G	C	A
	775	225	794	206	-	ATGGCATGAATGTGCGTCAG	ATGAATGTGCG	A	T	G	A	A	T	G	T	G	C	G
	956	44	975	25	-	TGACTATTATCAAGCGTTTT	ATTATCAAGCG	A	T	T	A	T	C	A	A	G	C	G
ENSSSCG00000016303	639	361	658	342	-	AACGAATGAGGGAGCTGGGG	ATGAGGGAGCT	A	T	G	A	G	G	G	A	G	C	T
ENSSSCG00000023298	302	698	321	679	+	TCAGGGTGAGTCTGCAGGTC	GTGAGTCTGCA	G	T	G	A	G	T	C	T	G	C	A
	428	572	447	553	+	CGAGAGTGAGTTGGCAAAAC	GTGAGTTGGCA	G	T	G	A	G	T	T	G	G	C	A
	737	263	756	244	+	GAGCCATGAGATTGCAGGTT	ATGAGATTGCA	A	T	G	A	G	A	T	T	G	C	A
	291	709	310	690	-	TCACCCTGAGTCAGCCTGCC	CTGAGTCAGCC	C	T	G	A	G	T	C	A	G	C	C
ENSSSCG00000029144	126	874	145	855	+	CGAGAGTGAGTTGGCAAAAC	GTGAGTTGGCA	G	T	G	A	G	T	T	G	G	C	A
	435	565	454	546	+	GAGCCATGAGATTGCAGGTT	ATGAGATTGCA	A	T	G	A	G	A	T	T	G	C	A
ENSSSCG00000014336	43	957	62	938	+	CGGTTCTGATGGCGCAGAGG	CTGATGGCGCA	C	T	G	A	T	G	G	C	G	C	A
	555	445	574	426	-	TGCTCCTTATATGGCGTTTC	CTTATATGGCG	C	T	T	A	T	A	T	G	G	C	G
ENSSSCG00000002826	76	924	95	905	+	ACCAGGTGACTCAGCCTCCT	GTGACTCAGCC	G	T	G	A	C	T	C	A	G	C	C
	391	609	410	590	+	GAGAGGTGATAGGGCGATTG	GTGATAGGGCG	G	T	G	A	T	A	G	G	G	C	G
	574	426	593	407	+	TGATTCTTAGCTGGCAAAGG	CTTAGCTGGCA	C	T	T	A	G	C	T	G	G	C	A
	13	987	32	968	-	TGAAATTTAACATGCTTCCA	TTTAACATGCT	T	T	T	A	A	C	A	T	G	C	T
	674	326	693	307	-	CAGCAGTGACAAGGCCAGAT	GTGACAAGGCC	G	T	G	A	C	A	A	G	G	C	C
	753	247	772	228	-	ATTTATTTAGGCTGCCCTCA	TTTAGGCTGCC	T	T	T	A	G	G	C	T	G	C	C
	782	218	801	199	-	TCTTTATTAGGGTGCTGTTT	ATTAGGGTGCT	A	T	T	A	G	G	G	T	G	C	T
ENSSSCG00000002825	287	713	306	694	-	TGCTGCTTATTGAGCCCTCC	CTTATTGAGCC	C	T	T	A	T	T	G	A	G	C	C
	563	437	582	418	-	TATCACTTAAATGGCAGGTG	CTTAAATGGCA	C	T	T	A	A	A	T	G	G	C	A
ENSSSCG00000003491	704	296	723	277	+	GTGTTGTGACCGAGCACCTG	GTGACCGAGCA	G	T	G	A	C	C	G	A	G	C	A
	642	358	661	339	-	GGATAATGACAGGGCAGCCG	ATGACAGGGCA	A	T	G	A	C	A	G	G	G	C	A
	682	318	701	299	-	TCCTAGTGACTCAGCCCAGC	GTGACTCAGCC	G	T	G	A	C	T	C	A	G	C	C
ENSSSCG00000001701	234	766	253	747	+	CAATGCTGAGCGAGCTGGGT	CTGAGCGAGCT	C	T	G	A	G	C	G	A	G	C	T
	671	329	690	310	+	TTCCCCTTATTGGGCAGTAG	CTTATTGGGCA	C	T	T	A	T	T	G	G	G	C	A
ENSSSCG00000028099	371	629	390	610	+	TATTTCTTATGCTGCGGAGA	CTTATGCTGCG	C	T	T	A	T	G	C	T	G	C	G
Consensus								n	T	GT	A	n	n	n	n	G	C	n

## Sheet: S7 - sRNA Trimming and Alignme
Samples	Raw Input Reads	Reads (after trimming)		Trimmed Reads Between 18-25nt (miRNA)		Reads Mapped to Sus scrofa genome (kept)		Reads Mapped to Sus scrofa transcriptome		Reads mapped uniquely to M. hyopneumoniae genome		Reads mapped to genome matched against ssc-miRNA-DB		Reads mapped to sRNA from M. hyopneumoniae
	Count	Count	%	Count	%	Count	%	Count	%	Count	%	Count	%	Count	%
sRNA-1	14798320	13562448	0.916486	11870834	0.875272	12759929	0.940828	11739853	0.865615	416	3.06729e-05	7055741	0.552961	NA	NA
sRNA-2	14057425	12749066	0.906928	11001803	0.86295	11868453	0.930927	10890353	0.854208	1029	8.07118e-05	6504845	0.548079	NA	NA
sRNA-3	14364858	13508797	0.940406	11154312	0.825707	12680657	0.938696	11383819	0.842697	2618	0.0001938	6584122	0.519226	NA	NA
sRNA-4	15174413	13752658	0.906306	11043222	0.802988	12650527	0.919861	11013724	0.800843	6228	0.000452858	6343176	0.501416	NA	NA
sRNA-5	16469852	14847785	0.901513	13439426	0.905147	13990427	0.942257	13049626	0.878894	191	1.28639e-05	8103208	0.579197	NA	NA
sRNA-6	19539863	15635652	0.800193	13132448	0.839904	14642718	0.936496	12967407	0.829349	2134	0.000136483	7793082	0.532216	NA	NA
sRNA-7	8444491	1092912	0.129423	427861	0.391487	1024395	0.937308	627722	0.574357	533	0.000487688	44189	0.0431367	NA	NA
sRNA-8	918430	381103	0.414951	92005	0.241418	298214	0.782502	143246	0.375872	36	9.44627e-05	9580	0.0321246	NA	NA
sRNA-9	21071682	10450248	0.495938	4119935	0.394243	8128629	0.777841	4642956	0.444291	2069111	0.197996	253017	0.0311267	2115	0.00102218
sRNA-10	12469883	5335069	0.427836	2197135	0.411829	4018715	0.753264	2534491	0.475062	1236287	0.231728	73012	0.018168	1727	0.00139692
sRNA-11	12980440	6935695	0.534319	2424142	0.349517	6672960	0.962118	3975305	0.573166	719	0.000103667	419381	0.0628478	NA	NA
sRNA-12	6839321	2682450	0.39221	1071552	0.399468	2477114	0.923452	1553261	0.579046	13232	0.0049328	437282	0.176529	NA	NA
sRNA-13	14404242	10321210	0.71654	4080677	0.395368	10051163	0.973836	1610673	0.156055	641	6.21051e-05	20490	0.00203857	NA	NA
sRNA-14	1174960	37086	0.0315636	6558	0.176832	24223	0.653158	19256	0.519226	136	0.00366715	1110	0.0458242	NA	NA
Average	1.23363e+07	8.66373e+06	0.608186	6.14728e+06	0.562295	7.94915e+06	0.917521	6.15369e+06	0.710282	238094	0.0274817	3.1173e+06	0.392155	NA	NA

## Sheet: S8 - Novel Putative miRNAs
Novel-ChrID	CHR	Position Pre-miRNA Sequence	Mature Sequence	Pre-miRNA Sequence
Novel-Chr1-miR-1	1	9388477..9388538	caaggcagcauguguucucucu	agaggacgcuuguugucggcguccggcgucucgggcacgcaaggcagcauguguucucucu
Novel-Chr1-miR-10	1	57721698..57721758	agcugagaguguaggauguuuaca	aguaaacagccuucucccagcuuucuuacuuuccacagcugagaguguaggauguuuaca
Novel-Chr1-miR-11	1	57750762..57750822	agcuuccagucgaggauguuuaca	gcaaacauccgacugaaagcccgucuucagccucacagcuuccagucgaggauguuuaca
Novel-Chr1-miR-14	1	125132854..125132925	cggugcuguggcagccucggc	ccacuggcugccucggccgcgcgcugcucuucuaaaauggcugccgccaccggugcuguggcagccucggc
Novel-Chr1-miR-17	1	141742656..141742706	cgccgccgccaucucgcgc	cgccgccgccaucucgcgccggguaugagcgugugugaggcgacagcgag
Novel-Chr1-miR-19	1	145957214..145957269	agacuguugacaaugggagacua	gucuccaauccaaccagucuucuacccucuuaagacuguugacaaugggagacua
Novel-Chr1-miR-2	1	10995394..10995455	ucgggcucagagauggggugg	ucgggcucagagaugggguggcgccucguuaggggucacccuacaugucugggcacguggc
Novel-Chr1-miR-22	1	159486177..159486233	agcgagguuugcccggcaag	cgcagggcucgccucgcuucucccuuucuucuccagagcgagguuugcccggcaag
Novel-Chr1-miR-24	1	179701088..179701146	aaugugccaguagagacaacug	aaugugccaguagagacaacugaugaaauaccauucaguuucucugaugggcucagaa
Novel-Chr1-miR-29	1	225810918..225810972	cuccucauggaaggguuccccacu	agaagggaaucuugcauaaggaguguucuacuccucauggaaggguuccccacu
Novel-Chr1-miR-30	1	228978571..228978635	gaaguacagucuacccuccaua	gaaguacagucuacccuccauauccaaggauaccuacgaaucuggagggccaacuggacuaagc
Novel-Chr1-miR-31	1	249466821..249466888	accggucacagccacagccaca	gcauguggagguucccaggcuacugguccagucggagcuacagcuaccggucacagccacagccaca
Novel-Chr1-miR-32	1	252240205..252240279	agcuuucggcgcucacccgucgu	agcuuucggcgcucacccgucgucgccucacgccuccaccagcggcggguugggcagacuccgagggcgagccg
Novel-Chr1-miR-33	1	267877307..267877356	uggggcuguggcguaugccagc	gcagauacggcucagaacuggcgaagcuggggcuguggcguaugccagc
Novel-Chr1-miR-34	1	270216278..270216362	ggcaccucguccucucgacccg	gguuggguuaggaaagggcugggcuccgggagccggcgguagcggaagacucucccggcagcggcaccucguccucucgacccg
Novel-Chr1-miR-4	1	25302015..25302072	uucagguaaaagacacacacu	uucagguaaaagacacacacuaacacuaacucuuagugugugucuuuuaccucaacu
Novel-Chr1-miR-40	1	301927683..301927749	gcccgacgggaaaccuucucag	gagaggguaccagaggcccccagaggcucuccuuccaucagggggcccgacgggaaaccuucucag
Novel-Chr1-miR-41	1	302563164..302563247	cagggccaagaaggaagagcauguc	caaagucucguugggccucgaguaaccaugguugaugcucagggugcugggcuggucucagggccaagaaggaagagcauguc
Novel-Chr1-miR-42	1	302773910..302773978	cccaauugucuggucucgggcc	cccaauugucuggucucgggcccauggugggagagccggggcccaagucuuggccuuugcaggugggg
Novel-Chr1-miR-44	1	302977691..302977758	ugggguggggcucucaaccuccaga	ucuggagggggagccgggucccgcacagacgguuguaaccugugggguggggcucucaaccuccaga
Novel-Chr1-miR-45	1	303106142..303106190	acccacuccccucugggcccga	gggcacagagggaggcaggccucaacacccacuccccucugggcccga
Novel-Chr1-miR-46	1	303329407..303329468	uuccggaaccagacagaccugug	uuccggaaccagacagaccugugccagagucccuguguggccagcugccaguuccagaacc
Novel-Chr1-miR-48	1	307336536..307336599	accucaggcaccuuccaguccaca	gggccuggggggcggcggggcaugaagacgcggggucugaccucaggcaccuuccaguccaca
Novel-Chr1-miR-49	1	307403049..307403099	ggaaagagagcagacaggu	cugagucccucuccccagaaacgaucuaaggggaaagagagcagacaggu
Novel-Chr1-miR-5	1	32049077..32049124	gcuggcggcuggggcggc	gcuggcggcuggggcggcugcgcggccgccucacuccccgcccgccc
Novel-Chr1-miR-50	1	307403569..307403634	agcagcugccaggaagcccaga	gcccgcuucccggcaacugcacuugaacagguacucggcacagagcagcugccaggaagcccaga
Novel-Chr1-miR-53	1	313989904..313989963	caggguccagcugucggcu	uggcagggauggcucugagacaagggggguccccgggccucaggguccagcugucggcu
Novel-Chr1-miR-54	1	314115873..314115940	caggagaaacagcaggcggcgg	caggagaaacagcaggcggcgguggccgggccuggcuccaacugaccagcugcugcuuccgccgaac
Novel-Chr1-miR-57	1	108004414..108004469	uguggcuguggcgaaugccagc	uguggcuguggcgaaugccagcagcuguagcucugauucgaccccuagccuuggg
Novel-Chr1-miR-67	1	313989901..313989962	gccgacagcuggacccug	gccgacagcuggacccugaggcccggggaccccccuugucucagagccaucccugccacug
Novel-Chr1-miR-7	1	40510876..40510950	cggcaaugauggaucugagc	cggcaaugauggaucugagcugcaucugugaacuacacuacagcccacggcacugucagauccuuaacccacug
Novel-Chr1-miR-8	1	48322195..48322258	cgcgggcccgaccgagccgcccg	cgcgggcccgaccgagccgcccgcguggcuucugucucacccgggcgcgaggcgggcccgccg
Novel-Chr10-miR-10	10	28389707..28389768	ucugagcaucuagaaaccugggg	ccguggcuucugggcaccaggccuagaccaugucagggucugagcaucuagaaaccugggg
Novel-Chr10-miR-11	10	28395123..28395184	ucgugacucugcacagggaca	ucgugacucugcacagggacaacccgguugcuaguuguguggcccugggcucaucacgucc
Novel-Chr10-miR-12	10	29260533..29260600	gagcugugaugagaauccucugagc	gagcugugaugagaauccucugagcccugcgacccugggaccucagcauucucugcaucacaaucgg
Novel-Chr10-miR-13	10	31340888..31340950	cagaacuuagccacugugaa	cagaacuuagccacugugaacaaagcggaaaccagucacuguucaccaaucagcuaagcucu
Novel-Chr10-miR-14	10	33173626..33173687	uuggggaccgagaccuucagagacc	uuggggaccgagaccuucagagaccucggcgcugaguggggucugaaggccuugguuacca
Novel-Chr10-miR-17	10	37653427..37653481	ucaggaagcuagagccaugucga	ucaggaagcuagagccaugucgaucgaaaucgaguccucggagugaguccugca
Novel-Chr10-miR-18	10	46385117..46385175	uuggcucgggaaucuggacugu	agucccagagauucugagucagcaggggaacuacuguuggcucgggaaucuggacugu
Novel-Chr10-miR-21	10	73697146..73697198	ucguggucacugucgcucuccagg	ucguggucacugucgcucuccaggcaggaaggauggcggcuggagcacgagg
Novel-Chr10-miR-5	10	12073471..12073542	gcuauagcaauccuggacccugaa	ccggggccagggauuggauccgagccacaguugcaagcuacaacgcagcuauagcaauccuggacccugaa
Novel-Chr10-miR-6	10	26426867..26426926	acccaccgacagcaaugaauguu	gcauucauuguucagugagcuugucuacacaguucaacccaccgacagcaaugaauguu
Novel-Chr10-miR-9	10	28188252..28188330	cggccgcgcgcccaggaccg	gcccgggauuggccugugggugggggcgucgcagaugaagccgccccgguccccgccccggccgcgcgcccaggaccg
Novel-Chr11-miR-1	11	204290..204339	uguggcugugguguaggccggca	uguggcugugguguaggccggcaacuucggcucugauuugccucccagc
Novel-Chr11-miR-14	11	71765251..71765315	uccauggagcgcgggcucu	agcccgcgcaaaugcggaccuccggaacuguagaagaaugauugguccauggagcgcgggcucu
Novel-Chr11-miR-17	11	84694655..84694727	ugugccuguggcguagaccagc	ugcugugagcugcaguguaagucacagaugcgguucggaucugucgaugcugugccuguggcguagaccagc
Novel-Chr11-miR-19	11	84943664..84943745	uccuggaggacgugcugugccc	uccuggaggacgugcugugcccugugguucccuggggcuggcgggcccuccacggggcugcccgggcuccuucccagggcu
Novel-Chr11-miR-2	11	4056391..4056453	gcugcacaacagagugagucag	gcugcacaacagagugagucagggugucncgcucccagcuggcucgcucuguugugcagcag
Novel-Chr11-miR-22	11	86154705..86154763	aaagaaggccacaggucccggg	aaagaaggccacaggucccgggcuggggcugacguccagggccucuggacuucugucc
Novel-Chr11-miR-23	11	86260211..86260273	acgaggaggagccgcgcggacg	acgaggaggagccgcgcggacggugaggguucccagauaccccgcgcggggacuccacgcgg
Novel-Chr11-miR-24	11	86588417..86588477	ugacagugacucacggcaggaca	uccugcuggaggucgcgucacuugagggcuccacacgugacagugacucacggcaggaca
Novel-Chr11-miR-26	11	66610771..66610830	acaggccgggacaagugcaaua	acaggccgggacaagugcaauaccauacagaaacacagcauugcaaccgaucccaaccu
Novel-Chr11-miR-4	11	9581109..9581161	cuagagucuugcguucugggaa	uccggaaugcaaaagacugcagaugugcuucuagagucuugcguucugggaa
Novel-Chr11-miR-5	11	14607183..14607231	cugcuggaggacgcccggugu	cugcuggaggacgcccggugucugcgggccacccccaggaaggaggag
Novel-Chr12-miR-1	12	442109..442171	agucagaucugagcugccguug	agucagaucugagcugccguugugaccugcgccacagcuacagcaacaccaggucccacugu
Novel-Chr12-miR-10	12	6125670..6125736	ucugacccgcgccccuucccgcag	ucgggagggaggugggggggagcaggggcuggcaccacccugucugacccgcgccccuucccgcag
Novel-Chr12-miR-11	12	6859085..6859165	uccaggucccggcugggc	ucagcccgggucccgcggagaggcaggccgugcgccccgauccccugccggggccccgccacuccaggucccggcugggc
Novel-Chr12-miR-13	12	15091221..15091289	ucugagcgcagcucucucccccu	ucugagcgcagcucucucccccuccaggugcagcagcgaaggcaggaacuggaacaggugcugggaau
Novel-Chr12-miR-14	12	18506261..18506338	aggcagcggagggacucccu	aggcagcggagggacucccugcgcagugagagcaccccauggggggugguccgggcgcggggagaggccgggccgag
Novel-Chr12-miR-15	12	18705917..18705991	agaaccggugagcucugac	aagcuggcccuggacaucgagaucgccaccuacaggaagcugcuggagggcgaggagaaccggugagcucugac
Novel-Chr12-miR-16	12	18771807..18771865	ucggccccugacagcucuccgg	ggggcgcuucgcgggcuggucuuugucuccggaugcucggccccugacagcucuccgg
Novel-Chr12-miR-18	12	19989024..19989085	uccuaccucugccauuguccccag	guggggauagugagagcuuuggcagcauaugggcugcuccuaccucugccauuguccccag
Novel-Chr12-miR-19	12	20250492..20250559	agugagaucggagucucagagag	agugagaucggagucucagagagacucgaggaccguuugccucucuguuauuccggcacucaccuuc
Novel-Chr12-miR-2	12	631111..631175	gacagucugugguguggagcca	gacagucugugguguggagccagaucugguucaaagccuggcuccgccacgucacagcugcgug
Novel-Chr12-miR-20	12	20503797..20503859	ggcauccuccuuccaagccca	ggcauccuccuuccaagcccagggaggaaugagccaagcgggggaggaggcuccgaggcccc
Novel-Chr12-miR-21	12	23443429..23443468	uucccggccaacgcacca	uucccggccaacgcaccaaaugaaaaggccaggagaagg
Novel-Chr12-miR-29	12	35915776..35915840	ggagugaacaccgucugagug	cccuugaugaucguucuccucucucugguugagagaggcagagggagugaacaccgucugagug
Novel-Chr12-miR-37	12	47727354..47727418	cugcggggagcagagugugcaa	acacgucuccagguugccuguccgaacgcuugagugcaguugcugcggggagcagagugugcaa
Novel-Chr12-miR-38	12	48854028..48854087	aaccaaugucuguggagcucaga	aaccaaugucuguggagcucagaguccuugucacucugggcagcauagcuauuggccuu
Novel-Chr12-miR-39	12	49595473..49595526	accucgagaacagcagcccagcu	cgggcugcagccucguggggaaggcucauuaccucgagaacagcagcccagcu
Novel-Chr12-miR-4	12	1164965..1165050	acggugcugucuggcgggaccacc	acggugcugucuggcgggaccaccauguaccccggcaucgccgacaggaugcagaaggagaucacggcccuggcgcccagcacca
Novel-Chr12-miR-40	12	49670109..49670184	agccgcuccggcuccugccg	agccgcuccggcuccugccgcccuggccucgccaccucccgcgccacugccgacgccgcccggagcuccgguucc
Novel-Chr12-miR-41	12	49862343..49862434	ggguacgcuuccgagagcccac	agguauuugggaagagcgcuaccacugcccugggcuaccagucuuuguccgccggguaagggccgugugggguacgcuuccgagagcccac
Novel-Chr12-miR-42	12	50015732..50015790	gaccauggcuguagacuguua	gaccauggcuguagacuguuaccuccgguucccacaguaacaaucgaaagccacgguu
Novel-Chr12-miR-43	12	50016161..50016222	ggccgugacuggagacuguua	ggccgugacuggagacuguuacugagggcggcccgggcaguaagcagucuagagccaaggu
Novel-Chr12-miR-44	12	52398631..52398689	uguggcuguggccuaggccc	ugguguaggucgcagacgcggcuuggaucccacauugcuguggcuguggccuaggccc
Novel-Chr12-miR-45	12	52468103..52468167	caggccuggagcucugccugcu	agggcggagauggccuccagggcucuccuucgcucaagaaagcaggccuggagcucugccugcu
Novel-Chr12-miR-46	12	53689376..53689435	aaaagcuaccacagaacuagccu	aaaagcuaccacagaacuagccugauugacaggaaagacuguuucucuggugcuuauga
Novel-Chr12-miR-47	12	54031397..54031440	gcagagccgcgguccgga	cggugcgagggcugcugcacagcuagcagagccgcgguccgga
Novel-Chr12-miR-51	12	54938357..54938416	ucagggccagggaccaucguggau	ucagggccagggaccaucguggauucugguugagucugauggucucuucacccugaggc
Novel-Chr12-miR-53	12	55856798..55856886	ccugaggggcaccgacggauua	ccugaggggcaccgacggauuaagauccaggcccuggagcccucggccccgcagcgagggcuccgcccauccgucuguccauccaucc
Novel-Chr12-miR-56	12	57051936..57051998	cccugcugacucccucugaccu	agcagaguggggauggcagccuaggaggggugucacaccucccugcugacucccucugaccu
Novel-Chr12-miR-59	12	62346309..62346386	ucggggaggcccagccgcgcug	gcugcugccgagaggggcuccggucaaggccgaccgugcauggggcucucggccgucggggaggcccagccgcgcug
Novel-Chr12-miR-61	12	63192916..63192958	guggacaggcgucuggagcc	caagggaggagugccacuguguguggacaggcgucuggagcc
Novel-Chr12-miR-62	12	1918969..1919027	cagggcuuggggagcagagag	cuuugcuucccgguuccugcguuaccgucuggaaaggcagggcuuggggagcagagag
Novel-Chr12-miR-7	12	1918968..1919036	ucucucugcuccccaagcccug	ucucucugcuccccaagcccugccuuuccagacgguaacgcaggaaccgggaagcaaagaagagaagg
Novel-Chr12-miR-8	12	5229422..5229484	agcgcggaccgcagcccagccg	cccggggcugcgggagcgcgccuggagcugcgcggaugccagcgcggaccgcagcccagccg
Novel-Chr13-miR-10	13	33474459..33474541	uuugcucugcuccugccacaugc	uuguuggaggggugggggagugcaugugguguggaauuaggacuuucagacucuccuguuuugcucugcuccugccacaugc
Novel-Chr13-miR-12	13	34563767..34563822	cagggacaguaagaaggaucc	cagggacaguaagaaggaucccaguuuccuuggaucccgcuccuacucugucccu
Novel-Chr13-miR-14	13	35385087..35385142	aacccgggcugugccugacc	gugagggaucggcccgcgguuccuguggucuuugcaacccgggcugugccugacc
Novel-Chr13-miR-15	13	35387759..35387822	uagagugcuggccuggggggugc	uagagugcuggccuggggggugcucugcacaaucaaaagucaccaccuugagagcauucucug
Novel-Chr13-miR-16	13	35430496..35430563	ccaaugcgggcacuuggguccugag	ccaggacccaggcucacauuggggccaaugcugcaguucuugccaaugcgggcacuuggguccugag
Novel-Chr13-miR-17	13	35577050..35577118	acgccaugauggagccuccgag	acgccaugauggagccuccgagccaagcagcaacagcacggugcggagagcccagcacaguggcccca
Novel-Chr13-miR-18	13	35609360..35609423	agaaggcucaggaucugguagu	agaaggcucaggaucugguaguagauguagagcagcucuugcgccaguuccugugccgacugc
Novel-Chr13-miR-19	13	37130341..37130401	acgcagucugacuugagcaga	acgcagucugacuugagcagagggggccaaaaggcaccugcuccagcacagagcgcgagc
Novel-Chr13-miR-24	13	83269746..83269814	ccacugccccaggugcug	ccacugccccaggugcuguccaccaggugccaucuccccuccagguacacggcauuccaggcgugguc
Novel-Chr13-miR-27	13	90106628..90106684	cugcgucggagggcggccgga	ccggccgcucccgacgcccgcagccacccggaggccugcgucggagggcggccgga
Novel-Chr13-miR-28	13	91138616..91138682	gcagggccacagauacuacaau	gcagggccacagauacuacaauccauuguaaacuguaaacagauuguauaaucuauugcccugccc
Novel-Chr13-miR-3	13	20089731..20089803	cuagccugggaacuuccauaug	cuagccugggaacuuccauaugccucaagugcacccccuccaaaaaaaguuagggaaguuccuaucauggcu
Novel-Chr13-miR-30	13	106084077..106084136	cugcugcggucgucgcggcccgg	ccgccgccaccuccgccggccgcccggacugccgggcugcugcggucgucgcggcccgg
Novel-Chr13-miR-31	13	108096435..108096496	uugucaguaguugcaugcagggagg	uccuccauguaauuacugccuguccuugguuucugguugucaguaguugcaugcagggagg
Novel-Chr13-miR-34	13	130052439..130052507	aggggaguuccuaucauggcuca	aggggaguuccuaucauggcucaggggaaaggaaucugacaguauccaugaggauguggguuugaucc
Novel-Chr13-miR-35	13	131550645..131550710	aggagcaggagucugggcugagga	aggagcaggagucugggcugaggauuuuacuguacuuaauaccagccccuccuccagcuucaugg
Novel-Chr13-miR-36	13	133127703..133127756	aggccaucagcugcaucuccaa	agaugcagcucagauccuauggcuaugguguaggccaucagcugcaucuccaa
Novel-Chr13-miR-37	13	135276768..135276828	agccauaaucaagggacccuga	agccauaaucaagggacccugaucagucauaugaauaacaguguccccugacucuggcuu
Novel-Chr13-miR-39	13	136740233..136740299	aggcauauauacaggcagaua	aggcauauauacaggcagauauauacaaguauauaggcauauauauaugccuguauauauaccuau
Novel-Chr13-miR-44	13	199987347..199987407	gagagucgcugcgguuuccug	gagagucgcugcgguuuccugcuucaaucgugcuuggacugaacccggcgcugucacccg
Novel-Chr13-miR-46	13	216547455..216547539	cgagcaugccucuggucgggug	cgagcaugccucuggucgggugcucugcucucaauguaccuguccccggugacccgggcaggccccgucucagggcggcccgga
Novel-Chr13-miR-48	13	216763770..216763834	accccgucugucuguccuccucaga	ggggcgggggccgggcgggagcagcaggugcgggcgcugaccccgucugucuguccuccucaga
Novel-Chr13-miR-49	13	216928404..216928464	cgggcggccggggacucccgcg	agguggucccgagcgaugccccccaggugacguggaggcgggcggccggggacucccgcg
Novel-Chr13-miR-50	13	217047355..217047398	gccaucggcgugcugaccag	ugcgcacgucgggggccggcaaggccaucggcgugcugaccag
Novel-Chr13-miR-51	13	217048226..217048275	augacugggccuggucugccu	augacugggccuggucugccucccuccagaucagaaagcgcagacacac
Novel-Chr13-miR-52	13	218080859..218080929	caggaccagccuguccccaaggcc	caggaccagccuguccccaaggcccuugucacacauucaguaacaggcuuuggggucucuguuccuccag
Novel-Chr13-miR-54	13	22859195..22859260	gaaagagaccgguucacu	gaaagagaccgguucacugugagaccugcuacucacucucggacagugccucggccccccuuccc
Novel-Chr13-miR-59	13	112957794..112957852	gcugugucugugaucuacacca	uggcguaugucacagccacagcagugccagauccaagcugugucugugaucuacacca
Novel-Chr13-miR-6	13	25559413..25559476	acacagagucuggcagcccugggg	ccugggcugcgagcuucguguacucgcauccuccuuagaacacagagucuggcagcccugggg
Novel-Chr13-miR-8	13	27666078..27666143	ugggcugccagaucuggggcaugc	ugggcugccagaucuggggcaugcccaggaccucauggaugggcugccuccaggugacagcaauc
Novel-Chr14-miR-11	14	21313213..21313271	gcggcaggaagcgaaggccug	gcggcaggaagcgaaggccuggcggggagggcucgcagguacggcgcggaggcugggc
Novel-Chr14-miR-12	14	25004945..25005005	agagauuucuaggccagccuuca	aagugcuggcacaagaagccugugaaaaugcagacccagagauuucuaggccagccuuca
Novel-Chr14-miR-13	14	29908693..29908754	ccccacagaggccucaguuua	ccccacagaggccucaguuuaaucagcccaggcuauucuccacugaagccucuguggcacc
Novel-Chr14-miR-14	14	33153817..33153878	uuccuguugucuccucacccagc	uggcugaggggcagccugggucucuugccugaaggggauuccuguugucuccucacccagc
Novel-Chr14-miR-15	14	36090856..36090918	ggaaggagacagugagacaggg	ggaaggagacagugagacagggcugggggggcuucacgcucuugucugccgucucccucccc
Novel-Chr14-miR-16	14	41729211..41729286	agagacagaguguccuuggagaa	agagacagaguguccuuggagaaaaccagaccaggugauugguauaacuaaauguucaaggucacaccucacuug
Novel-Chr14-miR-19	14	50631872..50631930	uacggaugugccgcugcccgccaga	uggcgggccggccuccugccccagccccacugguacggaugugccgcugcccgccaga
Novel-Chr14-miR-2	14	454402..454466	cccggcccgaccgagccagacg	uccgcagcccgcgggccccacugucccgagccgcgcucccgccccggcccgaccgagccagacg
Novel-Chr14-miR-20	14	50655679..50655749	cggccgcugcccaggugacc	cggccgcugcccaggugaccaccaguucuggcaccagcccggccucggccuucuucuggcgcaguaggcu
Novel-Chr14-miR-21	14	51149370..51149438	cgcgaccugggccugcugggcag	cgcgaccugggccugcugggcaggaucccaggugaaccugcaugggcccugaggccuccgguccagcu
Novel-Chr14-miR-22	14	52782768..52782822	agagagcgagcgaggcggcgcc	gcgaccucgccgcccggccccaucccggagccagagagcgagcgaggcggcgcc
Novel-Chr14-miR-24	14	53306392..53306457	uggccagugugggcggugacacc	uggucugcccacggccaccagugcucaggaccugcgggccgauggccagugugggcggugacacc
Novel-Chr14-miR-26	14	54042286..54042330	cggcacuuacggucucgcc	cggcacuuacggucucgccauugcugcgccgccgaagucucgcg
Novel-Chr14-miR-27	14	54267355..54267418	ucugcagcagagcagggccau	ucugcagcagagcagggccaugagugcggcuggcucggucaggacccugcccugcccccaccc
Novel-Chr14-miR-28	14	55004429..55004485	cagcgccaccucgggaagcaa	gcagccccaggaggcgugccagaaacccgccagcgcagcgccaccucgggaagcaa
Novel-Chr14-miR-31	14	60676764..60676827	ugcgggugagacggaagaacac	ugcgggugagacggaagaacacgugggcagugaccuugaguguuguucccuccuuacccccag
Novel-Chr14-miR-32	14	62687985..62688044	cccagaggccagcccggcu	cccagaggccagcccggcucaccuucucgauucaucagggcucagcuggccuguuauuu
Novel-Chr14-miR-34	14	71510002..71510062	caagaccgucugcgcggccggu	gggccgcaugaauggagcuucgggcguaaggcaaagcccaagaccgucugcgcggccggu
Novel-Chr14-miR-35	14	72055641..72055702	aggagauggagccagggcccuaa	agggucaaaaccccacuccccacagaagguuuuccuaaaggagauggagccagggcccuaa
Novel-Chr14-miR-36	14	72207608..72207672	agucagaggcaguucuggccgcu	agucagaggcaguucuggccgcugccgcuaccgcgccgcggccaguacuacuccgccuccccau
Novel-Chr14-miR-37	14	77547183..77547240	aggccaggcccauccggcg	aggccaggcccauccggcgccauuuccaaccggagcgcgcccgaaggcccugaaccu
Novel-Chr14-miR-38	14	82758251..82758319	gacagaucucuccucccacagc	ugguggggagagagaagugacaggaucucaugagaucagaccaucugacagaucucuccucccacagc
Novel-Chr14-miR-39	14	82990657..82990728	gagcaguggcugugguaccug	gagcaguggcugugguaccugcugcugcugcccgugcggacgcagagcaucggacgcuagcgcuguugcgu
Novel-Chr14-miR-40	14	86947217..86947295	cugcgccaagggagagaaucaga	gcacgcucuccuucaucuuggccaggccaaaucuaguaaugcccaggacuucacccugcgccaagggagagaaucaga
Novel-Chr14-miR-41	14	87347137..87347195	cgggcgcguucagggugg	ucccugguuuugggggccgacagucagcuguugacaagaucgggcgcguucagggugg
Novel-Chr14-miR-43	14	88206334..88206390	gagggccagcucugcaccccagcu	gagggccagcucugcaccccagcuuaagguguaacuggguugaauggcugguucug
Novel-Chr14-miR-44	14	94996938..94997016	cccaggcgggccaggccucuggac	cccaggcgggccaggccucuggacccacgcggaaaugcuucuuuucccugcagcgcacucggagccuguccaccucca
Novel-Chr14-miR-45	14	95397503..95397582	aagcucucgcaggcccgg	aagcucucgcaggcccggggacugacggacggagggagaaaggacccggcacugucuucccuuuuaagccgcagcuucc
Novel-Chr14-miR-5	14	3991131..3991183	aggcagaaucuggcaaggaaa	uccuugagaggugcugccaggaaaaggcuucaggcagaaucuggcaaggaaa
Novel-Chr14-miR-51	14	121479314..121479372	agugccagagccaagagcuga	agugccagagccaagagcugagagagcuccuuccuccucuuggucccucugguaugca
Novel-Chr14-miR-53	14	121669999..121670057	ucugacccuggccccugacccua	ggacggaggucagggcaagggguagaggcugaaccucugacccuggccccugacccua
Novel-Chr14-miR-55	14	124766529..124766599	cagccgagcggggcuguaggccgg	uuugugcaucccuccuuggccucugccgauacccuuuuccagguggcagccgagcggggcuguaggccgg
Novel-Chr14-miR-56	14	131791874..131791933	acuggcgggagucugcacccugggg	acuggcgggagucugcacccuggggcuugacgugcuccggggagggcaccgccaauguc
Novel-Chr14-miR-59	14	139048391..139048456	ucuagaggcagcucagggucug	ucuagaggcagcucagggucugaguccaggcugaagugcccagugcccuggcgugccuccacccu
Novel-Chr14-miR-60	14	140537491..140537573	ucucacccccacgucgguuggagc	cccaaacggcggcggggggaaguaggguccccacagcgacgguuccgggcugcgcgccucucacccccacgucgguuggagc
Novel-Chr14-miR-62	14	145877453..145877512	gaggggggcguucuggucgcc	gaggggggcguucuggucgccaugcagaagagcucucggcgccgaaaccacccccuggu
Novel-Chr14-miR-64	14	149154805..149154858	ucuaaccucugcuucccccgaag	ucgggggacgcgggaucgaaggccgugggcucuaaccucugcuucccccgaag
Novel-Chr14-miR-65	14	153207156..153207226	ggaaaugccgaugagcccagagg	acuggggacaucagauuccuuaaaacaggcgcggucucccgggaaaaggaaaugccgaugagcccagagg
Novel-Chr14-miR-66	14	153502539..153502605	gggacgcagggcgcugcuc	gggacgcagggcgcugcuccagcccguggagugagagaucggugggugagcaguggaccugacgcg
Novel-Chr14-miR-7	14	6954949..6955007	ucgcccucucaacccagcuuuu	ucgcccucucaacccagcuuuucccgacuccgggaagaaccgggaagagaaggcggag
Novel-Chr14-miR-71	14	41830233..41830275	guccggcgcccacacaca	guccggcgcccacacacaccugccggggcagccuuccgaggg
Novel-Chr15-miR-1	15	28746687..28746745	uaagucccagggaugcagag	uaagucccagggaugcagagccaacugagacgugguugcugcccucuagggacucuca
Novel-Chr15-miR-13	15	134355403..134355459	cagcagccgcgagccgggc	cagcagccgcgagccgggcagcgggugccagacgguuccuggcggggggcaggggc
Novel-Chr15-miR-16	15	145171737..145171794	gaggcggccccggcccgguau	accggcccggggcugccuccauuuucucgggugguggaggcggccccggcccgguau
Novel-Chr15-miR-18	15	150367110..150367168	cgccuguuccucuucccgcaga	cgcugggaugagggacgaagguccgauugcacauggcgccuguuccucuucccgcaga
Novel-Chr15-miR-2	15	59535638..59535704	cgucagacggguaaugugccgau	cgucagacggguaaugugccgaugucguaacaagguuugagggaggcacauaucacgcaggcgcgu
Novel-Chr15-miR-3	15	62331126..62331186	cugagaguugccauggcaccgg	gaugucauggcuguucucuuggcugccuguugcuacaccugagaguugccauggcaccgg
Novel-Chr15-miR-8	15	93690610..93690667	ugaggccugcagcucagccuuu	aggcuaguccgcgggcuugcuagcuucagagucugugaggccugcagcucagccuuu
Novel-Chr15-miR-9	15	107185223..107185300	cgcacgggagccggucggcggc	cgcacgggagccggucggcggcgcguggaggcggugugagagcgcgagcgcgagggaccggcagcagcgggguagcg
Novel-Chr16-miR-1	16	3999366..3999412	agagcugagggcagaguccaggacc	agccccaguucugccagaagcagagcugagggcagaguccaggacc
Novel-Chr16-miR-10	16	55636874..55636936	gccugacgcucaggaggu	gccugacgcucaggagguggcaaguacuuuauaaaugucagcacuuccucugccucaguccc
Novel-Chr16-miR-11	16	55770963..55771023	aagaccgucugcugaacucagca	cuggguuccugggcgguccuggggaugacuuggcgccaagaccgucugcugaacucagca
Novel-Chr16-miR-12	16	57168359..57168411	ucggucacagacacagcucaga	ucggucacagacacagcucagaucuggcuuugcugaggcuguggcauaggcc
Novel-Chr16-miR-13	16	57174584..57174653	agacaaauacuccaugaucaau	agacaaauacuccaugaucaauccacuaguauaagaaucuaaaguggauugaucauagaguauuugucu
Novel-Chr16-miR-18	16	77793909..77793967	acuggggaauagaaaggagccacc	gagcuucuuguguccccauuuugccaacaagaaaacuggggaauagaaaggagccacc
Novel-Chr16-miR-21	16	83916634..83916692	cgggaagggcccggcucg	ggaagggcuuugagccccacccccccggcuucgagggggucgggaagggcccggcucg
Novel-Chr16-miR-22	16	86040222..86040280	agcgccgaccccgccgaggcccgu	gggccgggcggggcggcgacccacuggcaggaagagcgccgaccccgccgaggcccgu
Novel-Chr16-miR-23	16	18650663..18650719	uagaucugggguagggccuggg	ugggccccacccccggaaacugugaaucaguaaguagaucugggguagggccuggg
Novel-Chr16-miR-5	16	34164546..34164603	gccggcgugcgucagucugucaa	gccggcgugcgucagucugucaaggggcggggccaugacaggcuggcucucgccggu
Novel-Chr16-miR-6	16	36468250..36468312	aguggcaggguagucguggcug	aguggcaggguagucguggcugcugaacugauccaaagcagccagcuaacaauacacugccu
Novel-Chr16-miR-8	16	50196759..50196810	gcugggcucagaggccggcacu	gcugggcucagaggccggcacuaugaauggcagcggccgcgggcgcggcgc
Novel-Chr16-miR-9	16	53235342..53235393	gcagcagcagacguuggcggc	uccuugcgcucggcggccgcggcgguagcagcagcagcagacguuggcggc
Novel-Chr17-miR-10	17	31766817..31766881	ccgggccugugacuuacccagca	ccgggccugugacuuacccagcagaauguguuagaugugagcuguguggucccaggcccaggcc
Novel-Chr17-miR-11	17	33060371..33060442	ggccggacgcgcgcugggcgcg	ggccggacgcgcgcugggcgcggcagcucggacucugguccccggggcggccuugccagggugagggccgg
Novel-Chr17-miR-12	17	34448495..34448557	agugugcagggacagccucggg	agugugcagggacagccucggggugugggcgucgaccccaaggcuccaccugcgcccaaggc
Novel-Chr17-miR-13	17	36249079..36249141	ccuggcaggaguggcaggucca	ccuggcaggaguggcagguccagggucagagugccgaggcccugcccugcccccuacauccc
Novel-Chr17-miR-17	17	45716491..45716582	ggcguggucacagccccggcuc	gccgcggcgaccaccgccgcccccucggcgcagggaucuuccucguccauccccucaggcccggcgggcggcguggucacagccccggcuc
Novel-Chr17-miR-18	17	45759973..45760034	accugcucggaggaauggcgcc	accugcucggaggaauggcgccgccgggugaggcguugcgcaugguucgauaacggggucc
Novel-Chr17-miR-2	17	5343699..5343762	cccguggaggaugagcuggcu	cccguggaggaugagcuggcucuuuccccugaccaagagcgccuccuccuccgcagcuggguc
Novel-Chr17-miR-20	17	53458969..53459012	cuccucgccggucgcccagc	cuccucgccggucgcccagcgguagcuggcagccccggcgggc
Novel-Chr17-miR-21	17	57655503..57655578	cucuccgccgccucgccg	cucuccgccgccucgccgcuccucgccgccggccgccgcgggcccggccacaugaagcgggcgggggccugagcg
Novel-Chr17-miR-22	17	62552660..62552726	ccacuggucagcagcucccacc	ggggacgcuagcguccagucgcugugguuaauggacccgugcagccacuggucagcagcucccacc
Novel-Chr17-miR-23	17	65168135..65168190	ggaccagagcccugcugcgu	ccagcagcgcccgggcccucuuccacgaugacgggggaccagagcccugcugcgu
Novel-Chr17-miR-24	17	66288713..66288772	aggaaagccuccgcccaacccu	aggaaagccuccgcccaacccucugaauccagcacaacaggauuggggggggcccuccg
Novel-Chr17-miR-27	17	69016054..69016104	cugcggcagaggccagagggcg	cuccaggcuugggcggcugcuggaucaccugcggcagaggccagagggcg
Novel-Chr17-miR-28	17	69264163..69264223	agugagcuacgggaggucggg	agugagcuacgggaggucgggggccgcagccacuccccuggacagcccguagcccauccc
Novel-Chr17-miR-3	17	12191278..12191339	cucggggcagcucaguacagga	cucggggcagcucaguacaggacccgucagggaggucagagguccgagcuggcccugaagc
Novel-Chr17-miR-33	17	46611058..46611133	acuggccuuggagucagaaa	gcuggcauagaggacagugcuauuggcuccugaggacccuucucugggccugagcacuggccuuggagucagaaa
Novel-Chr17-miR-4	17	13100389..13100450	cgguggggugcagugcuggacu	acccccugggcuccccugugcaguugcugagcaucugugcgguggggugcagugcuggacu
Novel-Chr17-miR-5	17	13101446..13101506	gccccucagaccccuggg	gccccucagaccccugggcgcaugucuaacgugacuuucaggacaaagucugaaggguac
Novel-Chr17-miR-7	17	15132822..15132879	caccacaacagagccugaaccg	gcuuaggcuucagaaguugagagagagcaggaaaacaccacaacagagccugaaccg
Novel-Chr17-miR-8	17	19631185..19631247	ugugcaacccacauccucucc	aaguggaucugagugggcacacagaaaauauacaguauauuugugcaacccacauccucucc
Novel-Chr17-miR-9	17	24341152..24341202	agcaggcaguucccagcuuccc	ggagccaggggucugccagcuacuuauaagcaggcaguucccagcuuccc
Novel-Chr18-miR-13	18	20780733..20780788	agagaggcggggagagcauggcc	agagaggcggggagagcauggccggggccacggccgcucugcugccccucguccu
Novel-Chr18-miR-16	18	31617463..31617524	cgagacagaccgacacgugc	cgagacagaccgacacgugcaggagcgggcgggcgacugccccgagucgggucgccuggcg
Novel-Chr18-miR-18	18	41370638..41370701	cugagggcuggagggaacggcucu	cugagggcuggagggaacggcucucgcagcuagcugucugcgcgucuuccuuugcccuuaccu
Novel-Chr18-miR-23	18	54851977..54852026	cgcagcccgacucugaaaggcggc	cgcgcagaaacgugggcguggacugcgcagcccgacucugaaaggcggc
Novel-Chr18-miR-24	18	55177027..55177091	gcagccucaucugacuccuccuug	aggaggacccagauggccgcagcuggcucagaaaagcccagcagccucaucugacuccuccuug
Novel-Chr18-miR-26	18	55205238..55205303	acugugacucaugggcccugauc	acugugacucaugggcccugauccucucuguugggccucagggauaaauuugguuacagacacga
Novel-Chr18-miR-28	18	56255386..56255446	agcagccuccagccggucgga	agcagccuccagccggucggagagaagcaaccgcucuccuccgcgccgcgcucggacugg
Novel-Chr18-miR-3	18	2856077..2856139	ucuggacgcgagccgggcu	ucuggacgcgagccgggcugccggcugcaccuugguggggaagcucgggcugcuuccgggcg
Novel-Chr18-miR-31	18	21227469..21227524	acuggggcccacagucguacg	acuggggcccacagucguacgccaugaagggguagaggacugcggccgcgagugc
Novel-Chr18-miR-4	18	6286702..6286762	gguggagcccugagaaccgga	gguggagcccugagaaccggaggaaaacauccaucaccuccagccccuccagggcuuccu
Novel-Chr2-miR-11	2	7361040..7361099	ucggacucaggacgggccuugacu	gugagguuguccugggcccuggggucgagccugccucggacucaggacgggccuugacu
Novel-Chr2-miR-12	2	7444710..7444770	ucacuucagaggagccaacaaa	ucacuucagaggagccaacaaaggugacaagaacuugcccuugaaggccccucggagagu
Novel-Chr2-miR-13	2	7964288..7964339	uggugcaugggccgggaa	uggugcaugggccgggaagccaacaaccgugcgcuagccucuugugccacc
Novel-Chr2-miR-15	2	8531483..8531542	aggccuuccugagcaugcgcag	aggccuuccugagcaugcgcaguuuccuccagcccugggcaagccugcggagguguggg
Novel-Chr2-miR-2	2	363665..363736	gccugccaucgccgccgcugc	ccaggcggccgggcuggcccgcgccaagcgggggcgcgggggcgcgcggagccugccaucgccgccgcugc
Novel-Chr2-miR-21	2	9662241..9662299	ccacccucaucgcugccugugugu	ccacccucaucgcugccuguguguccacacuggagcacgaggcagcgcugaggaugaa
Novel-Chr2-miR-23	2	20399941..20400007	cacuccugaaugaauaugaggaaa	cacuccugaaugaauaugaggaaacccaaggcaaauucagguucaccacauacacucagggauguc
Novel-Chr2-miR-24	2	27108679..27108747	uugagagcacuagcccuugguaggu	uuuccuggggcucugagcucugagaggaauggaauguguccccuugagagcacuagcccuugguaggu
Novel-Chr2-miR-25	2	29242344..29242393	ggccagugcaacgguccccgca	cggggccucgcagcgccggccgccaacggccagugcaacgguccccgca
Novel-Chr2-miR-26	2	35455371..35455435	ucccuucgcugcugccgcggacu	uccauggagcagcgggaagggagaaacuccggagcgccgcgucccuucgcugcugccgcggacu
Novel-Chr2-miR-28	2	49966997..49967056	ugggggacugugaacagcggg	cguuggacacagaucacuacacugucauaacgcgaaagugggggacugugaacagcggg
Novel-Chr2-miR-29	2	50496479..50496541	ugccagcagaugucacagacaca	ugccagcagaugucacagacacagcaacaccagauccaagcugagucuaugaccuacacugc
Novel-Chr2-miR-30	2	52014051..52014093	acuuccuaacucggcccggg	ucgccgggaggcugucggaagcacuuccuaacucggcccggg
Novel-Chr2-miR-31	2	52431259..52431324	cucccuggagcugaacagacccgca	cucccuggagcugaacagacccgcaagcauugguuuucucccaggcguccgucugggcuccuggg
Novel-Chr2-miR-34	2	59066329..59066386	auucgggugcagggacugagagc	auucgggugcagggacugagagcugggaccguagccucaggacccccaccugccaca
Novel-Chr2-miR-36	2	65452862..65452922	agguggccccaggacucugccag	agguggccccaggacucugccagcucugcucaugccagcuauuggaguccugcagccccu
Novel-Chr2-miR-4	2	3835875..3835929	ggcaccuguucccuagagcccgua	cgggcacauggcacaggcauccaggcgcugggcaccuguucccuagagcccgua
Novel-Chr2-miR-40	2	69464593..69464649	cucagcauccgagaggcucugg	cagagccauuugguccugagucaagcuuccagagcucagcauccgagaggcucugg
Novel-Chr2-miR-42	2	71852016..71852070	cagcaccuccagcucugcccu	gggggcuguggagugcagcaucaguguccaaggcagcaccuccagcucugcccu
Novel-Chr2-miR-43	2	73210452..73210536	cucugcccgcucucugucuuaca	ugaggcaggcgggaggcgggugugagacccugggccggccagguggacgcgcucacucacccucugcccgcucucugucuuaca
Novel-Chr2-miR-45	2	76693979..76694039	ugagaugagagcccuuggccacu	ggguccagggcuucccaucccagcuuggccuauuuguugagaugagagcccuuggccacu
Novel-Chr2-miR-46	2	77678445..77678510	gcugaguggucagggccugcagggg	gcugaguggucagggccugcaggggugcgcacaucccccaccccgcugcacccgccgcucaccaa
Novel-Chr2-miR-47	2	78830168..78830235	uggcuggggcucaguucauccga	uggcuggggcucaguucauccgagagccucuaggagccugccucagauugcugacccugggccugca
Novel-Chr2-miR-51	2	82423676..82423735	gcacccugcaaggccaguccucu	gcacccugcaaggccaguccucucuuauggacacagagauggauggacacuugcuggga
Novel-Chr2-miR-52	2	83154239..83154293	gagugcuuacuaggugccaag	uggcacauagcaggcacucaacaaguauauacugagugcuuacuaggugccaag
Novel-Chr2-miR-53	2	88902991..88903055	cccugcguggcuucucugugca	cccugcguggcuucucugugcagucuuuucuucugggaccugcacaggaaggccacggaggggc
Novel-Chr2-miR-54	2	88913786..88913845	ccagggcucugggucccagagugu	ccagggcucugggucccagagugucucugucuuguaccuucuggggcagagcggccagc
Novel-Chr2-miR-56	2	114426877..114426946	aggagaucugagucgugucug	gguagauucagaucuguagcugcugaccuaugccacaaccacagcaagaggagaucugagucgugucug
Novel-Chr2-miR-57	2	119133975..119134038	accgcgggggcgggcccg	accgcgggggcgggcccggcugucccggcgcuaaguugugcggcccggcucuucccgaccuga
Novel-Chr2-miR-59	2	122524072..122524130	aggagauguucuccccgcggua	cgcggggagacgcugcucggccuggacauggcccugaggagauguucuccccgcggua
Novel-Chr2-miR-60	2	124154347..124154431	cuucggcgacggcuccugcggacu	ggcgcggagagccgagcuucgcucccugcgacggccccgggaaugccgccccgcagcuggcuucggcgacggcuccugcggacu
Novel-Chr2-miR-61	2	124665352..124665390	acccggcuggaagucucugc	ggagacaguccggaguugacccggcuggaagucucugc
Novel-Chr2-miR-65	2	141909386..141909440	acgcaggguccugggccuccua	gguggcugagguccccugugcuaauagaagacacgcaggguccugggccuccua
Novel-Chr2-miR-66	2	142096076..142096136	aacgggaacugccaggauucu	aacgggaacugccaggauucuaguuuuuaaaaugcagauuucaggaguucccgucguggc
Novel-Chr2-miR-67	2	142143119..142143170	gcagcuguccgagucccagguca	gcagcuguccgagucccaggucaagagccucugcgagaaggugagcugcac
Novel-Chr2-miR-71	2	147010433..147010489	uaagggcaaaguagggacagcu	gugucccugccgagcucccgacaccaagggugaguaagggcaaaguagggacagcu
Novel-Chr2-miR-73	2	147945593..147945647	agacacggcucggauccug	aaucgggcguugcugugagcccuggcguaggccgcagacacggcucggauccug
Novel-Chr2-miR-74	2	149776795..149776859	ccugccgcccggcggucg	ccugccgcccggcggucggugagucgcgccagcaacgacuccacacgcccggcggggagcggcu
Novel-Chr2-miR-8	2	5810605..5810658	agaggaagcugugcuguuugcca	agaggaagcugugcuguuugccaaucuuucguuugccucagacagguuucuca
Novel-Chr2-miR-87	2	50496479..50496540	caguguaggucauagacucagc	caguguaggucauagacucagcuuggaucugguguugcugugucugugacaucugcuggca
Novel-Chr2-miR-95	2	157640358..157640422	gccuucugacuccaaguccagu	gccuucugacuccaaguccagugcuauuuccaggcaacacacaggaccuggagucaggagcccu
Novel-Chr3-miR-1	3	121214..121279	agcgcagugcccgcacagccgaacc	gacggccaagucuucgggcaggugcagcggccguccccggagcgcagugcccgcacagccgaacc
Novel-Chr3-miR-10	3	9681106..9681164	ucgugagugcaggcgcugaccu	ucgugagugcaggcgcugaccucgaucuuucugcgggucgguucuuggacucauucag
Novel-Chr3-miR-11	3	9730633..9730707	aggacuuccucuggcucagggguu	caagagaaaggcagagcaagccgggagccagugcugucaggagggcucacaggacuuccucuggcucagggguu
Novel-Chr3-miR-14	3	11749932..11749994	agggaguccaggcucguaccca	agggaguccaggcucguacccacgcugagcgaguguggugguuuacgaccuggacucugccg
Novel-Chr3-miR-16	3	17749665..17749723	ggucuaggccacagccaca	ggucuaggccacagccacagcaacgccagauccaagcugugucuguaaccuacaccac
Novel-Chr3-miR-18	3	17953401..17953468	ggggccgaggccgagcccgcgg	ccgggucucggcccgcacgguccggccggccaugcuggcggggcuggggccgaggccgagcccgcgg
Novel-Chr3-miR-19	3	18152160..18152212	acucggggccgcaguccucua	acucggggccgcaguccucuaccccugcguggcauacgacugugggccccag
Novel-Chr3-miR-2	3	171160..171217	ugcgccgggcuguggauuccgcc	ugcgccgggcuguggauuccgccugucuaggccaggugggaucgcaccccggcggcg
Novel-Chr3-miR-20	3	18721627..18721683	ucccccggggacagauggacuc	gaccauuggucggggacugguuagugacggcccgucccccggggacagauggacuc
Novel-Chr3-miR-21	3	19655866..19655926	ccucccugcucuucggcucaga	ggacugaugagcagggaagcugccuuuccagacccaagccucccugcucuucggcucaga
Novel-Chr3-miR-22	3	22233423..22233479	gccggacaccaggaugagggu	ucucacccaggugggcagcaaguuuguacaguggugccggacaccaggaugagggu
Novel-Chr3-miR-25	3	31861869..31861973	uggccuacaccacagccaca	uggccuacaccacagccacagccacgucugaucugagcugcaucugugaccuacaccacagcucacggcagcacuggacccuuaacucacugagugaggccagg
Novel-Chr3-miR-26	3	33903129..33903186	gccagugaccaaaccaaagcc	cccuggcugggaaacuggcuguuaccuccauggcuggccagugaccaaaccaaagcc
Novel-Chr3-miR-29	3	38983230..38983292	gcggcgggagucgcggcu	gcggcgggagucgcggcugcuugcagugcaccugagagccuacgcccgaguccucgaagcug
Novel-Chr3-miR-31	3	40444115..40444168	ggcgucgcauuguggcccagaccca	ggcgucgcauuguggcccagacccagggacugguucacagaccuguuccgccg
Novel-Chr3-miR-33	3	40874893..40874950	ccugccaggggagggacucagca	ccugccaggggagggacucagcaaagggaagccagcuguccccucucccuggcaggg
Novel-Chr3-miR-34	3	40883527..40883590	cgggggcgggcccggccgg	ggcccgcccgcccgggaaugccauggagcgaggggcgugcgcgccgggggcgggcccggccgg
Novel-Chr3-miR-35	3	41633087..41633157	ccccggcccccugcaggcuc	ccccggcccccugcaggcuccgugccccuggauccugagcucgccaggagccuggaggagggccgcgacu
Novel-Chr3-miR-36	3	41684708..41684775	gcgcucaggcaggugcaugugg	gcgcucaggcaggugcauguggugaugggguucaugucacacaccacgggcacgggcccgagcacac
Novel-Chr3-miR-38	3	42070653..42070718	agcuccagggagugaacagagg	agcuccagggagugaacagaggggcugccucacuccccccauuuccggacacucccuaggacucu
Novel-Chr3-miR-4	3	1144516..1144576	cggcccaguggugaccucggcc	cggcccaguggugaccucggcccgggagcaggguggccuguggggcgcucacugggccca
Novel-Chr3-miR-42	3	49642998..49643056	ucugugaugcugacccgagagaa	ucugugaugcugacccgagagaaccugggguccaaauaggucagcaucauagagcugc
Novel-Chr3-miR-43	3	51655512..51655575	cagaccagcaggauguggacu	uccacagccugcagggucagagcugaugguguagaaaggacucagaccagcaggauguggacu
Novel-Chr3-miR-44	3	53950063..53950116	uccaccuccaucggcaggacaugc	cugucgccugcuccuugcuccuggccuucuccaccuccaucggcaggacaugc
Novel-Chr3-miR-45	3	55091513..55091575	agccuccaugugcaugcugagugu	acucagugugcacgaggcugguuucuaggaaaacucaaagccuccaugugcaugcugagugu
Novel-Chr3-miR-46	3	57869898..57869959	ucguccugggaaacggggcgcggcc	cugcgccucgggaaccgguccggugcggagaguucuucguccugggaaacggggcgcggcc
Novel-Chr3-miR-49	3	74852424..74852497	cgggccgggccugacucccagc	cgggucgugucggggcggggcggggccgggccgggccgggccgggccgggccgggccgggccugacucccagc
Novel-Chr3-miR-5	3	1147612..1147671	aggaggcccgcggggcccuggcu	aggaggcccgcggggcccuggcuguggcugggaaagagccgguucccgagggcccgugu
Novel-Chr3-miR-50	3	74999313..74999377	gucguggguucccuggaggagc	uccuccacucaccccaugcacagugcgguuucucaggguucugucguggguucccuggaggagc
Novel-Chr3-miR-51	3	80942267..80942322	uacacagccugucugagcccucu	auggcucacccggguguguagcccaaacuagcuacacagccugucugagcccucu
Novel-Chr3-miR-53	3	82037238..82037301	ccuagcaucccuuggccaaggac	ccuagcaucccuuggccaaggacaugugauuaaaguuguccaaucaaaguggauucugggacu
Novel-Chr3-miR-55	3	99407511..99407587	aggugacagaucagagcc	cuaggcugugaccggaggacuugggccugggaguagagguuuuguggaaagaagcugcaggugacagaucagagcc
Novel-Chr3-miR-56	3	99638104..99638167	ucgcugcucaccacccaugaga	acgugggugugcccagcagcagugccgugaauggaagggccucgcugcucaccacccaugaga
Novel-Chr3-miR-57	3	100214505..100214563	ggcccagcuccaagccccucuu	ggcccagcuccaagccccucuugcuucugaguccagcaagcugggcugggguggggag
Novel-Chr3-miR-58	3	118292684..118292748	gguggucuuaccagcaugucag	gguggucuuaccagcaugucaguggcuggcacaaucaugucacugagaaacuggugaggcccag
Novel-Chr3-miR-59	3	119658191..119658251	cgcgccuaggaccgcaggcac	ggcagcggccaggcagcccaguucugagaaggcucugggcgcgccuaggaccgcaggcac
Novel-Chr3-miR-60	3	126847691..126847766	cagccucugccugcggga	cagccucugccugcgggaucggaugguuuagaaaggucucccagaccgcaggguuucagggcaggggcggccgcu
Novel-Chr3-miR-61	3	128437617..128437688	caagagaaacuccgcccaccga	ggggggcggagucucucuuggaagaaccugaggcuacuuaagcaaagaccaagagaaacuccgcccaccga
Novel-Chr3-miR-62	3	134560399..134560458	ccagugaucagguuacgauggauu	ccagugaucagguuacgauggauuucucaaguggcaaccucguagcuugcucaccaaau
Novel-Chr3-miR-63	3	134725598..134725638	gcagcugcagccccgguuc	cuguggcuguggugcaggcgggcagcugcagccccgguuc
Novel-Chr3-miR-64	3	135804055..135804121	gaugcccaggcugugguccgaaa	acagcaggcucaucgggucguccaccgggguuuugcuccgggagaugcccaggcugugguccgaaa
Novel-Chr3-miR-67	3	10664434..10664489	cgggaacucccagaccagcu	cgggaacucccagaccagcuucuugaagggaguggaagcuggucugggaguuccc
Novel-Chr3-miR-7	3	2180630..2180684	acccaggaccuuagggcgg	gccgcugcguguccgugugcagccugguggccuggacccaggaccuuagggcgg
Novel-Chr4-miR-1	4	384256..384306	gugaggaccugggaggcacagcc	cuguagcccgcgucuuccacggcauuggugaggaccugggaggcacagcc
Novel-Chr4-miR-12	4	16467860..16467918	aggagaaagcagacgggcugc	aggagaaagcagacgggcugcagaaucacagguguccagccccugccugcuuuccgcu
Novel-Chr4-miR-13	4	16922518..16922575	gucgggccaggcaggacucag	gucgggccaggcaggacucaggaagggcgggagagccuugccucuguccugacccca
Novel-Chr4-miR-16	4	33474860..33474918	ggcaggcgccaagaggccga	ggcaggcgccaagaggccgacgguuuccuccacgguggccacucggcgcgcgcccgcc
Novel-Chr4-miR-19	4	38914662..38914734	aggacgcgcgcuccucagcucg	aggacgcgcgcuccucagcucgcccucuggcgcgggcgggcaggucgcgcgcgcuggggagcggcgguugcu
Novel-Chr4-miR-2	4	418278..418338	cggccagguucuguguccagaa	cuggacaccaccaaccagcagucuucugaguaaugaggcggccagguucuguguccagaa
Novel-Chr4-miR-20	4	45537319..45537388	agguuugauuucccagccuagca	uggguuaagaaucuaacugcagcaacuagggucacugcagaggcacagguuugauuucccagccuagca
Novel-Chr4-miR-21	4	70399218..70399286	cggcggcgagucggugagcagcu	cgagcggcagcggcggggcugugaggagcagccagggggaggcggcggcggcgagucggugagcagcu
Novel-Chr4-miR-22	4	76136480..76136537	ucaagguccgcugugaacacgg	gcauucaccgcgugccuuaauuguaugacauuaaaucaagguccgcugugaacacgg
Novel-Chr4-miR-24	4	82740306..82740370	gcuggcgcucaccugguccug	gcuggcgcucaccugguccugggccgcugguuuuccucuccagacuccacaugaacgcccucug
Novel-Chr4-miR-27	4	88761160..88761228	agggcugaaggcuggcauu	agggcugaaggcuggcauucuauccggcuuccggacagucucuauggugccggagggaccagaccuca
Novel-Chr4-miR-28	4	96643904..96643967	agggaucaaaggagucuuggga	agggaucaaaggagucuugggagcuuuauaugcugcugcucccaaguuuccuuugguuccuag
Novel-Chr4-miR-3	4	447557..447614	acaugugaugagagcucaccugauu	gaggggacucucacuguugcggguccggugggacaugugaugagagcucaccugauu
Novel-Chr4-miR-30	4	97372368..97372422	cagguaccuccagccauggu	cgagggccacauggagaucccaggucucccccugcagguaccuccagccauggu
Novel-Chr4-miR-34	4	102657431..102657492	agagcagagggcacaguuggua	agagcagagggcacaguugguaggugacggcaucuccuaccaguuguccccccagcugucc
Novel-Chr4-miR-35	4	102661923..102661983	gagagugggaggggugaggacu	gagagugggaggggugaggacugcccggcguuggcggagucggcgccccacccucucuag
Novel-Chr4-miR-36	4	102796279..102796336	ugucccaggccucuccaugcuuc	ugucccaggccucuccaugcuucugguuucuccagcgacaugggagguccugagaga
Novel-Chr4-miR-37	4	102804701..102804769	agaccuugauggcuggcugagucuc	gccuuaaaaguuaggcuucaggggagacuuccugcugggaaugagaccuugauggcuggcugagucuc
Novel-Chr4-miR-38	4	103329511..103329570	gggggcaggcguucgcuuccug	gggggcaggcguucgcuuccugagcccuuccgcccaggagagccaucgccugcugcccg
Novel-Chr4-miR-39	4	103407111..103407172	aggccgggacgagugcaaua	aggccgggacgagugcaauauuggcaggggaaagaacaacacugcaccgcgucccgucccu
Novel-Chr4-miR-41	4	104928625..104928685	acaggacccuacccaucaagagc	ugauggcuagggcaccugucccuaaauaggacugaggacaggacccuacccaucaagagc
Novel-Chr4-miR-48	4	108908949..108909015	cgaaccgagguugcugcgg	guagcaaccgccacagggagcgagacgagagugccgugacucggauucgaaccgagguugcugcgg
Novel-Chr4-miR-55	4	117841963..117842020	ccuggggcauccacuggccacc	ccuggggcauccacuggccaccucugggauagaagccagccgguguucaugccccau
Novel-Chr4-miR-56	4	117890755..117890810	agcacaggccgagaggcuucuuu	aggaagcgucccgacugcggagagcauaugccagcacaggccgagaggcuucuuu
Novel-Chr4-miR-57	4	120182976..120183063	cgcguuuccgcccgcgcgcc	cgcguuuccgcccgcgcgccccggggcaacgcaggagagucacugaggcgcccaguuucaccgcccgcgggcggggcggagacgguc
Novel-Chr4-miR-58	4	129758581..129758639	gcugguaagaggccuccguu	uggaggacuggcuuccagcaccacucacucacguauuugcugguaagaggccuccguu
Novel-Chr4-miR-61	4	135067621..135067669	gcuccccacagacccagagccg	guaaaaugggguuuggguugcauuucgcuccccacagacccagagccg
Novel-Chr4-miR-62	4	143325923..143325989	gggcgcgggcuggcagccgcc	gggcgcgggcuggcagccgccgggcagguucucguaguagucggcgccguccucguccgcgccgcg
Novel-Chr4-miR-63	4	760145..760208	ccucaccacuuguccuucaccca	ccguggaggaagaugcugugaaagcugccucaggggcaguccucaccacuuguccuucaccca
Novel-Chr4-miR-73	4	117785427..117785487	ugguguaggucucagacacagc	ugguguaggucucagacacagcucagaucuggcuuugcugugccuguggcguagaccagc
Novel-Chr4-miR-8	4	1049631..1049697	gcgccgcgcugggagcccugcgg	gcgcuccugggugcgcuggcugagucugacgcucggcucgugggcgccgcgcugggagcccugcgg
Novel-Chr5-miR-11	5	18749165..18749230	accacgcccagcaggcagacgg	accacgcccagcaggcagacggcagagucgaaacuguacugcaccugcugccccugggcugggca
Novel-Chr5-miR-17	5	22988848..22988904	ucugggagggaaagaaagccu	ucugggagggaaagaaagccuugucugagaaaaggcuuugcucuucucuuccugcc
Novel-Chr5-miR-23	5	30020343..30020411	acuggagcagcggagcgcgagac	agcgcgcgagccuccuuaagugaucucuaugguucguccagacucacuggagcagcggagcgcgagac
Novel-Chr5-miR-25	5	30185307..30185370	gaugcccaggucacaucucaga	gaugcccaggucacaucucagagcaauuaaauuugaaccucuggggaggggacccaggcacca
Novel-Chr5-miR-28	5	32052767..32052820	cuggcuucgguccgcgcggcgc	cuggcuucgguccgcgcggcgccgacacggggagcgcgcgucucgcugaguca
Novel-Chr5-miR-29	5	38377752..38377811	uguggcuguggccuaggcuggca	ucuuaggucacagacgcagcuucgaucuggcauugcuguggcuguggccuaggcuggca
Novel-Chr5-miR-3	5	1499722..1499784	acgcccuucccccccuucuucac	ggaggagggaggagaugggccaaguucccucugccuggaacgcccuucccccccuucuucac
Novel-Chr5-miR-31	5	61513813..61513866	ccagagacugucucacuggaga	accagggagugagucacuggagaccaguucaccagagacugucucacuggaga
Novel-Chr5-miR-32	5	63318788..63318862	agacagaccugggcauauaugu	agacagaccugggcauauauguauauugcuuuaacauuugcuuuuuuaacacauacaugcccaggucggucuca
Novel-Chr5-miR-34	5	66407550..66407605	acacggccucgaugaccagguc	gcugguccagggagccgcgaagcacgucggcguacacggccucgaugaccagguc
Novel-Chr5-miR-35	5	69621002..69621062	ucugggacugaaggccgcggcc	ucugggacugaaggccgcggccuccgaagacuccgggcccuuggccuuuuugccccuagg
Novel-Chr5-miR-36	5	69622866..69622928	uggcugcucucguccaucccagcu	ccgggggugggcagcggccauccggcucccucucaugcuggcugcucucguccaucccagcu
Novel-Chr5-miR-37	5	72396796..72396855	cgcggugcugcccgcgcgggac	ccccgcccggcggccgcgccgcugccucagccgccgccgcggugcugcccgcgcgggac
Novel-Chr5-miR-39	5	78999321..78999394	cgcagggcucgggucggcugccu	cgcagggcucgggucggcugccuccuggucucggcuucccggagcgcgggcugagcaccgaggcuccugaguc
Novel-Chr5-miR-41	5	110546621..110546710	ccgggagcccgccauguccgcua	ccgggagcccgccauguccgcuacgcggcgggcuggacuggagcccagggguccuccccgccccgccaguggcggcugcaagccccgcc
Novel-Chr5-miR-42	5	110667529..110667605	uucuaccucugcuccuggcccagg	uucuaccucugcuccuggcccaggaguccacaccccagcuugcggugguccuggccagggugcugcauggagaggc
Novel-Chr5-miR-43	5	110671505..110671585	uuccaucugcagcaccugcccu	ggcgucuccugucccucagggagcugguccugggcuggacgucgagccuccuuguagcuuccaucugcagcaccugcccu
Novel-Chr5-miR-44	5	111021275..111021338	gcgcucacccaagagcaggggggu	uccccugugccagaggggagcacagguucgcuggcagaagcgcucacccaagagcaggggggu
Novel-Chr5-miR-5	5	7646370..7646425	cucagaccucaggcuuggagcc	ugccaggccugaggcugccgcccaggcucagggcucagaccucaggcuuggagcc
Novel-Chr5-miR-6	5	9143638..9143700	cggcagcugcuaucagguucaa	ugacacugaccagcgccgccacccuguggacaucaccuggcggcagcugcuaucagguucaa
Novel-Chr5-miR-9	5	16196933..16196991	ggcccugacugucacgugggaca	ucccacgugacanncanggccaugugggucuucugggcccugacugucacgugggaca
Novel-Chr6-miR-1	6	446790..446853	ugagggccucgccagcccccggc	ugagggccucgccagcccccggcccugacucugcugccuggcgggggcugcccuggcccgcug
Novel-Chr6-miR-10	6	10752242..10752297	gcaggauccagcgaucccaggcca	gcaggauccagcgaucccaggccaguggcuucuuguuugggggcagggccugucg
Novel-Chr6-miR-12	6	17715694..17715775	ucugggcuucccugcuccccagg	ucugggcuucccugcuccccagggugaagcagaacucggagagcgagcgccgcagccccagcagcgaggacgaccgggacg
Novel-Chr6-miR-13	6	25131011..25131071	ucaggaguaggagccugggcu	ccucggcucuggcucccuugggaaggccgccgcgccuugucaggaguaggagccugggcu
Novel-Chr6-miR-14	6	25134088..25134155	acggaagggcagagagggccag	acggaagggcagagagggccaggggcggcacacacuuucucccugagccccuccugcccccccgcuc
Novel-Chr6-miR-19	6	39535611..39535675	aggucgcuguguccuugagccuga	aggucugcaggcagaaagcacagcaguuggucccucgccaaggucgcuguguccuugagccuga
Novel-Chr6-miR-2	6	872877..872934	ggcguccggcgcccacacacaca	ggcguccggcgcccacacacacacacacacacgggugaguggguggggcacggacaa
Novel-Chr6-miR-20	6	40873443..40873495	agggcuggaugguggggggau	agggcuggaugguggggggauucugaggauucccucggcgucuugcccuaga
Novel-Chr6-miR-21	6	47207877..47207931	ucccgcucugucccgccccgc	ugcggguggccggagcgcugcuggcugaccuccucccgcucugucccgccccgc
Novel-Chr6-miR-22	6	47246436..47246514	ucagaucccggacgacccccca	ucagaucccggacgaccccccaaaagaggaugcuggaaagauguuaccgaauccggguucuuguucagggcgcugaag
Novel-Chr6-miR-25	6	49993487..49993553	ccugagcagcagagacaguggaa	ccugagcagcagagacaguggaaucacagaggagcccucaagaccccauugccugcugcuccuauu
Novel-Chr6-miR-26	6	50601727..50601789	cuccggccacugugaccugcagcc	cuccggccacugugaccugcagccacaucccugagcugaguggaggugacaguggcguggcc
Novel-Chr6-miR-3	6	954473..954551	cgcgccggcuucucucugga	gggagagaagagaagguggaggggaaccugagaucucucucgcuagugccacccucaccgcgccggcuucucucugga
Novel-Chr6-miR-32	6	54539235..54539291	uguggccacaugauucucuguag	ucagagggucugugugucuauacuuuugauaaguguggccacaugauucucuguag
Novel-Chr6-miR-36	6	57858753..57858811	gcucagaguccccucaccucccggg	ggggaggagggacccugagcaugguggagcccggcucagaguccccucaccucccggg
Novel-Chr6-miR-37	6	57860713..57860781	agugccaggucuggcccucac	agugccaggucuggcccucaccuguuucacagccagcagggcccagggcauggccaucuggacacugc
Novel-Chr6-miR-38	6	57928983..57929037	ugcggagcuggucccgggaga	acccggggcccggucugcaccgagggacggacgugcggagcuggucccgggaga
Novel-Chr6-miR-4	6	1088535..1088591	uccccccugaccugcugcaga	cugcagcuggaccgggggcagcuucuccugacuccuccccccugaccugcugcaga
Novel-Chr6-miR-41	6	58173165..58173220	ucacagaggucccacagccacauga	auguggguccuggaccccaagaucagugcgucacagaggucccacagccacauga
Novel-Chr6-miR-42	6	58443925..58443995	aggcucccacagacccgcugu	aggcucccacagacccgcuguccacacagggaugcagccaggaccgccgggccgcggggcucaggcaggg
Novel-Chr6-miR-45	6	59802672..59802733	cagugcagguccucaggccagaga	ggccucaggcccugcccuggcucggguccacagaggucagugcagguccucaggccagaga
Novel-Chr6-miR-47	6	62371281..62371353	acucggggaggcugugcagcgc	acucggggaggcugugcagcgcggcccgcucgccucagccccgcugcccuccugcacugccuccccagcucg
Novel-Chr6-miR-48	6	63737421..63737504	ucggcgucugcagcucccucugc	ucggcgucugcagcucccucugcuuauuccucgggcggcgaccuucagcggccgggugaggacucgagggagggcugccgagc
Novel-Chr6-miR-49	6	65301831..65301894	gcuggggggacagaacccaguca	gcuggggggacagaacccagucacauaggaggcuggaauaugacgugagguucugcucccgag
Novel-Chr6-miR-5	6	1288969..1289036	caggcgggcgccgggcucgug	agaggccggcucucagcugggcuggagcagagaggggcccggggugcaggcgggcgccgggcucgug
Novel-Chr6-miR-50	6	65773091..65773150	cagccugaguugcuggcaggcca	gcagccaagagacaggcuguguaucauuccaagacacagccugaguugcuggcaggcca
Novel-Chr6-miR-51	6	69579770..69579845	gcacagggggcagaggucaga	gcacagggggcagaggucagagcucggaugcagguagagccccgacaggucaguaucacccugccccccucgauc
Novel-Chr6-miR-52	6	70515086..70515145	aggcuccucuccccgggccca	aggcuccucuccccgggcccaggacccugcucagccucaggcccgagagaagagcccag
Novel-Chr6-miR-53	6	71540836..71540885	gggacacggaccgcagagcugca	gggacacggaccgcagagcugcaccaggcucuggguuacguggaaucgc
Novel-Chr6-miR-56	6	77250751..77250823	cccgaacugagggaccgaagcgc	cccgaacugagggaccgaagcgccgcccgcggcugacgugguggccgcaguuggcgucccugagugagggau
Novel-Chr6-miR-57	6	77819282..77819346	ugagcccugggccuggcccag	ggccgggcacugggcagggcucgcaggucuguuuuaucuugugugagcccugggccuggcccag
Novel-Chr6-miR-58	6	79349748..79349802	uccaacguggauaccccggga	uccaacguggauaccccgggaggucacucuccccgggcucuguccugguggugu
Novel-Chr6-miR-59	6	79409990..79410045	ugugcugucaaagacucuccaa	aggcgaguggcagcugcagguacuaugcugaccugugcugucaaagacucuccaa
Novel-Chr6-miR-6	6	1362779..1362845	ugagaggaccccagccgugcaga	ugagaggaccccagccgugcagagaaggcuccuucagcucccugcaggccuggugguccccucagg
Novel-Chr6-miR-61	6	89004617..89004678	ucccgaggugaggaacucugag	gggcgguucuugccggaaguggagagcggcugaucgcagucccgaggugaggaacucugag
Novel-Chr6-miR-65	6	100883307..100883374	cggacgcggcggccgccgccg	cggacgcggcggccgccgccgccaucugucaccucagcuccggcgucagcagcccgucgccccugcc
Novel-Chr6-miR-66	6	112191806..112191868	ccggcugcaacacaagacacga	ccggcugcaacacaagacacgaggggucagagcagcgcccgagucccguguuguagcccgag
Novel-Chr6-miR-69	6	145682762..145682825	gcacaaucaggaagaggagcuucu	aggcacugcuguuuccagaugaugguaucaggcauccaggcacaaucaggaagaggagcuucu
Novel-Chr6-miR-70	6	148078029..148078090	ugguguaggucgcagacgcagc	ugguguaggucgcagacgcagcucagaucuggcauugcugugacuguggcguacgccggca
Novel-Chr6-miR-71	6	151747790..151747858	agucccgacaugccgcgcgccgg	agucccgacaugccgcgcgccggcggacccucgaccaccgccacgccggcgcugcgcaggucaccggg
Novel-Chr6-miR-73	6	155201226..155201296	ugucccgggggcccucguccugg	ugucccgggggcccucguccugggccaaagaaagagacagcugggcccagggcggcgccucagggaacca
Novel-Chr6-miR-74	6	157256722..157256771	aggcaagcaacaccagaccuga	agaacugcagcugccagccuacgccagaggcaagcaacaccagaccuga
Novel-Chr6-miR-75	6	157476665..157476726	agcuuccagucaaggauguuuaca	guaaacauccgacugaaagcuccugggaacgccucacagcuuccagucaaggauguuuaca
Novel-Chr6-miR-76	6	866691..866756	uccccgccggcgggccgc	uccccgccggcgggccgccgcgcgcgcccgcgugcggcgugucccgucgcgcgucgggaccgggg
Novel-Chr6-miR-79	6	870456..870527	gcgggcggggccggggguggg	gcgggcggggccggggguggggccggcgggggaccgccccccggucggcguccacggccgccgccgggcgc
Novel-Chr6-miR-8	6	3528412..3528502	cgggcugcgugucccucggcagg	cgggcugcgugucccucggcagggcgaccuggggccuuucaacccuggcuuaccagugcaggugccucuguggcuggccaucaaccugaa
Novel-Chr6-miR-83	6	44096360..44096439	uggcgccugaacagggaccuga	uuauuucuguggcacugcugacuuugggaccuggguggaugagcaggccucgucaaguggcgccugaacagggaccuga
Novel-Chr6-miR-86	6	65924246..65924310	ucgauucccggcccaugcagca	ucgauucccggcccaugcagcagcucugugcuggaguucucgugguggugcagccguaucgaac
Novel-Chr6-miR-9	6	5034713..5034767	cccagugcagucacgagccgua	cccagugcagucacgagccguacuugcucauacagagcucccaccugcacuaag
Novel-Chr6-miR-90	6	154077931..154077987	ugugaagagcagagcgggaucg	ugugaagagcagagcgggaucgugcgggucccacgccaucccuaccugcuccccag
Novel-Chr7-miR-1	7	45623..45675	agcccuuggcccacaggccauca	agaccuggggcgaguggccgccagcccagagcccuuggcccacaggccauca
Novel-Chr7-miR-16	7	26987343..26987395	augcuggguuccgagccucga	ugggcaacgaacgacagcauccggucaccggaugcuggguuccgagccucga
Novel-Chr7-miR-17	7	27124018..27124077	agccggcuaccucucuuccccagg	uuggggaagggagaaugggcuggguuuuggaccccagccggcuaccucucuuccccagg
Novel-Chr7-miR-18	7	27131867..27131938	ucagcgguucuguucccccagg	uaggggaugagagcuugaugacgauaaucuggaaaagcaaaagccacguucagcgguucuguucccccagg
Novel-Chr7-miR-2	7	1987068..1987146	uggggacagagcuggccuuaga	cauggugcccggcuccagauccaccaggauggcccggggcacauacuuguuaccuguggggacagagcuggccuuaga
Novel-Chr7-miR-20	7	33576012..33576077	cuugggaggcaggcuguguguc	cuugggaggcaggcuguguguccucacuggccagacggugacagcggcuguguucugcccacagg
Novel-Chr7-miR-21	7	36147239..36147301	acagaccucaggaagagccgg	acagaccucaggaagagccggccuugccaaaucacagccuuggcucagucaccuaagaucua
Novel-Chr7-miR-22	7	36377964..36378021	acuccuuuucugacaagccguacu	aggcggcgaggagaaaggauucugaagcuuuagacuccuuuucugacaagccguacu
Novel-Chr7-miR-23	7	39733212..39733266	uuggucuccaguggucuccgcg	ggcggaagccgcagagagcaagccuuccgcgcuuggucuccaguggucuccgcg
Novel-Chr7-miR-27	7	52786456..52786509	guagagaugcagcuuggaccug	guagagaugcagcuuggaccuguguguuguggcauaggccagcaacugcagcu
Novel-Chr7-miR-3	7	4428751..4428824	gagggcaagucuggugcc	gagggcaagucuggugccuggggggaguucggggagggacaaggauggggggagggggacugggagcccuggg
Novel-Chr7-miR-32	7	57488467..57488528	uuggcggggguacccugaaccacc	uguaggaucucccugccacgaugguuuccagaauuucuuggcggggguacccugaaccacc
Novel-Chr7-miR-33	7	59717174..59717236	ucugaaaguacugggggccu	gcacccucauucuucuuucuagauucugacucaugaucacaaucugaaaguacugggggccu
Novel-Chr7-miR-35	7	61877684..61877734	uccaaagcccagcacacug	gggugugggcucugaaucgucucauacuggauccaaagcccagcacacug
Novel-Chr7-miR-39	7	80449510..80449575	agugcagaggccuaccuggag	agugcagaggccuaccuggagcagcauuugaggaaagcugugcucccgggcugcccgucuauguc
Novel-Chr7-miR-43	7	95145340..95145406	uccagggugcucgccccagcccgc	ggcggggcggcaguuccuggagggguguugaagcccccacccuccagggugcucgccccagcccgc
Novel-Chr7-miR-46	7	98873399..98873470	acugggaaggaggagacaggaag	acugggaaggaggagacaggaagaguuaggugaccaggugaccuccagggccugcuccccucucccuggag
Novel-Chr7-miR-48	7	110005805..110005888	cagcuccagccguccggu	cagcuccagccguccgguccgcccgcuucucccuuuauauagugagccaacgagcugcgcgagccgccgcugccgccgcugcc
Novel-Chr7-miR-49	7	120208164..120208212	cggcucccgccggcccagggca	aggaggaccgaggguggccgccggagcggcucccgccggcccagggca
Novel-Chr7-miR-51	7	129610319..129610373	cagaccagcaguggcugcagca	cugcagcccagcgggucuccacgcguggccuccagaccagcaguggcugcagca
Novel-Chr7-miR-53	7	131366908..131366986	cgggccugggagcccugc	uggggcucccaggcccgggcaggccugucugcaggucugcugcuggaucccaggccugcccgggccugggagcccugc
Novel-Chr7-miR-57	7	134064393..134064454	ggugaguuucaggguggcugca	ggugaguuucaggguggcugcagcgugaaggagagcugggagucaucccgcgaccccacca
Novel-Chr7-miR-59	7	22953704..22953776	guagucguggccgagugguuaag	guagucguggccgagugguuaaggcgauggacuugaaauccauugggguuuccccgcgcagguucgaauccu
Novel-Chr7-miR-67	7	128881192..128881274	aauacaugccgacgggcgcu	cagucgcggcuacuuuggucgcucacuccucuccuccuggagagcaguggggauuccagacuaauacaugccgacgggcgcu
Novel-Chr8-miR-11	8	32802676..32802730	cggcaccguccgaagccgccaag	cggcaccguccgaagccgccaaggccuuaccggcagcuccgggcagccccgccg
Novel-Chr8-miR-12	8	40170787..40170852	cuacuguggcucagggagcugc	gaguucucuuguggcacaguggguuaaagauccagcauuaucacuacuguggcucagggagcugc
Novel-Chr8-miR-13	8	41091610..41091656	cagccgugaugaggucugagc	gcaguccuuagcgguugguacaaggcagccgugaugaggucugagc
Novel-Chr8-miR-14	8	41758466..41758524	cgucccggggccgcgcgaggcaca	ccucggcgucccgggaggggcgggcggcggugcccgucccggggccgcgcgaggcaca
Novel-Chr8-miR-15	8	59139406..59139476	gcggggcucagggcggcagccg	gcggggcucagggcggcagccggagcgcgauugagcggcagccugcgggccugccuuuuaagcccugcgc
Novel-Chr8-miR-17	8	80244614..80244704	uguccauaugccacaucugaguc	cucggauccugaguugcuguggcaaaggccggcaccuacagcuccaauuugaccucuagccugggaauguccauaugccacaucugaguc
Novel-Chr8-miR-21	8	122295659..122295717	gcgacugcagccucggccucc	gcgacugcagccucggccuccugccucuggccccaggagagcucaggcugacagcggu
Novel-Chr8-miR-22	8	122371913..122371975	ccagagguuucuaguucacaga	ccagagguuucuaguucacagaacuaccauaugaauauccuauaagcuggaaaccucuggaa
Novel-Chr8-miR-25	8	130594001..130594055	ucccuggcuggcaccuggacu	uccagggcuuagucagcgggggccggaguggcuucccuggcuggcaccuggacu
Novel-Chr8-miR-26	8	133590839..133590902	cgcgcugccuuugagcccccguu	cgcgcugccuuugagcccccguugcgccugcgcguggcgccgggggucaggcugcagcgccag
Novel-Chr8-miR-27	8	146900012..146900072	ccuccgguccgccugcggugg	agcacaggcgcauccggggcgcccguccguggucugaggccuccgguccgccugcggugg
Novel-Chr8-miR-3	8	1288722..1288795	acgacccggagggaggacagac	ggguucucuccuggguccagugaggccacaccgcugccuuagggacgugucacgacccggagggaggacagac
Novel-Chr8-miR-4	8	1462338..1462406	aggccggcuccggucccugcc	uuagggacggagccggggccguguugggagcagcgcuuggcggagcgaggccggcuccggucccugcc
Novel-Chr8-miR-5	8	2881199..2881274	gcccagggaggacgguccaga	gcccagggaggacgguccagagacaccugcagucaacagucucagguggccggcugccccuugcccaagaggccu
Novel-Chr8-miR-6	8	3098818..3098876	uggucacagucuucccaggag	cccaggaggauggggaccagcccaucacuguuugugcuggucacagucuucccaggag
Novel-Chr8-miR-8	8	23579154..23579216	cuagagaugaaacacaaaaccu	cuagagaugaaacacaaaaccuagaaaugcagucuccagguuuuguguugccaucucuauca
Novel-Chr8-miR-9	8	26612810..26612859	ugucagccuaggccacagacaca	gcuaggggcugaaucagagcuauaacugucagccuaggccacagacaca
Novel-Chr9-miR-1	9	3801272..3801333	ggucuccgcccuccggccuuu	gcuagaaggacgggggacgggagccgaaauguccgcgcccggucuccgcccuccggccuuu
Novel-Chr9-miR-10	9	44771767..44771844	cucggccuugccucgcgggc	ccgcggagggaggccccgcccauucccccaggcaggcggcggccccggggcaggaggcucggccuugccucgcgggc
Novel-Chr9-miR-16	9	57782626..57782687	aagggaggcgacccacggggaagc	aagggaggcgacccacggggaagccagggugugacucugcugccccgucuccucucucaga
Novel-Chr9-miR-17	9	70327420..70327505	cucgcacgucccaccggagccu	gcaccucucggguaaaguuugggcagagccggagaggcagccgagcuacccuaggcuuucaagcucgcacgucccaccggagccu
Novel-Chr9-miR-18	9	72178464..72178516	ccaggcugaggaugugagaacu	uccucaccuccucagccaggcagggucaugccaggcugaggaugugagaacu
Novel-Chr9-miR-2	9	6843109..6843170	ccucggauucauccagccuugg	ccucggauucauccagccuuggcuccaaaauaauacacaauccacaguugguugaaucugu
Novel-Chr9-miR-20	9	73717456..73717527	ccccucggccugcccugcccg	aggcagggcugcugagggggggucucugccguggcucaggaaccuucuccccccucggccugcccugcccg
Novel-Chr9-miR-22	9	79315382..79315436	aguccaucuggggugaggcccaaga	ucugggcccagcccaagagcuccugcuucaguccaucuggggugaggcccaaga
Novel-Chr9-miR-23	9	103428889..103428954	uaggggucaaaucagagcugua	uaggggucaaaucagagcuguagccgccugccuauaccagagccacagcaaugauagauccgagc
Novel-Chr9-miR-24	9	109251752..109251812	augagguugcagguucgaucccu	augagguugcagguucgaucccugaccucgcucagcggguuaaggcucugucuguuauug
Novel-Chr9-miR-26	9	124255543..124255596	ucgcucaccccguuucuccggcu	aggacgggguagagaggaggcggcugucccucgcucaccccguuucuccggcu
Novel-Chr9-miR-27	9	125666055..125666106	ggcuggcucacgaucaga	gugcuuaccgucggccaugcuuagcccugguguggcuggcucacgaucaga
Novel-Chr9-miR-32	9	136551565..136551621	aggacucugccgcagccugcga	ccaggcugccggcgggaguucuagagagcagcagaggacucugccgcagccugcga
Novel-Chr9-miR-33	9	137971907..137971975	ccaaaggggcuguagggcgcua	ccaaaggggcuguagggcgcuaagucucgggaggggucgcggcuggcuccuuacccuccccagugccg
Novel-Chr9-miR-34	9	137973061..137973104	gugggcugggagggaggcc	ggcuccgcuccccggcgcgcccgggugggcugggagggaggcc
Novel-Chr9-miR-35	9	144906063..144906145	gcucggaccgagccuacuu	gcucggaccgagccuacuucucgggccggcugggccucggacgcccgaccccacagcgggccggcgcgcgacuccagcucga
Novel-Chr9-miR-36	9	146808299..146808354	cagacuccgguggaaugaagga	cuucacuccacugaaaucugguuggguaugagacagacuccgguggaaugaagga
Novel-Chr9-miR-39	9	148540648..148540705	cagccuggcuucuccugacaugg	cagccuggcuucuccugacauggcauggagcguggccugucagaaggucggguagca
Novel-Chr9-miR-4	9	7935642..7935696	acuggagacacgugcacuguaga	aacagggccgcgucuccagccuccgagccacacuggagacacgugcacuguaga
Novel-Chr9-miR-42	9	150308465..150308548	ccucugugcagcuccaggggcccu	ggcugcugggggucagcggaggcccugugcugccgcaggaacguggcuuugcacuucuuccucugugcagcuccaggggcccu
Novel-Chr9-miR-45	9	7464751..7464821	uggcgagccagccaggag	ugaggcugagccaguacagggcuugcaggccgguagggcgcagcccagcaacuggcgagccagccaggag
Novel-Chr9-miR-5	9	13884790..13884858	ucugcacaagccagucccac	ucugcacaagccagucccacggcagcucgacucaaccgcgcggccgcggggcugcaaggcugcggggc
Novel-Chr9-miR-9	9	44167442..44167498	acaaucagcuaauuacacugccu	ggcaguggaauuagugauuguaagcgccagaguacaaucagcuaauuacacugccu
Novel-ChrX-miR-11	X	48632394..48632454	caucccuugcaugguggagggu	caucccuugcaugguggagggugagcuuucugaaaaccccucccacgugcaggguuugca
Novel-ChrX-miR-14	X	48639769..48639831	gugcaccugggcaaggauucuga	uaauccuugcuaccugggugagagugcuuucugaaugcagugcaccugggcaaggauucuga
Novel-ChrX-miR-16	X	48643219..48643285	augcaccugggcaaggauucagaa	cucuaauccuagcuauccggguccuagugcugucucgaagcaaugcaccugggcaaggauucagaa
Novel-ChrX-miR-18	X	53138315..53138383	ucgcacaacucugggaaguacc	ucgcacaacucugggaaguaccauuuagauaugcuauauugugaauggugcuccaggguuguacagug
Novel-ChrX-miR-2	X	17716634..17716717	cucgcgaccgaguucuuccgaga	cucgcgaccgaguucuuccgagacccgccugcgcccacgcucggccgcagcaaauggcgucgcggcugcuugcgucgcuuuuc
Novel-ChrX-miR-20	X	67051046..67051106	cgucgccgucgucgucguccucg	gaggaggaggaggaagaagaagcggcaacgucgucgucgucgccgucgucgucguccucg
Novel-ChrX-miR-27	X	127253060..127253132	ugggccgugccuucucgagggg	ugggccgugccuucucgaggggcccgucuccuuugcgugucacuugggggcccgagaagcgcacugccgagc
Novel-ChrX-miR-29	X	136186290..136186342	gagaacagcaccugucuggaua	accacacaggcgccguucagcagucgucaagagaacagcaccugucuggaua
Novel-ChrX-miR-30	X	136188537..136188586	agagaacagcaccugccuggaua	accacacaggcgccguucacuaguaaagagaacagcaccugccuggaua
Novel-ChrX-miR-32	X	143497323..143497385	ugcacggagcagcagggucuga	ugcacggagcagcagggucugagcucggccucccauccggaaccugcugcuccaggaaacca
Novel-ChrX-miR-33	X	143592633..143592712	acccggcccccccgcucac	gaggcgggggggcacaggguggguccugugaggccgccccucgugcccgaagcccugcccacccggcccccccgcucac
Novel-ChrX-miR-36	X	48632039..48632093	guccuacacucaaggcaug	agccuugggugugggaggguauucagaugccaacgguccuacacucaaggcaug
Novel-ChrX-miR-4	X	38156243..38156319	cgggugcgacucaccgggcac	gcccgccugcccgcccgcccgcgaacccuccccucccggcccgccgccacgaccgcgggugcgacucaccgggcac
Novel-ChrX-miR-41	X	81197055..81197123	agagcccgcgcuccgugga	agagcccgcgcuccguggaccaaucauuuuaaaacagcuccggagguccgcauuugcgcgggcuccug
Novel-ChrX-miR-5	X	39853624..39853671	cagcaccaggccacucuu	gaggcuggccugcgugcagggacgggaggcagcaccaggccacucuu
Novel-ChrX-miR-6	X	45274877..45274942	aaacccagcagacaauguagcu	aaacccagcagacaauguagcuguugcccaacaaacacagaaaucuacauuguaugccagguuca
Novel-ChrX-miR-7	X	45275618..45275682	gagacccaguagccagauguagcu	gagacccaguagccagauguagcuacugauuacaaaugacaggaucuacacuggcuacugagcc
Novel-ChrX-miR-8	X	45976157..45976213	ggcaggagggagacagcgagu	ucucugccgcugccccugccgauggauuucccgcaggcaggagggagacagcgagu

## Sheet: S9 - Counts miRNA > 50
GeneId	Intracellular						Extracellular				Exosomes
	S1	S2	S3	S4	S5	S6	S7	S8	S9	S10	S11	S12
Novel-Chr1-miR-14	0	1	0	2	1	2	0	0	288	70	0	30
Novel-Chr1-miR-17	5	9	17	15	22	31	3	0	468	79	19	105
Novel-Chr1-miR-31	53	56	52	57	46	68	3	2	0	3	8	3
Novel-Chr1-miR-32	5	2	0	0	0	6	1	0	19	2	28	6
Novel-Chr1-miR-34	1	0	5	2	13	5	0	0	28	59	2	393
Novel-Chr1-miR-45	1	1	5	6	7	11	0	2	51	28	44	62
Novel-Chr1-miR-5	5	4	6	4	3	13	0	0	17	13	10	1
Novel-Chr1-miR-8	7	10	4	9	14	23	52	5	1012	105	272	555
Novel-Chr10-miR-5	0	0	2	1	0	5	0	0	59	2	0	5
Novel-Chr10-miR-9	7	4	13	0	5	14	0	0	18	16	3	22
Novel-Chr11-miR-17	3	4	3	1	1	7	0	0	33	8	0	5
Novel-Chr11-miR-23	21	30	28	23	19	47	0	2	742	230	42	368
Novel-Chr11-miR-24	1	1	7	2	5	6	0	0	2	0	2	62
Novel-Chr12-miR-10	16	14	54	12	24	44	0	0	126	29	18	51
Novel-Chr12-miR-11	0	0	2	1	0	5	0	0	24	13	7	7
Novel-Chr12-miR-21	11944	8162	2906	9199	8413	3368	13	4	13	4	1330	775
Novel-Chr12-miR-4	3	8	24	21	18	46	1	0	1218	192	22	466
Novel-Chr12-miR-45	3	4	0	14	24	22	2	0	862	131	7	254
Novel-Chr12-miR-8	14	7	14	11	6	16	0	0	9	6	9	0
Novel-Chr13-miR-10	0	0	3	8	13	31	0	0	764	10	6	231
Novel-Chr13-miR-14	7	1	5	6	11	13	0	0	3	1	4	1
Novel-Chr13-miR-15	4	5	11	3	3	7	1	1	15	4	23	18
Novel-Chr13-miR-27	4	4	6	3	1	10	0	0	86	17	0	3
Novel-Chr13-miR-30	12	11	8	2	6	15	0	0	100	15	0	19
Novel-Chr13-miR-46	12	9	11	11	6	20	0	0	144	20	33	41
Novel-Chr13-miR-48	3	2	1	2	10	6	0	0	62	17	58	57
Novel-Chr13-miR-49	56	34	69	93	80	80	2	0	1744	144	10	228
Novel-Chr14-miR-14	1	2	0	0	0	0	152	21	458	23	4	0
Novel-Chr14-miR-19	138	103	275	100	110	339	0	0	5	0	10	3
Novel-Chr14-miR-2	37	42	64	18	51	59	181	28	828	24	121	19
Novel-Chr14-miR-20	1	0	0	0	2	5	0	0	23	29	1	2
Novel-Chr14-miR-21	10	2	9	2	7	12	0	0	62	9	0	3
Novel-Chr14-miR-34	4	0	6	0	4	1	0	0	45	3	2	1
Novel-Chr14-miR-35	1	3	3	0	2	9	0	0	13	1	1	33
Novel-Chr14-miR-37	1	0	3	1	2	0	0	0	148	33	0	4
Novel-Chr14-miR-44	8	4	10	3	9	21	1	0	389	89	1	88
Novel-Chr14-miR-53	6	4	0	10	12	7	2	1	104	15	74	102
Novel-Chr14-miR-55	4	0	3	0	12	3	3	1	19	4	19	14
Novel-Chr14-miR-56	0	1	1	5	0	1	0	0	35	30	0	1
Novel-Chr14-miR-60	0	1	1	0	0	1	0	0	446	56	4	7
Novel-Chr14-miR-71	3	3	3	5	1	8	0	1	11	4	0	25
Novel-Chr15-miR-16	4	2	7	4	2	6	0	0	28	7	1	3
Novel-Chr15-miR-18	0	1	1	1	1	9	0	0	293	78	0	149
Novel-Chr15-miR-9	15	10	25	13	25	32	1	4	64	19	24	192
Novel-Chr16-miR-21	0	1	0	0	0	3	0	0	62	17	0	0
Novel-Chr16-miR-22	24	45	41	24	56	64	74	16	596	54	3243	192
Novel-Chr16-miR-6	1	2	0	0	0	0	0	0	5	70	0	12
Novel-Chr17-miR-11	9	7	15	5	20	17	0	1	734	10	18	23
Novel-Chr17-miR-12	3	3	8	1	5	2	5	2	195	37	0	0
Novel-Chr17-miR-17	2	0	3	0	1	1	0	0	34	27	14	27
Novel-Chr17-miR-2	0	0	2	0	0	0	0	0	24	34	0	5
Novel-Chr17-miR-20	5	7	3	16	21	51	3	0	214	43	26	372
Novel-Chr17-miR-21	0	1	1	2	3	4	0	0	25	7	3	13
Novel-Chr17-miR-27	6	7	4	0	39	4	0	0	5	0	4	0
Novel-Chr17-miR-4	1	0	5	1	11	8	0	0	15	11	1	1
Novel-Chr18-miR-13	3	3	8	8	9	15	0	0	154	30	1	60
Novel-Chr18-miR-23	17	10	12	7	14	10	0	0	4	0	0	0
Novel-Chr18-miR-3	5	0	4	1	1	14	5	0	376	121	101	136
Novel-Chr2-miR-21	0	0	0	0	0	1	0	0	209	3	8	13
Novel-Chr2-miR-23	0	1	0	1	0	0	0	0	1981	19	0	0
Novel-Chr2-miR-36	7	2	15	1	8	15	4	3	13	2	2	0
Novel-Chr2-miR-4	1	1	1	12	15	10	0	0	167	463	2	1730
Novel-Chr2-miR-51	0	0	0	0	0	0	0	0	78	30	0	0
Novel-Chr2-miR-57	3	3	5	2	5	6	6	0	42	11	4	3
Novel-Chr2-miR-59	8	2	6	0	0	7	0	0	9	10	150	99
Novel-Chr2-miR-65	100	54	86	6	51	53	35	5	1391	33	22	1
Novel-Chr2-miR-73	0	0	1	0	0	3	0	0	95	15	3	11
Novel-Chr2-miR-74	0	3	0	0	2	2	1	0	1307	4	2	15
Novel-Chr3-miR-1	11	18	11	1	10	9	0	0	1	1	1	0
Novel-Chr3-miR-14	9	8	16	2	5	22	0	0	13	0	0	0
Novel-Chr3-miR-16	297	281	269	258	280	362	3	0	0	0	28	3
Novel-Chr3-miR-18	38	24	39	26	24	24	8	1	42	4	9	8
Novel-Chr3-miR-2	4	8	7	27	49	72	13	0	2430	802	30	374
Novel-Chr3-miR-20	10	6	15	12	8	16	96	18	780	118	107	168
Novel-Chr3-miR-26	6	6	11	6	7	15	2	0	0	0	0	0
Novel-Chr3-miR-31	3	0	3	9	1	6	0	0	377	126	6	104
Novel-Chr3-miR-34	75	79	73	147	119	205	40	7	3133	1230	137	1266
Novel-Chr3-miR-38	4	7	5	1	9	12	22	3	180	13	12	14
Novel-Chr3-miR-46	2	0	0	6	3	9	4	0	161	41	13	54
Novel-Chr3-miR-49	2	3	2	4	2	0	0	0	32	15	3	4
Novel-Chr3-miR-5	18	23	21	13	53	48	0	0	7456	477	96	443
Novel-Chr4-miR-1	0	2	1	0	8	2	0	0	923	99	1	163
Novel-Chr4-miR-12	28	31	55	10	35	29	0	0	0	0	0	0
Novel-Chr4-miR-19	0	0	0	5	4	19	0	0	424	3	5	125
Novel-Chr4-miR-21	3	0	1	5	2	1	0	0	376	68	27	417
Novel-Chr4-miR-35	2	0	5	4	1	6	1	0	40	9	2	40
Novel-Chr4-miR-36	3	2	20	0	9	19	0	0	1	0	2	0
Novel-Chr4-miR-57	46	68	20	188	396	299	21	1	119265	15254	67	283366
Novel-Chr4-miR-61	34	21	29	37	33	50	2	0	0	2	2	3
Novel-Chr4-miR-62	6	6	5	3	0	18	0	0	7	2	1	5
Novel-Chr4-miR-8	9	0	4	0	2	3	0	0	48	4	0	4
Novel-Chr5-miR-28	3	1	5	1	10	6	0	0	25	2	3	0
Novel-Chr5-miR-3	96	74	276	98	87	289	1	0	30	22	35	67
Novel-Chr5-miR-37	12	12	7	13	14	40	8	1	1778	556	21	516
Novel-Chr5-miR-39	3	4	10	5	0	19	0	0	8	4	1	8
Novel-Chr6-miR-1	8	14	15	12	8	14	0	1	41	5	1	8
Novel-Chr6-miR-13	3	1	3	3	4	10	43	5	1000	219	32	24
Novel-Chr6-miR-14	131	109	128	134	122	221	5	0	6	3	33	14
Novel-Chr6-miR-19	1	1	2	0	5	4	0	0	97	50	6	12
Novel-Chr6-miR-2	317	245	471	83	297	348	4	1	326	121	75	1153
Novel-Chr6-miR-21	3	3	3	4	12	11	1	0	107	40	22	136
Novel-Chr6-miR-22	14161	9628	19705	16662	10365	30558	25	13	183	108	1884	2403
Novel-Chr6-miR-26	11	6	2	8	14	5	8	1	2473	2489	110	319
Novel-Chr6-miR-3	7	0	0	1	5	3	0	0	131	122	0	6
Novel-Chr6-miR-36	2	0	2	0	3	6	0	0	57	8	5	2
Novel-Chr6-miR-47	6	2	7	7	5	5	0	0	19	20	0	0
Novel-Chr6-miR-48	0	0	0	1	3	5	1	0	92	87	2	41
Novel-Chr6-miR-49	2	3	3	6	1	2	0	0	63	22	1	41
Novel-Chr6-miR-5	32	27	26	33	57	80	17	4	1360	691	159	1971
Novel-Chr6-miR-52	0	0	10	6	7	9	3	0	3274	71	17	32
Novel-Chr6-miR-53	11	7	19	9	13	15	1	0	20	36	0	5
Novel-Chr6-miR-65	35	36	42	26	32	50	0	0	46	7	8	4
Novel-Chr6-miR-71	9	5	10	2	6	8	0	0	19	3	3	60
Novel-Chr6-miR-73	13	15	6	13	17	12	0	0	13	2	0	0
Novel-Chr6-miR-76	18	26	15	95	105	180	5	2	2882	789	43	6683
Novel-Chr6-miR-79	40	28	37	34	86	82	1	3	2846	702	292	1728
Novel-Chr6-miR-8	2	3	1	0	0	12	1	0	217	15	1	10
Novel-Chr7-miR-17	19	13	14	20	15	17	0	0	14	6	1	28
Novel-Chr7-miR-20	12	12	28	7	28	102	5	0	4731	140	155	101
Novel-Chr7-miR-39	0	1	0	1	3	2	0	0	79	5	0	0
Novel-Chr7-miR-49	29	34	75	42	43	81	1	0	108	31	17	66
Novel-Chr8-miR-14	7	13	17	3	17	8	15	0	381	116	11	116
Novel-Chr8-miR-26	0	4	4	1	2	10	0	0	121	133	8	86
Novel-Chr8-miR-27	0	8	2	9	17	28	3	0	1779	694	14	1468
Novel-Chr8-miR-3	25	31	41	21	22	72	0	0	45	73	11	18
Novel-Chr8-miR-4	7	8	4	4	7	26	1	0	1028	260	17	250
Novel-Chr9-miR-10	5	9	10	15	27	31	1	0	604	227	4	352
Novel-Chr9-miR-16	4	4	3	42	37	50	0	0	5993	3087	8	5331
Novel-Chr9-miR-20	7	14	16	16	21	35	2	0	1247	356	12	606
Novel-Chr9-miR-22	38	35	66	41	34	76	0	2	88	92	4	6
Novel-Chr9-miR-26	9	4	9	83	77	228	0	0	2525	228	74	1225
Novel-Chr9-miR-45	287	225	397	301	306	506	47	11	420	106	301	112
Novel-ChrX-miR-2	2	3	1	2	8	6	1	0	84	37	17	10
Novel-ChrX-miR-20	5	4	13	5	7	13	0	0	86	54	2	11
Novel-ChrX-miR-33	69	67	25	58	57	45	0	0	378	347	0	319
Novel-ChrX-miR-4	0	1	0	0	5	1	6	0	229	81	1	43
oan-mir-183_18_17172201_17172332_-_5p-424-HC	1	5	3	2	2	1	0	0	120	79	24	16
prediction_1_146333652_146333723_-_5p-424-HC	1212	1188	1466	1195	1080	1411	4	2	6	3	79	32
prediction_1_188846967_188847033_+_3p-424-HC	9	6	6	8	5	10	1	0	4	5	33	14
prediction_1_270536219_270536281_-_3p-353-MC	6	6	7	3	0	3	0	0	19	20	5	3
prediction_1_283871940_283872004_-_5p-424-HC	86	85	173	130	112	201	4	1	48	24	143	96
prediction_1_64953740_64953806_+_5p-424-HC	44	44	52	41	51	65	0	0	8	0	43	16
prediction_1_75759797_75759867_+_5p;prediction_5_59234307_59234371_+_5p-353-MC	21	20	44	17	24	24	0	0	0	0	18	0
prediction_10_14028189_14028255_-_3p-424-HC	6	6	13	9	3	17	1	0	5	6	22	11
prediction_10_32424164_32424229_+_3p-424-HC	73	62	58	52	46	76	9	0	162	154	51	55
prediction_10_4096742_4096808_+_3p-424-HC	3	9	15	9	5	9	0	0	2	5	18	6
prediction_10_48417118_48417191_+_5p-353-MC	6	10	4	8	7	11	2	1	2	1	21	2
prediction_10_7083118_7083176_+_5p-424-HC	5	5	11	5	5	11	0	0	15	2	3	11
prediction_11_15371078_15371148_+_5p-353-MC	16	18	16	10	21	34	0	0	0	0	12	1
prediction_11_31094300_31094365_+_3p-424-HC	85	56	71	67	58	92	30	5	147	67	68	29
prediction_12_15254010_15254071_-_5p-424-HC	8	6	6	5	12	18	0	0	0	0	1	0
prediction_12_28606081_28606156_-_5p-424-HC	9	8	24	21	17	28	1	1	14	22	25	11
prediction_13_38492736_38492795_-_3p-353-MC	10	7	4	6	6	10	1	0	9	1	0	0
prediction_13_40037950_40038026_-_3p-353-MC	52	86	82	17	214	60	0	0	3	0	53	2
prediction_13_6986698_6986758_-_3p-424-HC	16	7	16	9	11	29	1	1	5	5	22	3
prediction_13_73227672_73227745_-_5p-424-HC	6	7	14	11	7	13	1	0	2	0	1	4
prediction_14_116064495_116064567_+_5p-353-MC	4	2	2	0	10	1	0	0	183	81	7	173
prediction_14_22673716_22673777_+_3p-424-HC	21	17	21	8	14	19	2	0	32	34	6	0
prediction_14_35484158_35484217_-_5p;prediction_3_3466163_3466238_-_5p-353-MC	17	19	36	9	19	37	1	0	0	0	5	0
prediction_14_61690864_61690920_+_3p-424-HC	10	14	26	16	14	26	4	0	158	91	7	7
prediction_14_63052265_63052339_-_5p-353-MC	3	3	1	1	4	2	2	0	0	1	55	21
prediction_14_80989543_80989614_+_3p-424-HC	5	10	7	5	7	4	0	0	77	78	2	0
prediction_15_45424235_45424297_-_3p-424-HC	4	8	10	6	7	11	0	0	1	1	1	2
prediction_15_9728621_9728682_-_5p-424-HC	12	8	19	14	12	16	4	0	136	79	15	12
prediction_16_72466390_72466457_+_5p-424-HC	10	20	15	9	9	14	2	0	0	0	0	3
prediction_17_27406548_27406604_-_5p-424-HC	8	3	11	2	2	14	0	0	0	1	20	9
prediction_17_53580253_53580330_-_5p-424-HC	8	7	14	8	7	12	2	0	4	2	12	2
prediction_18_15370023_15370086_-_5p_10-353-MC	2	2	1	0	0	2	0	0	47	5	1	7
prediction_18_7775574_7775649_-_5p;prediction_4_86748346_86748418_-_5p-353-MC	22	14	17	3	13	20	2	0	0	0	4	0
prediction_18_8450421_8450483_+_5p-424-HC	14	19	34	6	18	32	1	0	20	11	44	11
prediction_2_56012600_56012666_-_3p-353-MC	13	7	24	12	15	15	13	1	1	1	17	3
prediction_2_78442574_78442645_-_5p-353-MC	14	11	12	12	8	12	0	0	0	0	2	1
prediction_3_10575880_10575953_-_5p-353-MC	14	13	8	19	13	31	3	1	6	3	5	5
prediction_3_117907143_117907198_+_3p-424-HC	76	50	75	42	52	80	0	1	13	10	40	11
prediction_3_65092217_65092277_-_5p-424-HC	1	7	9	2	5	5	2	0	1	6	17	0
prediction_4_122479288_122479354_+_5p-353-MC	8	8	19	14	11	26	1	0	1	0	3	0
prediction_4_135179770_135179837_+_5p_-1-424-HC	5	4	6	3	11	7	6	1	13	6	59	26
prediction_4_135179770_135179837_+_5p_-2-424-HC	2	7	1	7	4	6	13	2	11	5	40	17
prediction_4_16984106_16984165_+_5p-424-HC	4	10	2	6	8	20	2	0	3	4	19	0
prediction_4_433654_433721_+_5p-353-MC	10	7	6	1	46	0	0	0	0	0	3	0
prediction_5_23405047_23405118_+_3p;prediction_5_23511368_23511440_+_3p-353-MC	24	16	24	22	7	37	1	1	4	1	5	0
prediction_5_47634418_47634488_+_5p-353-MC	1	1	6	2	5	10	0	0	28	2	12	0
prediction_5_49347852_49347925_-_3p-353-MC	18	5	23	22	6	29	2	0	0	0	5	3
prediction_5_56509313_56509385_+_3p;prediction_5_56576894_56576966_+_3p-353-MC	1	0	2	7	2	1	0	0	2	0	89	3
prediction_6_100396732_100396794_+_5p;prediction_6_100396733_100396795_+_5p-353-MC	10	24	29	18	20	50	2	0	59	28	20	6
prediction_6_28139587_28139645_-_5p-353-MC	2	3	4	7	2	14	0	0	1569	99	33	112
prediction_6_72818515_72818583_-_5p-353-MC	4	13	7	7	6	15	5	0	5	2	4	0
prediction_7_103260951_103261025_+_3p;prediction_7_103260953_103261025_+_3p-353-MC	7	14	6	13	3	16	2	0	4	7	8	3
prediction_7_129910892_129910956_+_3p;prediction_7_130127325_130127389_-_3p-353-MC	9	8	13	9	14	15	4	3	751	414	22	18
prediction_7_74055795_74055865_+_3p-353-MC	21	24	29	8	27	22	0	0	1	0	0	1
prediction_7_91732076_91732132_+_5p-353-MC	6	6	9	5	8	12	1	0	13	3	29	1
prediction_8_71549079_71549136_+_3p-424-HC	23	12	29	20	11	28	0	1	2	4	18	6
prediction_9_10346721_10346793_+_5p-353-MC	28	22	41	39	32	45	3	1	2	0	8	0
prediction_X_121322517_121322575_+_3p-424-HC	2	4	2	5	4	4	5	0	50	101	13	27
prediction_X_92143724_92143784_-_5p-424-HC	23	14	18	19	27	33	1	0	1	0	0	2
putative-ssc-mir-128a_15_14550874_14550955_+_NA-424-HC	1538	1309	3385	1732	1373	3477	5	2	14	2	68	34
putative-ssc-mir-133a_17_64053951_64054036_+_NA-353-MC	39	27	51	28	14	53	1	0	2	0	13	2
putative-ssc-mir-31_1_209939195_209939299_+_NA-424-HC	36	20	21	20	25	17	0	0	0	0	8	5
putative-ssc-mir-96_18_17171991_17172067_+_NA-353-MC	10	13	15	12	10	20	0	0	0	0	0	0
ssc-let-7a	32541	27276	55889	31360	28735	51279	229	94	104	189	1712	858
ssc-let-7c	3435	2961	4283	2998	3034	3731	33	10	6	31	180	64
ssc-let-7d-3p	1044	839	3603	1490	1035	5116	22	0	19	2	214	96
ssc-let-7d-5p	9927	8108	19913	10050	9797	18944	32	12	22	30	346	163
ssc-let-7e	2873	2256	12724	3458	2596	13281	32	12	9	5	273	131
ssc-let-7f	74645	60159	161520	76063	62819	145761	361	138	158	247	4226	2459
ssc-let-7g	167913	146059	191552	150305	131484	168637	1179	250	222	294	17730	8489
ssc-let-7g-shorter/ssc-isomir-let-7g_13_28999419_28999498_+_NA-424-HC	3675	3366	4156	2633	3459	3268	41	11	7	16	382	107
ssc-let-7i	4416	4220	8471	1772	5788	4999	16	7	10	6	311	67
ssc-miR-100	1928	1916	2344	1935	1833	1865	26	2	2	6	46	5
ssc-miR-101	1811	1726	1738	1320	1473	1816	35	4	0	2	209	15
ssc-miR-103	48532	44948	40961	40736	36943	39984	433	77	74	123	4389	972
ssc-miR-106a	611	547	614	578	543	682	3	2	5	5	28	21
ssc-miR-107	27079	25776	19696	21311	18809	18672	231	28	38	22	1939	431
ssc-mir-107-shorter/ssc-isomir-107_14_106321702_106321788_-_NA-424-HC	17759	16390	15713	13237	12678	14995	148	25	23	20	1665	327
ssc-miR-10a-3p	2506	2180	2982	2417	2648	3163	3	1	2	0	28	14
ssc-miR-10a-5p	1620683	1645555	1980678	1669141	1757733	1607235	10685	2053	3398	4454	31481	6527
ssc-miR-10b	238121	221325	228003	215892	220004	196877	6226	1306	488	2414	8313	1622
ssc-miR-1249	16	8	3	4	18	4	0	0	3	3	0	5
ssc-miR-125a	3157	3152	3967	3248	3306	3655	8	1	20	12	79	31
ssc-miR-125b	1560	1436	2625	1708	1451	2460	3	0	5	0	24	11
ssc-miR-126-3p	109	112	108	98	90	129	10	5	0	2	17	34
ssc-miR-126-5p	1627	1404	1793	1617	1476	1696	96	30	27	91	296	288
ssc-miR-127	14	11	12	17	23	27	20	4	21	19	238	37
ssc-miR-128	1716	1419	3732	2071	1498	3876	5	1	8	5	91	39
ssc-miR-1285	3	4	6	2	3	4	0	0	13	12	5	6
ssc-miR-1296-5p	258	216	241	182	183	275	4	0	4	0	85	25
ssc-miR-129a-5p	15	17	6	11	21	11	3	0	1	2	0	1
ssc-miR-129b	12	16	13	14	27	13	2	0	0	0	0	1
ssc-miR-1306-3p	39	39	116	42	42	112	0	0	0	0	8	4
ssc-miR-1306-5p	83	55	63	78	98	117	0	0	2	4	29	23
ssc-miR-1307	25	27	58	9	49	16	1	1	3	1	54	2
ssc-miR-130a	3047	2616	3010	2418	2350	2841	16	2	9	6	141	76
ssc-miR-130b	4982	4351	5443	4450	4393	5808	32	4	13	11	216	44
ssc-miR-132	159	144	165	155	106	207	0	0	2	1	8	5
ssc-miR-133b	86	83	83	58	60	84	1	0	0	0	15	9
ssc-miR-1343	257	207	235	260	263	435	3	0	7	2	1263	477
ssc-miR-135	56	71	68	53	72	69	0	0	0	0	0	0
ssc-miR-139-3p	10	3	16	5	0	16	0	0	1	0	0	0
ssc-miR-139-5p	100	96	136	108	103	118	0	0	0	0	8	0
ssc-miR-140-3p	2758	2586	2654	1785	2491	2978	32	6	25	10	279	13
ssc-miR-142-5p	65	70	75	79	62	67	6	4	4	20	59	24
ssc-miR-143-3p	16	16	20	19	11	24	4	5	3	9	50	20
ssc-mir-143-longer/ssc-isomir-143_2_136030752_136030831_+_NA-424-HC	21	29	28	20	26	38	6	7	0	24	87	37
ssc-miR-1468	18	20	23	12	37	23	0	0	0	0	0	0
ssc-miR-146a-5p	21	20	23	82	89	123	1	1	2	5	20	12
ssc-miR-148a-3p	2293	1972	2252	1521	1880	2044	30	9	9	19	149	72
ssc-miR-148a-5p	76	64	66	47	68	91	0	0	1	1	3	0
ssc-miR-148b-3p	3942	3852	4806	3071	4003	4556	24	2	25	24	316	8
ssc-miR-148b-5p	187	203	237	218	195	247	0	0	2	0	13	0
ssc-miR-149	722	688	928	518	731	1001	6	0	2	0	64	13
ssc-miR-151-3p	116956	110271	146110	123888	97949	133335	963	236	386	703	25394	10730
ssc-miR-151-5p	33243	30637	43554	31483	29874	36805	111	33	151	80	805	377
ssc-miR-152	452	427	393	319	445	440	0	0	1	0	18	11
ssc-miR-155-5p	71	80	83	59	69	78	0	0	0	0	3	4
ssc-miR-15a	2084	1972	2394	1839	1975	2334	9	1	3	12	90	50
ssc-miR-15b	2239	2094	2775	2091	2200	2690	7	1	4	1	38	27
ssc-miR-16	133597	122567	152890	126290	116133	149390	192	72	161	144	1609	906
ssc-miR-17-3p	376	289	399	326	286	402	2	0	4	2	39	7
ssc-miR-17-5p	2698	2389	2567	2419	2452	2956	30	2	9	11	70	28
ssc-mir-17-shorter/ssc-isomir-17_11_60972458_60972534_+_NA-424-HC	133	119	129	117	137	117	2	0	1	5	2	0
ssc-miR-181a	36303	33588	37118	30298	28293	35263	423	111	141	254	3614	858
ssc-mir-181a-shorter/ssc-isomir-181a_10_22839352_22839455_-_NA-424-HC	6965	6579	7536	5639	5957	6365	100	29	39	70	570	151
ssc-miR-181b	1534	1294	1706	1273	1115	1512	21	2	3	6	107	13
ssc-miR-181c	46	32	59	19	37	34	1	0	1	3	0	1
ssc-miR-181d-5p	45	42	56	44	46	62	1	0	0	1	6	3
ssc-miR-182	289662	251986	370503	262102	242928	311827	2244	653	534	1215	16737	3749
ssc-miR-183	21664	21372	24799	20109	19610	18976	286	39	56	70	312	75
ssc-miR-1839-5p	63	39	41	40	37	51	0	0	0	0	2	3
ssc-miR-184	232	223	288	113	159	132	2	0	0	0	9	0
ssc-miR-185	131	132	92	90	163	93	4	1	0	0	29	2
ssc-miR-186	58956	57160	60235	57666	52499	62636	110	31	98	53	2087	550
ssc-miR-18a	315	271	327	217	247	310	0	0	1	0	18	3
ssc-miR-18b	642	601	504	629	578	736	6	0	4	0	28	14
ssc-miR-191	279672	282216	315617	302875	279365	283223	4247	966	1391	3716	6575	1698
ssc-miR-192	85439	75517	97955	83109	72122	92776	388	85	179	232	10059	1992
ssc-mir-192-longer/ssc-isomir-192_2_5685412_5685491_+_NA-424-HC	110909	97857	143795	111509	95548	140117	485	123	235	307	11748	2399
ssc-miR-193a-3p	368	334	354	217	239	422	2	0	4	0	348	39
ssc-miR-193a-5p	15	9	6	14	13	11	0	0	0	0	1	0
ssc-miR-194a	258	243	250	207	216	261	0	0	2	1	9	2
ssc-miR-194b-3p	7	8	6	8	6	12	0	0	3	0	70	23
ssc-miR-194b-5p	2486	2258	2624	2268	2046	2693	3	1	1	0	95	13
ssc-miR-195	69	76	100	62	67	77	0	0	0	0	0	0
ssc-miR-196b-5p	1764	1764	2791	1111	1728	2242	5	0	52	34	35	4
ssc-miR-199a-3p	11	10	19	17	16	22	4	2	1	14	23	15
ssc-miR-19a	1348	1244	718	1140	1179	1192	25	5	1	7	186	3
ssc-miR-19b	4655	4426	2738	4055	4071	4400	108	19	17	26	598	98
ssc-miR-204	36	55	55	43	63	41	0	0	0	0	10	0
ssc-miR-205	71	58	48	37	53	73	0	0	0	0	12	0
ssc-miR-208b	75	59	93	73	68	76	0	0	1	0	13	0
ssc-miR-20a	87	89	68	85	82	95	0	0	1	0	5	0
ssc-mir-20a-longer/ssc-isomir-20a_11_60972911_60972981_+_NA-424-HC	916	890	811	818	879	894	15	6	7	13	73	60
ssc-miR-21	165390	159068	179983	150172	144118	173774	659	91	230	394	5723	1666
ssc-miR-210	2509	2268	2440	2014	2253	3006	39	6	4	9	699	206
ssc-miR-212	9	7	14	20	7	10	0	0	140	199	9	52
ssc-miR-215	45	59	87	67	64	90	1	0	0	1	12	1
ssc-miR-218b	0	0	0	0	0	0	0	0	24	40	0	0
ssc-miR-219a	149	97	252	157	117	275	0	0	0	0	4	7
ssc-miR-22-3p	17011	14735	34332	16161	13847	36486	175	34	186	30	3078	646
ssc-miR-22-5p	49	51	36	19	40	40	0	0	0	0	0	0
ssc-miR-221-3p	26951	27520	17701	21917	22497	17193	172	10	37	30	954	212
ssc-miR-221-5p	1380	1161	1268	706	1268	1151	1	1	0	0	35	4
ssc-miR-222	33224	26387	75307	34949	28461	83949	132	31	111	56	2862	1192
ssc-miR-2320-3p	12	14	64	38	17	61	0	0	0	0	4	1
ssc-miR-2320-5p	124	183	255	18	290	78	3	1	6	3	9	0
ssc-miR-23a	1761	1595	2297	1720	1639	2139	10	1	0	8	46	14
ssc-miR-23b	368	361	479	389	361	407	7	1	0	1	10	4
ssc-mir-23b-longer/ssc-isomir-23b_10_26149010_26149089_-_NA-424-HC	595	505	729	579	553	662	6	1	0	0	12	2
ssc-miR-24-1-5p	414	393	628	498	361	617	1	0	782	799	13	6
ssc-miR-24-3p	7280	7165	10091	7100	6578	9377	102	15	362	23	202	80
ssc-miR-2411	19	16	30	22	26	23	1	0	0	0	1	0
ssc-miR-26a	183791	171144	234072	178601	165515	212937	306	115	199	215	2338	1022
ssc-miR-27a	36092	34604	43559	35080	29809	42052	202	27	122	65	1431	432
ssc-miR-27b-3p	330456	322995	374459	291039	279720	313990	1169	222	668	288	7093	1599
ssc-miR-27b-5p	420	310	728	427	330	610	2	0	2	0	7	1
ssc-miR-28-3p	43801	36812	93771	42398	37699	93791	154	42	141	79	3496	577
ssc-miR-28-5p	4513	4011	6071	4109	4063	5854	9	2	14	3	118	29
ssc-miR-296-3p	11930	8956	21967	11061	8993	23505	124	16	59	31	6124	3599
ssc-miR-296-5p	69	59	69	62	54	119	0	0	0	0	50	49
ssc-miR-29a	3453	3203	3489	3224	2860	3621	13	2	5	5	75	24
ssc-mir-29a-shorter/ssc-isomir-29a_18_16054752_16054837_+_NA-424-HC	1045	963	1026	871	832	994	4	0	3	2	29	10
ssc-miR-29b	74	67	55	59	52	77	0	0	0	0	3	0
ssc-miR-29c	444	400	429	334	302	396	4	0	1	1	25	12
ssc-miR-301	26962	24894	26037	25502	23208	28368	30	10	42	23	761	206
ssc-miR-30a-3p	29250	24275	44269	25052	23820	38182	76	27	66	14	1444	330
ssc-miR-30a-5p	51384	50058	56994	46361	44487	49853	298	61	142	109	3468	715
ssc-miR-30b-3p	20	17	46	15	19	38	0	0	0	0	0	0
ssc-miR-30b-5p	12126	10850	11606	9681	9828	12402	6	5	7	6	399	167
ssc-mir-30b-shorter/ssc-isomir-30b_4_5733584_5733659_+_NA-424-HC	97	98	94	75	93	80	0	0	2	0	2	5
ssc-miR-30c-1-3p	29	23	69	40	30	69	1	0	0	1	5	6
ssc-miR-30c-3p	5086	4415	7186	3273	4079	7145	15	3	6	2	825	220
ssc-miR-30c-5p	2080	1852	2006	1565	1754	1981	5	4	1	0	38	17
ssc-miR-30d	917933	796174	857924	798310	738067	982198	1245	386	1023	675	67836	16290
ssc-mir-30d-shorter/ssc-isomir-30d_4_5729459_5729537_+_NA-424-HC	9823	9227	10719	8707	9303	10808	22	5	20	10	357	121
ssc-miR-30e-3p	2065	1730	2938	1744	1603	2481	1	1	3	3	123	27
ssc-miR-30e-5p	731444	624652	626298	599242	559933	701770	1023	258	708	474	55216	13094
ssc-miR-31	33022	31160	35760	32830	29214	40892	187	20	71	44	1668	380
ssc-miR-32	123	143	144	105	128	144	0	0	0	0	2	0
ssc-miR-320	3964	3991	3182	3860	3820	3588	120	21	18	26	432	56
ssc-miR-324	238	200	136	208	188	105	1	0	2	7	14	6
ssc-miR-328	39	46	62	57	44	102	1	0	5	2	19	11
ssc-miR-331-3p	32	29	54	25	37	47	0	0	3	2	12	1
ssc-miR-331-5p	146	134	167	83	169	185	2	1	1	0	6	0
ssc-miR-335	970	813	927	837	981	1113	2	0	0	0	11	0
ssc-miR-338	28	15	18	22	25	24	4	0	0	5	42	0
ssc-miR-339	556	482	530	443	446	604	15	2	4	1	116	32
ssc-miR-339-3p	22	21	38	31	18	33	0	0	1	0	2	0
ssc-miR-339-5p	569	556	636	584	519	734	19	0	6	8	125	29
ssc-miR-340	5435	4524	5222	4763	4443	5686	20	6	11	7	623	34
ssc-miR-345-3p	68	74	26	40	55	53	0	0	1	0	26	0
ssc-miR-34a	249	252	310	188	205	273	6	1	8	6	59	3
ssc-miR-34c	80	87	114	92	106	122	0	0	0	0	0	5
ssc-miR-361-3p	277	242	312	282	252	457	2	0	1	1	34	6
ssc-miR-361-5p	2405	2257	2835	2524	2395	2747	7	1	4	4	11	5
ssc-miR-362	78	61	98	96	79	83	0	0	2	0	0	0
ssc-miR-365-3p	69	77	121	69	87	135	0	0	2	2	1	0
ssc-miR-365-5p	390	332	690	405	336	829	2	2	1	1	40	25
ssc-miR-369	10	12	9	15	11	18	1	0	4	6	6	0
ssc-miR-370	0	2	0	1	0	3	1	0	47	7	0	7
ssc-miR-374a-3p	1952	1760	1910	1621	1512	1788	7	2	3	0	67	29
ssc-miR-374a-5p	544	476	629	447	511	541	0	0	0	2	14	9
ssc-miR-374b-3p	204	174	191	167	160	215	0	0	0	0	0	0
ssc-miR-374b-5p	248	238	281	197	271	228	0	1	0	3	4	9
ssc-miR-378	26730	22954	26443	22316	20508	30053	181	42	107	98	3716	786
ssc-miR-378b-3p	627	513	561	535	553	617	7	1	54	61	118	20
ssc-miR-383	7	11	21	10	9	21	0	0	0	0	0	0
ssc-miR-421-3p	4823	4627	6048	4826	4734	5843	12	2	15	16	117	18
ssc-miR-421-5p	27	16	28	31	23	38	0	0	0	0	3	0
ssc-miR-423-3p	16907	13671	31138	11623	14357	38601	61	24	132	21	3210	449
ssc-miR-423-5p	50776	39063	162236	63654	48069	186171	71	41	267	73	7962	4248
ssc-miR-424-3p	39	42	94	40	34	77	0	0	0	0	0	0
ssc-miR-424-5p	69	33	61	30	63	48	0	0	0	1	0	0
ssc-miR-425-3p	69	61	69	48	57	52	0	0	0	0	2	8
ssc-miR-425-5p	4227	3823	4945	4037	3479	5425	25	5	19	3	173	38
ssc-miR-429	12144	10998	13199	11637	10680	14170	12	7	5	7	408	161
ssc-miR-4331	1393	1382	1770	1394	1254	1707	12	0	9	2	101	46
ssc-miR-4332	239	211	182	250	374	316	1869	293	4050	629	562	2223
ssc-miR-4334-3p	452	431	523	451	399	550	12	2	8	4	108	25
ssc-miR-450a	21	26	43	22	20	36	0	0	0	0	3	0
ssc-mir-450a_X_108480688_108480793_-_NA-424-HC	30	28	33	28	25	32	0	0	0	0	7	0
ssc-miR-450b-5p	313	312	404	343	312	386	0	0	1	0	18	2
ssc-miR-450c-5p	14	21	22	12	18	22	0	0	0	0	4	0
ssc-miR-455-3p	18	10	11	20	13	17	0	0	0	0	4	0
ssc-miR-455-5p	470	422	440	369	301	473	11	0	0	3	129	23
ssc-miR-486	544	456	610	557	501	672	125	67	84	227	890	572
ssc-miR-487b	0	0	4	1	1	1	0	0	99	149	4	0
ssc-miR-490	212	224	208	211	175	239	4	0	1	0	25	6
ssc-miR-490-3p	231	207	226	230	169	271	2	0	2	1	22	3
ssc-miR-490-5p	96	77	109	86	151	130	0	0	2	0	130	60
ssc-miR-497	99	92	166	99	120	193	0	0	0	1	27	1
ssc-miR-499-5p	94	64	78	87	83	78	1	0	0	0	0	1
ssc-miR-500	171	142	179	78	149	158	0	0	1	0	6	0
ssc-miR-503	4	2	20	7	12	16	0	0	0	0	2	0
ssc-mir-503_X_108498665_108498773_-_NA-424-HC	8	7	19	6	8	15	0	0	0	0	1	0
ssc-miR-505	19	24	24	26	33	24	0	0	1	0	2	7
ssc-miR-532-3p	58	59	113	72	115	154	1	0	0	0	23	9
ssc-miR-532-5p	5470	4913	5345	2389	4356	4879	78	16	10	0	699	32
ssc-miR-542-3p	226	244	243	238	232	307	14	5	213	354	84	37
ssc-miR-545-3p	40	30	33	42	34	52	0	0	0	0	0	0
ssc-miR-545-5p	62	61	100	91	59	67	0	1	0	0	16	0
ssc-miR-551a	25	22	4	10	22	5	0	2	0	0	4	0
ssc-miR-574	400	320	383	356	304	482	7	2	2	5	25	31
ssc-miR-582	31	47	41	8	85	11	0	0	0	1	8	0
ssc-miR-615	121	110	224	163	118	189	0	0	5	0	15	1
ssc-miR-628	288	314	486	274	303	459	0	0	0	0	0	0
ssc-miR-664-3p	20	11	20	17	13	10	0	0	0	0	0	0
ssc-miR-664-5p	126	118	204	118	98	143	0	0	0	0	5	0
ssc-miR-671-3p	1384	1265	1415	1446	1280	1824	1	0	86	122	73	56
ssc-miR-671-5p	80	60	81	53	80	82	0	2	2	2	21	0
ssc-miR-6782-3p	32	24	27	22	50	25	0	0	9	7	11	7
ssc-miR-708-3p	70	73	114	77	74	105	0	0	0	0	0	0
ssc-miR-7134-3p	1972	1906	2551	1991	1753	3366	10	4	4	3	250	89
ssc-miR-7134-5p	106	113	137	112	155	123	0	0	0	3	3	1
ssc-miR-7135-3p	32	23	47	11	23	26	3	0	0	0	19	2
ssc-miR-7137-3p	155	154	195	191	153	201	2	0	2	2	24	6
ssc-miR-7138-3p	110	89	142	103	89	199	0	2	0	2	20	0
ssc-miR-7138-5p	22	24	22	38	20	21	0	0	0	0	12	0
ssc-miR-7139-3p	104	71	240	94	110	188	0	0	42	25	13	0
ssc-miR-7139-5p	4140	3593	5109	3985	3287	4981	15	7	7	7	395	227
ssc-miR-7142-3p	10922	9277	15092	10493	9167	12262	36	8	35	63	1438	438
ssc-miR-7144-5p	82	73	114	70	72	154	1	0	1	0	9	0
ssc-miR-744	10378	9035	16746	11801	9106	20117	67	18	41	31	1277	575
ssc-miR-769-3p	389	429	361	431	436	417	8	5	1	0	232	75
ssc-miR-769-5p	839	671	731	688	730	834	4	0	7	5	122	27
ssc-miR-7857-3p	150	122	235	191	147	238	0	0	0	0	10	1
ssc-miR-874	7	6	10	8	4	7	0	1	16	0	10	0
ssc-miR-885-3p	11	9	28	4	10	35	0	0	0	0	2	0
ssc-miR-885-5p	342	326	281	402	329	455	0	0	5	1	31	7
ssc-miR-9-1	13	18	12	14	14	17	0	0	0	0	0	0
ssc-miR-9-2	12	15	11	13	13	12	0	0	0	0	0	0
ssc-mir-92-shorter/ssc-isomir-92_X_108178486_108178565_-_NA;ssc-mir-92-shorter/ssc-isomir-92_X_108212408_108212487_-_NA-424-HC	5352	4234	7331	3928	5261	8295	30	12	49	13	939	99
ssc-miR-92a	147478	118125	192595	77090	132832	221753	535	188	669	211	12776	1533
ssc-miR-92b-3p	176935	133901	196774	193624	150128	277141	267	97	1117	645	20938	7130
ssc-miR-92b-5p	49	67	88	58	42	90	0	0	12	6	27	4
ssc-miR-935	66	43	59	65	64	80	9	0	0	1	7	0
ssc-miR-96-5p	386	455	522	429	348	503	7	2	3	3	9	7
ssc-miR-9785-5p	14	9	24	4	18	36	0	0	2	0	0	4
ssc-miR-98	15361	14048	19983	15068	13926	17525	79	12	26	17	788	312
ssc-miR-9810-3p	31	21	88	32	24	197	0	0	67	27	51	141
ssc-miR-9825-5p	38	43	60	49	20	44	3	0	3	0	5	3
ssc-miR-9842-5p	159	155	68	21	98	63	440	71	13266	1114	157	16
ssc-miR-9843-3p	1482	1499	1399	1213	1385	1379	4	1	26	2	62	9
ssc-miR-9846-3p	2	1	0	0	0	3	2	0	25	22	0	1
ssc-miR-9851-3p	75	104	112	86	94	120	0	1	3	0	3	2
ssc-miR-9860-5p	32	40	28	36	30	20	0	0	0	0	4	0
ssc-miR-99b	9280	8693	9669	8728	7901	8466	182	31	64	139	274	129
antisense-pn8/bta-mir-2320_6_43886629_43886722_-_NA-424-HC	1736	2154	2472	153	2614	795	67	24	14	1	140	0
antisense-ssc-mir-103_16_52667657_52667738_+_NA-424-HC	41899	39373	34809	33530	30524	34207	390	54	67	103	3740	842
antisense-ssc-mir-128_15_14550874_14550955_-_NA-424-HC	1760	1449	3891	2038	1541	4123	4	1	8	4	107	37
antisense-ssc-mir-135_13_28964466_28964555_-_NA-424-HC	29	36	39	34	50	52	0	0	0	0	0	0
antisense-ssc-mir-181b-2/ssc-mir-181b_1_280335868_280335953_-_NA-353-MC	567	548	742	477	497	612	13	1	3	2	53	2
antisense-ssc-mir-183_18_17172238_17172307_+_NA-353-MC	7313	7198	8341	6894	6552	6389	106	9	26	21	123	23
antisense-ssc-mir-184_7_54379989_54380071_-_NA-424-HC	86	66	91	32	55	42	0	0	0	0	4	1
antisense-ssc-mir-186_6_99703517_99703598_-_NA-424-HC	19991	19659	20606	19471	17666	21192	32	23	38	21	719	207
antisense-ssc-mir-191_13_26605641_26605720_+_NA-353-MC	3582	3548	3971	4334	3893	3664	51	10	26	30	90	29
antisense-ssc-mir-196b/ssc-mir-196-5p_18_44179792_44179871_-_NA;antisense-ssc-mir-196b/ssc-mir-196-5p_18_44205846_44205925_-_NA-353-MC	40	29	39	25	35	37	0	0	0	0	1	0
antisense-ssc-mir-199b*_1_283325992_283326065_+_NA-424-HC	17	21	8	22	15	11	6	3	1	4	23	12
antisense-ssc-mir-205_9_126011588_126011656_+_NA-424-HC	265	233	230	189	182	258	0	0	2	0	61	4
antisense-ssc-mir-29b-2_18_16054349_16054429_-_NA-424-HC	24	20	18	15	19	26	1	0	0	0	3	0
antisense-ssc-mir-320a*_14_6473893_6473973_-_NA;antisense-ssc-mir-320a*_14_6473894_6473960_-_NA-424-HC	2716	2582	2080	2335	2425	2201	66	8	10	13	330	29
antisense-ssc-mir-331_5_82983750_82983829_-_NA-353-MC	71	42	98	60	63	115	0	0	6	6	37	14
antisense-ssc-mir-340_2_67820610_67820703_-_NA;antisense-ssc-mir-340_2_67919927_67920020_-_NA-353-MC	275	246	272	245	205	296	0	0	0	0	2	3
antisense-ssc-mir-365-1/ssc-mir-365-3p_12_41107186_41107265_+_NA-424-HC	215	201	394	271	233	404	0	0	2	5	2	0
antisense-ssc-mir-374a_X_58793659_58793734_-_NA-424-HC	139	129	153	146	111	166	0	0	0	0	2	2
antisense-ssc-mir-423_12_44150500_44150579_-_NA-353-MC	2001	1619	3170	1360	1677	3631	39	11	80	21	889	102
antisense-ssc-mir-425/ssc-mir-425-3p_13_26605151_26605230_+_NA-353-MC	62	62	67	72	62	64	0	0	0	0	4	1
antisense-ssc-mir-451_12_42820761_42820832_-_NA-424-HC	7	8	5	6	2	3	9	3	0	2	40	9
antisense-ssc-mir-497_12_49575594_49575673_-_NA-353-MC	31	39	49	46	33	58	0	0	0	0	9	0
antisense-ssc-mir-739_6_250392_250483_-_NA-424-HC	3	6	7	0	14	9	0	0	20	25	8	1
antisense-ssc-mir-9-1_4_97531326_97531414_-_NA;antisense-ssc-mir-9-1_4_97746791_97746879_+_NA;antisense-ssc-mir-9-2_2_85597097_85597183_+_NA;antisense-ssc-mir-9-3/ssc-mir-9-2/ssc-mir-9-1_2_85597097_85597183_+_NA;antisense-ssc-mir-9-3/ssc-mir-9-2/ssc-mir-9-1_4_97531326_97531414_-_NA;antisense-ssc-mir-9-3/ssc-mir-9-2/ssc-mir-9-1_4_97746791_97746879_+_NA-353-MC	17	13	13	19	18	7	0	0	0	0	1	0
antisense-ssc-mir-92-1/ssc-mir-92a-2_X_108178486_108178565_+_NA;antisense-ssc-mir-92-1/ssc-mir-92a-2_X_108212408_108212487_+_NA-424-HC	4364	3620	6114	3307	4257	6996	21	5	52	10	805	82
antisense-ssc-mir-99b_6_39533216_39533285_-_NA-424-HC	3005	2987	3256	2785	2818	2962	57	13	14	37	84	32
bta-mir-2447_8_116445133_116445209_+_5p-353-MC	3	1	4	6	2	6	1	0	228	30	8	176
ENSSSCT00000019919_9_47573177_47573238_-_5p;eca-mir-125b_9_47573164_47573252_-_5p;eca-mir-125b_9_47654244_47654332_-_5p-424-HC	110	95	135	105	94	138	1	0	0	1	1	0
ENSSSCT00000019986_14_80673633_80673715_+_5p-353-MC	6	7	4	12	25	11	5	4	4	17	27	41
ENSSSCT00000019993_7_133928634_133928758_+_5p-353-MC	30	20	21	12	39	17	55	5	289	203	86	42
ENSSSCT00000020150_12_34201564_34201656_+_5p;gga-mir-21_12_34201564_34201661_+_5p-424-HC	166561	160518	181809	152400	145217	175824	718	104	206	438	5757	1620
ENSSSCT00000020296_2_136265608_136265674_+_3p-424-HC	26538	22914	26221	21965	20310	29906	158	44	91	93	3590	778
ENSSSCT00000020348_9_126011587_126011656_-_5p-424-HC	80	74	58	46	47	59	0	0	1	0	27	0
ENSSSCT00000020515_12_33457337_33457407_-_3p;cfa-mir-454_12_33457337_33457407_-_3p-424-HC	19	14	18	8	2	14	0	0	0	0	0	0
ENSSSCT00000020578_6_40293229_40293320_+_5p;hsa-mir-935_6_40351574_40351665_+_5p-424-HC	1	2	12	1	6	16	0	0	18	33	18	8
ENSSSCT00000020741_6_45615061_45615125_+_3p-353-MC	14	15	8	7	6	7	0	0	0	0	0	2
ENSSSCT00000020912_9_47702717_47702798_-_5p-424-HC	235	245	329	209	230	213	6	1	2	5	1	3
ENSSSCT00000020912_9_47702717_47702798_-_5p;oan-mir-100_9_47702717_47702798_-_5p-424-HC	231	240	354	224	221	228	9	1	2	7	2	2
ENSSSCT00000021051_10_26149017_26149077_-_3p_1;bta-mir-23b_10_26149017_26149077_-_3p_1-424-HC	409	374	481	396	418	400	4	0	1	0	4	2
ENSSSCT00000021088_6_121824296_121824388_-_3p-424-HC	2587	2148	3741	2336	2051	3260	2	4	4	3	198	38
ENSSSCT00000021088_6_121824296_121824388_-_5p-424-HC	21469	18254	18106	16093	16404	19357	69	17	23	27	2609	531
mmu-mir-2140_6_250418_250472_-_3p-424-HC	1073	1277	1247	1112	1356	1424	251	26	8678	10961	1577	890
mmu-mir-2143-2_6_251367_251451_-_3p_-4-424-HC	8	8	7	18	25	35	74	8	4545	992	15	122
mmu-mir-2143-2_6_251367_251451_-_3p_-5-424-HC	8	8	7	26	29	40	73	8	4685	948	13	122
mmu-mir-2146_6_250359_250413_-_3p-424-HC	124	148	113	91	226	216	129	17	2997	743	746	169
mmu-mir-685_7_84990474_84990583_+_5p-424-HC	1	5	7	4	4	16	1	0	9	4	1	8

[truncated: 4 more sheets: S10 - DE miRNA, S11 - Permissive_Repressive Int, S12 - GO Enrichment miRNA, S13 - RT-qPCR primer informatio]
